# Supplementary material for: Circulating metabolites as potential biomarkers for the early detection and prognosis surveillance of gastrointestinal cancers
Source: Metabolomics. 2023 Apr 4;19(4):36. doi: 10.1007/s11306-023-02002-0 (PMC10073066; doi:10.1007/s11306-023-02002-0)
Supplement: Supplementary file 2 — (XLSX 89 KB) [file 11306_2023_2002_MOESM2_ESM.xlsx]

## Sheet: Source data_1
peak ID	10002	10003	10004	10005	10006	10007	10008	10009	10010	10011	10012	10013	10014	10015	10016	10017	10018	10020	10021	10022	10023	10024	10025	10026	10028	10029	10030	10031	10032	10035	10036	10038	10040	10041	10042	10045	10046	10048	10050	10051	10052	10056	10057	10058	10060	10061	10063	10065	10066
PN_0015440	2.66772	-0.972866	0.966534	1.12448	-0.349104	-1.38622	-0.759136	-0.572858	-0.172232	-5.61661	-0.0445305	0.276783	0.035212	0.876959	0.710156	0.431271	-0.0323087	0.28534	0.366961	0.312403	0.64713	0.269177	0.859799	-0.538373	-0.0268787	0.355573	0.206805	0.946687	-0.334678	0.840367	-1.44346	-0.784198	1.0895	1.1409	0.937914	1.006	0.560332	-0.858374	0.0942245	0.466296	0.468985	-0.502071	-1.18806	1.70652	-0.514847	0.487732	-0.234052	0.0518811	0.647153
PP_0016160	3.28997	-1.1237	1.23208	1.10406	-0.715642	-0.593112	-0.425452	-0.288125	0.293009	-4.5097	0.0948025	0.311445	-0.159677	1.19448	0.631382	0.64181	-0.364451	0.189804	0.00284644	0.206569	0.454173	-0.0959235	1.08077	-0.379137	-0.535108	0.528582	0.47776	1.27037	-0.638843	0.827729	-1.73616	-1.47604	1.01728	0.858788	0.853784	1.16075	0.32936	-0.512803	-0.126859	0.38687	-0.180581	-0.526716	-1.46985	2.02912	-1.21858	0.125138	0.127794	0.39067	0.82551
PP_0043286	3.03263	-1.4803	1.27066	1.29653	-0.383143	-0.973641	-1.16531	-0.512309	-0.996553	-4.93949	0.135389	0.423236	-0.151893	1.20872	0.540038	0.585152	0.258528	0.143563	0.29337	0.271263	0.986708	0.24335	0.959086	-0.303481	-1.34897	0.46389	0.227074	1.15049	-0.300225	0.417917	-1.17552	-1.59662	0.974015	0.623127	0.598447	0.813214	0.360888	-0.583336	-0.127371	0.700142	0.4003	-0.00454553	-1.69702	1.93788	-1.06242	0.651099	-0.320591	0.130563	0.616758
PN_0013701	0.818047	-0.794862	1.03035	1.07143	-0.0724208	-0.889041	-1.76546	-0.319916	-0.267865	-4.88999	0.384184	0.781076	0.243189	0.478236	1.14774	0.327772	0.322365	1.17751	-0.276671	1.24866	0.169751	0.257838	1.59703	-0.664415	-0.380076	0.701104	-0.163161	1.00545	-0.456853	1.42513	-0.780888	-0.137075	0.362061	1.40155	2.70573	2.07928	1.32283	-0.801689	0.13126	-0.151127	0.456334	-0.566107	-1.10214	-0.251331	0.113914	-0.0286343	0.961374	0.187114	0.198551
PN_0019408	0.173147	-0.844595	0.33419	0.751014	0.562075	-0.613038	-0.483124	-0.61196	-0.551312	-6.53977	0.298576	0.303197	0.859691	-0.0410016	1.03824	0.201585	0.244942	1.03569	0.266045	0.957541	0.366278	0.248583	0.872056	-0.422618	-0.873773	0.5093	-0.129907	0.942553	0.511396	1.26003	0.298992	-0.12989	0.202805	1.27459	1.65567	1.77317	1.47222	-0.415916	0.323572	0.498078	0.288226	-0.0389059	-0.640522	0.149611	0.520289	0.177704	0.748821	0.219452	0.220182
PN_0004462	0.0869946	-0.918033	0.212721	0.574394	0.942843	-0.92552	-0.79541	-0.743991	-0.901123	-5.44578	0.0902482	0.132341	1.02921	-0.168369	1.29214	0.278838	0.242068	1.16786	0.519585	1.06724	0.263724	0.0720151	0.772292	-0.208666	-0.775103	0.494875	-0.065741	0.917347	0.357298	1.44651	0.353462	0.0496527	0.0876115	1.25463	1.8286	2.10287	1.54756	0.201349	0.58421	0.679828	0.535694	0.141017	-0.422865	0.0536974	0.62778	-0.189791	0.40161	0.247282	0.0486279
LP_0006026	1.03329	0.493746	-0.38678	1.33716	-0.159387	-0.663365	0.200811	3.69292	-0.272379	-0.3101	-0.502762	-0.768384	-0.663846	0.64798	1.44463	1.03761	-1.0277	0.836927	0.121799	0.828261	0.249481	1.17685	0.981528	0.494878	-0.783474	0.154546	0.0518619	-0.479323	-1.10179	-1.12336	-1.33922	-1.63286	-1.2771	0.63314	0.479669	-1.08358	1.21148	-1.4034	-0.321681	-1.22138	0.486263	-0.106097	-0.205653	0.552716	-0.996694	1.28254	1.8163	1.74799	1.24426
PP_0036940	0.669857	-0.492626	0.469171	0.621332	-0.0237163	-0.19541	-0.602366	-0.418962	-0.488155	-7.40441	0.455214	0.0841814	0.145189	0.228467	0.717427	0.384709	-0.00938057	0.66687	-0.0967366	0.609329	0.185016	0.0340331	0.745646	0.0332483	-0.0925808	0.496138	0.0786805	0.777992	-0.613489	0.764263	0.0374561	-0.0895566	0.254799	0.99981	1.14741	0.908868	1.01397	0.197849	-0.0326829	-0.321898	0.238829	-0.214222	-0.380317	0.713202	0.131194	0.619301	0.0391629	0.257521	0.921443
PN_0025342	-0.655785	0.00362296	-0.486817	-0.724278	-1.0689	-0.493448	0.149123	0.0942956	-0.458395	0.641528	-0.386261	-0.396244	-0.319744	-0.582325	-0.985118	-0.251793	-0.0560813	-0.857534	-0.17445	-0.970501	0.206859	-0.565829	-0.945268	-0.569123	0.342185	-0.486729	0.148783	-0.961403	0.332356	-0.629566	-0.433178	-0.681318	-0.330351	-0.901704	-0.9121	-1.09941	-1.0053	-0.0823982	-0.561512	-0.752455	-0.586889	-0.340882	-0.200548	-0.496006	-0.539255	0.169801	-0.554161	0.00703947	-0.474662
PN_0019054	-0.628561	-0.0528807	-0.473924	-0.630214	-1.11416	-0.358012	0.160002	0.0786297	-0.49967	0.818112	-0.363106	-0.432165	-0.395216	-0.482603	-0.980387	-0.180975	-0.0711094	-0.870972	-0.214837	-0.98773	0.178179	-0.542086	-0.906292	-0.585624	0.393605	-0.487871	0.156604	-0.897043	0.322981	-0.667497	-0.429384	-0.630899	-0.283556	-0.986288	-1.00021	-1.12642	-1.0109	-0.0690315	-0.635631	-0.775995	-0.625516	-0.355388	-0.343368	-0.487688	-0.649418	0.165506	-0.501785	0.114411	-0.431247
PP_0007892	1.44939	-0.632166	1.16891	0.888431	-0.393759	-0.473896	-1.10698	0.00692541	0.547849	-4.78125	-0.033143	0.78826	0.547849	1.54956	0.547849	-0.033143	0.187233	0.627986	-0.193417	1.08877	-0.49393	1.85007	1.6297	-0.433828	-0.784426	1.00864	-0.25352	0.948534	-1.27526	0.728157	-1.27526	0.127131	0.187233	1.38929	2.03038	2.07045	0.908465	-0.233485	-0.133314	0.247336	-0.0932457	-0.353691	-0.996789	0.227302	0.40761	0.0870623	0.708123	0.207268	0.00692541
PP_0027071	0.35526	-0.340251	0.296986	0.498318	0.192128	-0.289362	-0.471927	-0.149156	-0.234034	-7.31003	0.363403	-0.597284	0.0143884	0.174321	0.686547	0.253134	0.242391	0.423996	1.39697	0.0468307	0.105451	-0.385969	0.763788	-0.292414	0.563136	0.506875	0.704381	0.68792	0.478951	0.699276	0.241311	-0.253041	0.530853	0.970997	0.411134	0.586301	0.592787	-0.271062	0.665274	-0.0561211	-0.0466576	-0.279765	0.0408061	1.01452	-0.320965	0.706687	0.398058	0.060866	0.249442
LP_0005395	-0.232594	-0.900022	0.475796	-1.19506	0.627791	0.446646	2.45337	-1.00141	-0.674041	-0.680101	-0.455486	0.0552484	-0.692581	-0.426273	-0.771625	-0.740536	0.261748	-1.47097	-0.527525	-1.44981	-0.299761	-0.916299	-0.968039	0.267086	3.07341	-0.81586	-0.213731	-0.835382	0.897006	-0.229094	2.01038	-0.309696	0.462033	0.530075	0.178951	0.55398	-0.755078	0.065091	-1.0232	0.457286	-1.10801	-0.478715	-0.846727	-0.417973	-0.118136	0.10554	-0.608841	-0.308245	-0.56701
GC_439	1.23231	-1.46911	0.894294	0.0155827	0.254787	-1.62971	-1.10217	-1.32237	-0.187892	-1.68403	0.51914	-0.193432	1.99665	0.715219	2.37886	2.11534	0.108473	2.32945	0.166638	-1.31361	0.134631	0.953825	0.430159	0.632999	-0.694896	2.86512	0.62972	-0.870565	0.177911	-0.787117	0.136153	-0.746205	0.601723	-0.0496342	0.905151	1.14749	1.72572	-0.0248526	-0.374868	0.218087	0.95849	0.812343	0.801764	1.80844	0.0402326	0.137348	-0.682792	-1.64194	-1.1048
PP_0003337	0.0912059	0.0826069	-0.0151271	-0.170985	-0.0639278	0.30189	-2.35788	-0.771079	-0.701072	4.16574	-0.45491	-0.309465	0.143577	-0.214091	0.980804	0.527768	0.458489	0.623232	0.438939	0.608375	-0.393739	-0.0732802	0.399856	0.389345	0.453034	0.232419	-0.00837489	0.364822	0.344258	-0.081243	-0.280723	1.20592	0.243869	-0.0240145	-0.133332	0.31196	1.01665	-0.763468	-0.385947	-0.956377	0.337504	0.410227	-1.01517	0.24413	0.095186	-0.247117	1.76822	-0.0174932	3.02076
LN_0002961	0.302709	0.125147	-0.093635	1.06369	-0.835591	-0.803883	-0.57876	0.236123	0.461246	-0.277539	1.85638	-1.06071	-1.46023	0.524661	1.63442	1.38076	-1.2034	1.38076	1.22223	0.905152	-0.933884	0.245635	1.5393	-0.756322	-0.245831	2.04662	1.06369	1.79296	-0.721444	-1.47291	-0.207782	0.556369	-0.721444	0.461246	0.366124	0.0522195	0.683199	-1.26681	-1.37462	0.302709	-0.407539	1.76125	-1.29218	-0.784859	0.683199	-0.648517	1.69784	1.1271	0.232952
PP_0026698	0.568849	-0.587749	0.464041	0.594769	0.31009	-0.376215	-0.90336	-0.0772849	-0.399016	-6.85977	0.371274	-0.0503677	0.180069	0.239681	0.754031	0.986608	-0.139858	0.578855	-0.0709176	0.698148	-0.158406	-0.172571	0.848983	-0.600748	-0.131225	0.348752	0.456766	0.595569	-0.685481	0.67892	-0.132521	0.556771	0.758292	1.16005	1.42522	1.41071	0.823183	0.0523262	0.192479	0.205106	0.0647305	-1.00893	-0.647463	0.335067	0.426802	0.301299	0.193955	-0.331059	0.548786
LP_0003543	0.293929	-0.100555	-0.181772	1.43097	-0.889521	-0.367411	-0.901123	0.58399	-0.0889521	-1.91054	1.00168	-0.611062	-1.29561	0.6304	0.665207	1.50058	-0.692279	1.00168	1.29174	0.293929	-1.77131	1.18732	1.1061	-0.796701	0.201109	1.40776	0.0850846	0.514375	-0.00773496	-1.51605	-0.239784	0.177904	-1.2492	0.282326	1.00168	0.525978	0.58399	-0.321001	-1.52766	-0.0773497	-0.866316	1.28014	-1.2608	-0.46023	0.293929	0.293929	1.37296	2.11551	1.43097
PN_0024056	0.027514	-0.732305	0.141446	0.407289	0.023038	-0.312394	-0.655528	-0.764154	-0.720308	-5.55632	-0.441801	0.520578	-0.230801	-0.207141	0.657694	0.208354	1.20711	0.438921	1.54308	0.448126	1.66494	-0.0777222	0.2401	0.0680326	-0.273716	0.550215	0.212308	0.488204	0.79054	0.509464	0.345128	-0.600189	0.0996399	0.792036	0.662761	0.59345	1.04762	-0.362054	-0.0869088	0.14075	1.34966	3.67019	-0.346536	0.119906	0.633356	-0.0964568	-0.168808	-0.119363	0.295224
PN_0014260	0.299766	-0.672882	0.587206	0.311742	0.697692	0.0452751	-0.287757	-0.396421	-0.791351	-7.07569	0.398532	-0.965581	0.916213	0.379732	0.880684	1.0117	0.177011	0.656797	0.765922	-0.437896	-0.184331	-0.379443	0.819888	-0.175791	-0.13815	0.919548	0.812005	0.867015	0.115396	0.547406	-0.167352	0.295138	1.78612	0.516993	0.316596	0.5963	0.218089	-0.280248	0.578759	0.69968	-0.377879	-0.866945	-0.050304	0.912926	-0.308455	0.42103	0.195707	0.111952	0.20868
PN_0016736	-0.0934477	-0.35372	0.292036	0.222845	0.136245	-0.101643	-0.965496	-0.388374	-0.142297	-7.35393	0.454992	-0.161027	0.344698	0.0325456	1.08536	0.585259	0.0365765	0.670816	0.107253	0.424515	0.0123125	0.0436623	0.693486	-0.478616	-0.479926	0.475359	0.249194	0.689049	-0.625013	0.88321	0.11974	0.365016	0.0645501	0.699596	1.07884	0.987376	0.883004	0.0750849	-0.09032	0.250224	-0.0298267	-0.200426	-0.2702	-0.275812	0.55083	0.136045	0.659591	0.52602	0.298631
LP_0005290	-0.636399	-0.63888	0.882423	-1.88791	1.33648	0.768106	0.682007	-0.302391	-1.64308	-0.3425	-0.332236	1.24967	0.785544	-0.367387	-0.805714	-1.48189	1.49137	-0.997376	-0.953273	-1.14327	1.08033	-1.21415	-0.67556	1.06715	0.583502	-1.19967	-0.957637	-1.39885	1.60471	1.20204	-0.429999	-0.418278	1.27149	-0.90603	-0.137401	-0.378164	-0.252736	0.0714889	0.34266	0.668465	0.0964097	-0.708455	0.744295	0.729943	0.0371833	-0.372346	-0.249115	-1.05896	-0.353653
PP_0044123	0.736488	-0.721532	0.837594	0.056707	0.0926908	-0.432175	-0.53601	-0.541997	0.245239	-6.65894	0.106903	-0.0701939	0.608029	-0.288494	1.03199	0.681782	0.0879158	0.364979	-0.367599	0.384982	0.520464	-0.221598	0.437083	-0.201197	0.201758	0.427617	-0.235569	0.663964	-0.58492	0.4331	-0.0277959	-0.20088	-5.48e-05	0.976076	1.76262	1.6433	1.36785	0.0215985	-0.600191	-0.0723709	0.372411	-0.268799	-0.355957	-0.142584	0.647608	0.152199	-0.225685	0.278032	1.09756
PP_0018749	-0.172792	-1.25227	-0.0845662	0.713581	0.320726	-1.00957	-0.486618	-0.645342	-0.598782	-5.28344	0.404372	-0.00157269	0.968841	-0.469385	0.801876	-0.11424	0.539747	0.958944	0.0274672	0.65131	0.466121	0.502865	0.726973	-0.156884	-0.978224	0.199803	-0.369042	0.293389	1.55162	1.09717	-0.0488956	0.60738	0.2079	1.19881	1.89069	2.06068	1.24621	0.362562	0.210239	0.618242	-0.0335877	0.865241	0.00803011	0.242414	0.289039	-0.733861	0.45339	0.510944	0.324626
PN_0024710	0.788168	-0.34875	0.840478	1.16685	-0.0587507	0.178951	-1.15987	-0.711284	-0.119947	-4.60176	0.233328	0.11018	0.366033	0.763198	0.415933	0.541799	-0.400447	0.251561	0.293599	0.252465	-0.6001	0.775101	1.39712	0.0684113	-1.02236	0.432022	-0.181081	0.630193	-0.557385	0.776942	-0.993646	-0.364983	-0.133183	0.219454	0.341161	1.02066	0.497581	-0.269628	-0.426429	0.418052	-0.13271	-0.0839441	-0.831847	0.0998016	-0.292371	0.201366	-0.707232	0.098589	0.539602
LP_0001412	2.33803	1.5407	-0.628945	1.77837	-0.774611	-0.667278	-0.199616	-0.828277	1.57137	-2.4306	0.597711	-0.222615	-1.16561	0.73571	0.168381	0.850709	-0.84361	0.390713	0.00738265	1.06537	-1.35727	1.5637	0.988708	-0.720945	0.436712	0.574711	-0.0539502	1.14204	-1.24227	-0.981609	-1.7176	-0.521613	1.31837	0.950375	-0.00795055	-0.253282	0.636044	-1.24227	-0.0309504	-0.559946	-0.000283948	0.0993819	0.789376	0.0150493	-0.766944	1.23404	0.628377	1.57137	1.02704
LP_0000638	-0.598953	-0.62838	0.953967	-1.92232	1.399	0.745137	0.651569	-0.280421	-1.69046	-0.333073	-0.242341	1.32052	0.80328	-0.339709	-0.769567	-1.44001	1.48909	-1.02375	-0.923936	-1.12092	1.05699	-1.2235	-0.626611	1.1083	0.705632	-1.14819	-0.977545	-1.37059	1.72374	1.21048	-0.469208	-0.437633	1.19188	-0.89433	-0.157702	-0.411272	-0.189664	0.0380024	0.316872	0.712303	0.104495	-0.692142	0.769637	0.681388	0.00658526	-0.276238	-0.217743	-0.996222	-0.359085
LP_0005588	-1.31727	-0.98416	0.41767	-1.13683	0.903453	0.160899	-0.484497	-0.442859	-0.0125944	4.85217	-0.311004	0.827116	1.45863	-0.831485	-0.775967	-0.477558	1.75704	-0.602473	-0.442859	-1.33115	0.278875	-1.463	-1.0605	0.0290441	-1.57404	-0.914762	-0.498377	-0.893943	1.79868	0.00128514	1.05613	-0.151389	0.785477	0.0776224	0.00128514	0.410731	-0.852304	-0.540016	-0.116691	1.73622	0.223357	-0.0264739	0.278875	0.632803	0.723019	-0.491437	-0.630232	-0.998039	-0.727389
PP_0013347	-0.0616477	-0.231704	-0.185325	0.340303	-0.448139	-0.293542	-0.80371	-0.424949	0.757713	3.20807	-0.602735	-0.115756	-0.138946	-0.40949	0.564468	-0.193055	0.394412	0.100679	0.409871	0.293924	0.255275	0.131598	0.00019086	-1.14382	0.47944	-0.239434	-0.432679	0.185707	0.626306	-0.216244	-1.01242	0.131598	-0.185325	0.309384	1.3761	1.43794	0.293924	-0.749602	0.363492	-0.285812	0.0311101	-0.154406	0.719064	-0.138946	-0.502247	-0.417219	2.43508	-0.270353	-0.301272
LP_0003607	1.13114	0.0831328	0.143363	0.938404	0.360193	-0.687816	-0.218019	3.17897	-0.326434	-3.12112	0.444515	-0.519171	-0.736	0.107225	1.76958	0.637252	-1.25398	0.878174	-0.446895	1.16728	0.540884	0.745667	0.89022	0.829989	-0.109604	0.396331	0.143363	0.0229024	-1.22989	-0.278249	-0.254157	-0.169835	-0.748046	0.0831328	0.709529	-0.760092	1.58889	-0.663724	-0.904645	-0.772139	0.191547	-0.302342	0.143363	1.29979	0.0831328	2.11892	0.601114	1.13114	0.745667
LP_0003351	-0.340164	-0.520354	0.028953	-0.278462	-0.109935	0.155335	2.73668	0.839847	-0.748979	-1.55063	-0.322582	-0.0688526	-0.429011	0.59205	1.24899	0.330767	-1.08816	0.502337	0.969832	-0.0837485	-0.635966	0.458241	0.567441	1.11532	0.445849	-0.334034	1.14589	0.408513	-0.636137	0.107267	-0.412868	-1.03254	0.219638	-1.29902	1.43991	0.940468	0.811567	1.39446	-0.347886	1.19059	1.17893	0.229338	-0.0059818	-0.227935	0.798809	-1.38468	-0.696719	-0.58696	0.0931699
LN_0003089	1.51164	0.744417	-0.42468	1.40203	-0.936159	-0.936159	-1.17363	-1.04576	0.105067	-0.278543	0.689616	-0.29681	-0.954426	0.780951	-0.0228027	1.3655	0.178136	0.287739	1.3107	0.762684	-2.24936	1.87698	0.890554	-0.990961	-0.00453552	1.38377	0.379074	1.60297	-0.205474	-1.15536	-1.3563	-0.0228027	0.488677	0.780951	0.543478	0.141602	0.105067	-1.02749	-0.077604	-0.461214	-0.534282	1.85871	-0.442947	-0.589084	0.141602	1.2559	0.488677	1.93178	0.543478
LP_0001331	0.904463	0.0162107	-0.00696107	1.66141	-1.13466	-0.308194	-1.48223	-1.06514	1.38335	-1.98429	1.2057	-0.686667	-1.25824	0.224757	0.60323	1.32928	-1.02652	0.827224	0.356064	0.610954	-1.70623	0.827224	0.456475	-0.663495	-0.77163	0.224757	-0.107372	0.178413	-0.0996483	-1.67533	-0.532189	-0.269575	-0.617152	0.271101	1.03577	0.827224	0.99715	-0.308194	-0.872042	-0.0224089	-0.277299	0.587782	-0.879765	0.217033	0.379236	1.27521	0.935359	1.83906	0.989426
PP_0024779	1.86978	-0.919081	0.544384	0.350818	-0.703854	-0.634847	-0.491809	5.93911	-0.423171	-4.62568	-0.502016	0.17168	0.228882	0.508279	0.119953	0.224128	-0.0217137	-0.261594	-0.0510457	0.0206563	0.529983	-0.346506	0.387298	-0.38843	0.296143	-0.0940575	-0.0565634	0.660799	-0.46614	0.555201	-1.35392	-0.901503	0.370605	0.43941	0.820472	0.436895	0.0831351	-0.785704	-0.109774	-0.389747	0.553433	-0.419694	-1.29375	0.659849	-0.244854	-0.376295	-0.0544029	-0.276756	1.08521
LP_0001324	1.39226	1.06655	-0.742004	1.60655	-1.11057	-0.802003	-0.819146	-1.08486	0.346558	-1.88199	1.00655	-0.287722	-1.12771	0.543699	0.0979885	1.28941	-0.58772	0.492271	1.05798	0.886553	-2.13913	0.99798	0.937981	-1.17914	0.00370367	1.19512	0.217987	1.6494	-0.510577	-1.41057	-1.02486	0.217987	0.29513	0.989409	0.29513	-0.253437	0.312272	-1.02486	-0.262008	-0.373436	-0.39915	1.66655	-0.322008	-0.827717	-0.0905812	1.26369	1.40941	2.12083	0.500842
PP_0025188	-0.192446	0.383688	0.0483719	-1.36238	0.118834	0.439085	0.306992	2.23806	-0.0339889	-2.24582	-0.322127	-0.364187	1.39309	-0.359837	-0.144582	0.0915979	-0.892479	-0.317362	-1.42002	-0.233355	-0.785402	-1.12045	-0.60432	0.313078	-0.770261	-0.207148	-0.369638	-0.0916778	-0.715024	0.197879	-1.29845	-1.96263	-0.421093	-0.39438	-0.0335595	-0.326023	-0.879669	1.55832	-0.213264	0.715949	-0.336281	-2.51116	0.625806	-0.608521	-1.66009	-0.134923	-2.58187	-0.120839	0.393394
PP_0033807	-0.337994	0.0974336	-0.446851	-0.718993	-0.610136	-0.229137	0.260719	-0.0658517	-0.501279	1.40372	-0.0114233	-0.283565	-0.12028	-0.392422	-1.20341	-0.610136	-0.337994	-0.664564	-0.174709	-1.18708	-0.501279	-0.229137	-0.82785	-0.610136	1.45814	-0.501279	-0.283565	-1.14898	0.532861	-0.555708	0.696146	-0.446851	-0.82785	-1.00746	-1.28505	-1.28505	-0.82785	-0.610136	-0.82785	-0.610136	-0.664564	-0.501279	0.424004	-0.610136	-0.82785	-0.936707	-0.337994	-0.446851	0.151862
PP_0018768	-0.315153	-0.528667	-0.0701323	-0.18129	0.260895	-0.745033	-0.387717	-0.298568	-0.846472	-5.7471	-0.892248	-0.00555576	0.139428	-0.846156	0.590662	0.217937	1.05957	0.419557	1.2557	0.672371	1.42944	-0.38622	0.429972	0.0919591	0.190707	0.444167	0.211863	0.594991	0.401631	0.456053	0.328624	0.0472445	0.0118761	1.01061	1.11989	0.601578	1.17025	-0.148437	0.344625	-0.00891059	1.35653	3.71194	-0.32062	0.110701	0.52659	-0.0256988	0.413968	0.0647958	0.0270199
LP_0005595	-1.58089	-0.97031	0.053109	-1.21315	0.972451	0.0704551	-0.0336214	0.764298	-0.519312	3.78252	0.22657	0.989797	0.920413	-0.796849	-0.380543	-0.640734	1.80506	-0.675426	-0.449927	-1.24785	0.243916	-1.8619	-0.883579	0.642876	-1.36927	-0.814195	-0.120352	-0.363197	0.903067	0.209224	1.52753	-0.0509675	0.139839	-0.25912	-0.432581	0.174532	-0.57135	-0.397889	-0.0856597	1.77037	0.3133	0.382685	-0.762157	0.677568	0.590838	-1.21315	-0.241774	-0.519312	-0.900926
PN_0017301	1.91769	-0.30126	0.859225	0.820967	0.0813174	0.655184	-1.33422	1.71365	-0.658333	-3.99951	1.33107	0.604173	-0.173734	1.57337	0.310864	0.578668	-0.64558	0.935741	-1.11743	1.07602	-1.46047	0.132328	1.4586	-0.518054	-0.556312	0.553163	0.09407	0.999504	-1.72445	0.412885	-0.543559	-0.211992	0.400132	0.4894	1.4841	1.31832	0.0303071	-0.492549	-0.30126	-0.530807	-0.0972188	-1.00265	-2.17589	0.157833	1.76466	0.0558122	1.39483	0.655184	0.323617
LP_0006098	-0.120949	-0.401591	-0.77877	0.657398	-1.07442	-0.669384	-0.785724	-1.2608	-0.308827	-0.199813	0.66712	-0.451631	-1.60865	1.05957	0.383682	1.26518	-1.05959	1.09565	2.0841	-0.203082	-0.623419	-0.25656	1.06902	-0.95596	-0.878353	1.71431	0.0611568	0.843684	-0.42558	-1.85871	1.05244	2.2954	0.398217	-0.396528	-0.206065	0.757098	-0.0918667	-0.258734	-0.681408	1.76714	-0.843083	2.0841	-1.0672	-0.580784	0.269351	-0.640288	-0.247276	1.81997	1.08604
LP_0008599	-0.484649	-0.436219	0.0648837	-0.284374	-0.807504	-0.343358	5.4472	-0.67186	-0.622852	2.30956	0.360376	-0.35239	-0.90062	0.653536	0.672592	0.314576	-0.845215	0.463553	1.87235	-0.144766	-0.890062	-0.400199	0.192141	0.492162	0.877291	1.39969	1.37316	1.79519	-0.27871	0.0887142	-0.567644	0.343052	0.0157856	-0.917864	-0.132162	0.4921	-0.365088	-0.596916	-0.680747	-0.0133072	-0.256162	2.51531	-0.893204	-1.09803	0.0464236	-1.09665	0.442951	0.828136	-0.342319
LP_0001337	1.62647	0.673589	-0.636617	1.26063	-1.47038	-0.78125	-1.52994	-1.21515	0.55448	-2.04892	0.341784	-0.568554	-1.3768	0.82673	-0.168686	1.08197	-0.891852	0.146104	0.928824	0.290737	-1.97235	0.860762	0.818223	-1.02798	-0.126147	0.937332	-0.0751	0.665082	-0.500492	-1.64905	-1.43635	0.00997832	0.648066	1.13301	0.282229	0.0610253	0.384323	-0.679156	-0.19421	-0.236749	-0.449445	1.05644	-0.236749	-0.236749	-0.262272	1.64348	0.758668	2.25605	0.988379
PP_0043317	2.3805	0.487861	1.44647	0.954875	-0.347848	-0.0774715	-3.00737	-0.913181	-0.839442	-2.8304	-0.323268	0.881136	0.5616	1.54479	0.659919	0.315803	-0.0283122	0.782818	-0.741123	0.684499	-0.347848	0.881136	1.22525	0.119166	-0.888601	1.05319	0.192905	0.905716	-1.35562	0.930296	-0.98692	-0.642804	0.635339	0.954875	1.37273	1.52021	0.537021	-0.765703	-0.249529	0.364963	-0.667384	0.463282	-1.47851	0.807397	0.168325	0.143746	0.364963	0.242064	0.881136
PN_0025977	1.92368	0.217955	1.07154	0.3878	0.293809	0.222512	-0.409622	0.203969	0.0873304	-5.87771	-0.470023	0.385389	0.368251	0.991459	1.234	0.308383	-0.117886	1.01331	-0.959666	1.11568	-0.426677	-0.297467	1.13063	-0.221182	-0.902204	1.06913	0.611449	1.12138	-0.960946	0.80503	-1.48182	-0.241037	0.561711	0.541616	0.679119	0.592509	0.876291	0.302298	0.0684814	-0.0582892	0.234823	-1.6412	-1.3057	1.01108	-0.284997	0.235712	-0.162246	0.228824	0.0527521
LP_0005244	-0.588932	-0.935198	-0.16341	-1.33762	-0.356044	-0.41998	5.43897	-0.633617	-0.938816	1.8539	-0.762193	0.218932	0.299591	0.00518804	-0.475545	-0.815291	0.795477	-0.751761	-0.463231	-0.700892	0.817961	-0.193358	-0.773497	0.427672	2.22686	-0.434684	0.0118642	-0.140052	1.04793	1.94209	-0.439774	-0.728484	0.973657	-0.979249	-0.65266	0.406992	-0.76861	-0.636664	0.260644	0.403922	-0.284089	-0.93328	-0.60749	-0.292192	-0.325175	-0.507254	-0.532354	-0.789991	-0.370343
PP_0018773	0.358827	-0.239574	0.67288	0.354456	-0.695724	-0.882466	-0.402644	0.0603496	-0.149829	-1.88362	0.36827	-0.195184	-0.125284	0.412129	0.869781	0.196011	-0.453371	0.342321	-0.473819	0.00866806	-0.18681	3.33858	0.704099	-1.1461	-0.435658	0.00797311	0.308217	0.272207	-0.284106	2.26735	-0.529962	0.711314	-0.347476	0.782524	1.91286	1.0741	0.447364	-0.543436	-0.291314	-0.408153	-0.569353	-0.771067	0.0629082	-0.502575	-0.0804379	-1.42987	0.68768	-0.740432	0.542935
LP_0001333	1.66527	0.311119	-0.380362	1.13705	-1.36956	-0.476401	-1.35996	-1.58085	1.39636	-2.00342	0.580028	-0.841349	-1.49441	0.762502	0.234288	1.04101	-1.52323	0.195872	0.503197	0.0902292	-1.43679	0.877749	0.445573	-0.476401	-0.0442253	-0.0538292	0.0230019	-0.188284	-0.553232	-1.54243	-1.33115	-0.380362	0.695275	0.695275	0.416762	0.522405	0.877749	-0.418777	-0.457193	0.301515	-0.0442253	0.272703	0.176664	0.60884	-0.332342	1.86695	-0.514816	1.48279	1.34834
PP_0026790	0.302534	-0.720807	0.294449	0.361906	-0.370391	-0.220602	-0.646846	-0.137956	-0.38788	8.0194	-0.209502	0.0332766	-0.0907826	0.286007	0.132057	-0.260435	0.128292	-0.0968876	0.0459504	0.0483368	0.307631	-0.104757	0.0092256	-0.688206	-0.752482	-0.349416	-0.710024	0.0708713	1.00602	0.0214553	-0.260882	-0.40118	-0.271934	0.0288378	0.607024	0.716581	0.280671	-0.376606	-0.619363	0.390135	0.177866	0.0353298	-0.453847	-0.151107	0.0541875	-0.0667824	-0.287535	-0.336639	0.552869
LN_0004733	0.505261	-0.505158	0.588767	1.04805	0.0125774	-0.321446	-0.747325	0.814233	-0.371549	-2.05001	1.0564	-0.805779	-0.956089	0.329899	1.38207	1.11485	-0.455055	1.08145	0.212991	0.989595	-0.939388	1.06475	1.06475	0.597118	-0.0208249	0.572066	0.797532	0.455158	-0.279693	-0.864233	-0.772377	-0.338147	-0.438354	0.263095	1.24011	-0.0625778	1.65764	-1.42372	-1.01454	-0.3799	0.221342	0.271445	-1.65754	0.19629	1.0731	-0.546911	3.54487	0.521963	0.112784
PP_0036091	-0.213279	1.967	-0.129956	-0.518796	-0.185505	-0.949296	0.619949	3.0502	0.342206	3.13352	-1.51867	-0.102182	0.675497	-0.129956	-0.782651	-0.532683	0.161674	-0.379924	-0.782651	-0.366037	-0.0744076	0.0922379	-0.574344	-0.477134	-0.0882947	-0.560457	-0.782651	-0.824312	0.536626	-0.00497193	-0.949296	2.46694	-0.282714	0.0505766	0.175561	-0.657667	-0.824312	0.494965	-0.671554	-0.15773	-0.0327462	-0.338263	0.494965	-0.116069	-0.54657	1.07822	0.0505766	-0.54657	-0.754877
LN_0001376	0.660516	-0.30571	0.71137	1.16906	-0.170099	-0.458272	-0.848153	0.168927	0.507954	-1.69402	0.897835	-0.509126	-1.11937	0.287587	1.64369	1.18601	-0.949861	1.15211	0.151976	0.897835	-0.882056	0.83003	1.23686	0.20283	-0.322661	0.779176	0.507954	0.423198	-0.712542	-0.81425	-0.81425	-0.153148	-0.373515	0.677468	1.44028	-0.000585972	1.28772	-1.31431	-1.60927	-0.136197	0.118073	0.32149	-1.29906	0.151976	1.10125	-0.763396	2.54212	0.185879	0.474052
LN_0001393	0.66796	-0.330505	0.788464	1.16719	-0.106711	-0.41658	-0.846953	0.185942	0.478596	-1.67843	0.891754	-0.468224	-1.12239	0.272017	1.632	1.20162	-1.00189	1.11555	0.134298	0.874539	-0.846953	0.788464	1.21884	0.237587	-0.296075	0.788464	0.495811	0.426951	-0.726448	-0.743663	-0.829738	-0.141141	-0.364935	0.66796	1.44263	-0.00342173	1.2877	-1.29454	-1.60269	-0.106711	0.168727	0.289232	-1.29454	0.151512	1.08112	-0.760878	2.50996	0.151512	0.478596
LP_0005453	0.34665	-0.675381	-0.0129642	0.531129	-0.997654	-0.723857	-0.945883	0.192978	0.961259	0.112662	0.443476	-0.565758	-0.786692	1.20448	1.08374	2.02973	-2.30527	0.208306	1.01985	0.230723	0.0112943	0.318354	0.583419	0.224829	0.434883	-0.178279	0.749511	-0.16429	-1.54389	-0.546476	-0.469648	-0.13856	0.396961	0.940719	0.588641	0.790268	1.28074	-0.701237	-0.0788622	0.0160279	-0.357216	0.849897	-0.319711	0.176529	0.144433	1.02285	-0.298818	0.729769	0.793726
LN_0003186	1.53159	0.292523	0.534949	1.72014	-0.273137	-0.46169	-1.15796	0.0231612	0.912056	-1.38721	1.3161	-0.623307	-1.04792	0.130906	1.39691	1.26223	-1.01009	0.912056	-0.596371	1.20835	-0.964618	1.34303	1.12755	0.0500974	0.66963	0.238651	0.373332	0.0500974	-0.933934	-0.623307	-0.67718	-0.380882	-0.46169	0.723502	0.750438	-0.273137	1.42384	-0.650244	-1.17615	-0.407818	0.292523	-0.569435	-1.64267	0.238651	0.130906	-0.00377499	1.07367	0.561885	0.777375
LP_0003190	0.203794	-0.716475	0.137479	1.50798	-0.667549	-0.370933	-0.853912	-0.435379	0.712206	-1.67177	2.01639	-0.887618	-1.06487	-0.194094	1.08799	1.37535	-0.846992	0.933255	0.380633	0.778521	-1.31869	0.933255	0.292214	-0.483209	-1.01979	0.181689	0.026955	0.292214	0.557472	-1.52887	0.115375	-0.282513	-0.889089	-0.149884	0.933255	0.535367	1.26483	-0.638292	-0.67509	0.402738	0.0490599	0.424843	-1.57558	-0.0835694	0.734311	0.800626	1.81745	1.50798	0.469053
LP_0001369	0.620793	-0.163717	0.194395	1.48699	-0.669949	-0.287511	-1.29623	-1.13942	1.29053	-1.49626	1.91566	-0.677208	-0.898795	-0.0818224	0.858437	1.083	-0.689592	0.752733	0.0883674	0.850007	-1.74969	0.940561	0.235209	-0.413461	-1.0293	-0.11456	0.0850884	0.233662	0.38706	-1.35476	-0.347462	-0.535257	-0.43238	-0.0667071	1.01159	0.615615	1.37561	-0.557634	-0.530346	0.476381	0.17461	0.292777	-1.20729	0.189433	0.702419	1.4768	1.08312	1.21429	0.114226
LP_0005874	1.12044	0.188316	0.652072	1.36421	-0.0374332	-0.635817	-0.670728	-0.371951	-0.609138	-1.63495	1.43547	-1.11926	-0.89443	0.520213	0.988934	1.49499	-0.00992086	0.907796	-0.738848	0.396885	-0.747101	2.00138	1.3641	-0.211767	1.33113	0.615417	-0.000854706	0.328974	-0.323453	-0.730492	-0.896565	-0.526806	-0.378893	-0.565153	1.52154	-0.335367	0.836085	-1.27591	-0.927493	-0.545455	-0.275669	-0.870794	-1.186	0.147659	0.305363	-0.284866	2.17159	1.76596	0.544267
LP_0005705	1.54654	0.218953	0.52532	1.71675	-0.213364	-0.363143	-1.05077	0.287035	1.20613	-2.71536	1.61462	-0.489094	-1.04396	-0.0193318	1.30826	1.10401	-0.928219	0.933809	-0.632065	1.30826	-0.94524	1.37634	1.03593	0.014709	1.03593	0.0827904	0.389157	-0.0874133	-0.700147	-0.574196	-0.543559	-0.298466	-0.570792	0.831687	0.933809	-0.220172	1.5125	-0.455053	-1.0814	-0.543559	0.252994	-0.574196	-1.69754	0.116831	0.287035	0.0827904	1.75079	0.627442	0.695524
PN_0017206	0.780822	-0.847134	0.88091	0.599229	-0.338404	2.1904	-1.12748	-1.08616	2.16336	-1.81282	-0.633267	0.42124	-0.554123	0.293209	0.45826	1.099	0.425343	-0.312264	-0.282445	0.613543	0.347315	-0.793951	0.783209	0.391664	-0.743872	0.717449	0.0804261	1.45386	-0.642057	0.00553341	-0.15355	-0.773205	0.735453	0.316953	0.315156	0.780861	0.671976	-0.769024	-0.737777	-0.780533	-0.556781	0.224311	-1.36011	0.386161	0.112632	0.262701	0.120015	0.545204	2.19501
LP_0001380	0.745257	-0.0504164	-0.0270142	1.89196	-0.869492	-0.401449	-1.03331	0.113399	1.40052	-2.67543	1.40052	-0.822687	-0.9631	0.113399	1.00268	1.1665	-0.495057	0.768659	0.277214	0.838865	-1.57549	0.862267	0.464431	-0.448253	-0.822687	0.136801	0.230409	0.370822	0.0197901	-1.17372	-0.401449	-0.167427	-0.518459	0.113399	0.441029	0.417627	1.28351	-0.822687	-0.799285	-0.120623	-0.0738185	0.324018	-1.40774	0.230409	0.370822	1.14309	1.49413	1.89196	0.651648
PN_0026375	-0.212481	-0.48496	0.332213	0.0205492	-0.455801	-0.39712	-0.448223	-0.320404	0.0692383	-1.28962	-0.607217	0.261899	-0.786046	-0.780117	0.737599	0.553685	0.647039	0.163927	0.561113	0.83766	0.701193	-0.304713	0.203093	0.543794	0.166143	0.568011	0.682444	0.580272	-0.479143	-0.00753016	-0.280631	-0.432216	0.294866	0.20795	0.751163	0.479868	0.425678	-0.383829	-0.370841	-0.55089	-0.222663	1.8813	-0.0878879	0.737365	-0.0377744	-0.681028	0.643176	-0.0237432	-0.624284
GC_388	-0.406186	-1.53597	-0.00923579	0.204507	0.387715	-0.0397704	-1.91765	-2.66575	0.296111	-1.64284	-0.253513	0.58619	-1.16955	0.326645	0.8152	0.662527	0.0212989	0.448784	1.45643	-0.32985	0.0976355	-0.345117	0.891537	1.99078	-0.345117	1.74651	1.12055	-0.482523	-1.01688	-2.45201	2.34193	0.265576	-1.93292	1.54803	-0.451988	0.143437	0.601457	-0.95581	0.0365662	-0.528325	0.8152	2.403	0.494586	-0.0245031	1.02894	0.830467	0.143437	0.433517	-0.375652
LP_0005294	0.278653	0.326257	0.219627	1.54015	-0.00105049	-0.516527	-0.667765	0.710084	-0.0291671	-2.22893	2.26279	0.0190116	-0.853139	-0.204286	1.44572	1.29513	-0.523601	0.646953	-0.256417	0.542547	-1.23415	0.667168	0.582301	0.434452	0.271225	0.250092	0.590614	0.740354	-0.218668	-0.845327	-0.339312	0.251217	-1.06232	0.572003	1.39437	-0.005599	0.877303	-0.650844	-1.45853	-0.609721	-0.0881126	0.900155	-1.21416	-0.452182	1.06061	0.347483	0.82805	1.39218	0.983484
PP_0022889	0.346956	-0.903573	-0.0859174	0.300825	-0.081459	-0.564145	-1.36862	-0.846592	-0.730991	-4.76978	4.68468	0.290013	-0.585722	-0.380933	0.457696	-0.450137	0.235241	0.774861	0.342825	0.885475	0.441312	-0.300816	0.871352	-0.913271	0.54047	0.393467	0.0244738	0.629167	-0.358888	0.56108	0.10051	-0.627474	-0.136368	1.05253	0.770468	1.13549	2.27943	-0.462197	0.39462	-0.368669	0.726982	-0.135215	-1.11259	-0.422501	0.500591	-0.386031	0.783793	0.0103196	0.198108
PN_0017759	0.856932	-0.149433	0.534895	1.05821	-0.887434	0.293368	-1.03065	-0.0420873	-0.390961	-0.726416	1.80962	-0.47147	-0.0555055	1.00453	-0.229942	-0.0286691	-0.993364	0.320204	-0.806925	0.628823	-1.18913	0.387295	1.82304	-1.62693	-0.887434	-0.176269	-0.47147	0.19944	-1.51736	0.588568	-1.41686	0.226277	-0.377542	0.87035	1.23264	1.76937	1.93039	-1.51489	0.132349	-0.162851	-1.12964	-0.91427	-0.820343	-0.592234	0.320204	-1.70483	1.60835	-0.24336	0.521477
LP_0005687	0.404921	0.176	0.776917	1.06307	0.204615	-0.0672278	-0.968603	1.07738	0.333383	-2.01878	1.14891	-0.124458	-1.19752	0.032925	1.46368	0.633842	-0.839835	1.17753	0.304768	1.23476	-1.25475	0.376306	1.1203	0.161693	0.161693	1.10599	0.562304	0.891377	-0.553684	-0.310456	-0.596607	0.290461	-1.21183	0.361998	1.3063	0.00430993	1.16322	-0.997218	-1.89144	-0.75399	-0.0672278	0.834147	-1.5409	-0.210303	1.3206	-0.782605	3.08043	0.676764	0.276153
PP_0029207	0.172618	-0.728492	-0.481413	0.162929	-0.510481	-1.11607	-0.646132	-0.752715	1.67447	-2.45352	1.35956	0.424541	-1.10153	-0.61222	0.0757245	-0.791473	-0.83023	-0.132597	0.710377	0.303424	-0.510481	-0.767249	0.724911	-1.43097	2.35757	0.240444	0.850873	0.250133	-0.423277	1.22876	-0.365141	-0.37483	-0.965881	1.50006	0.657086	0.531124	0.74429	-0.898056	0.705533	-1.44066	-0.0647711	-0.0841498	0.729756	-0.30216	1.02528	-1.03855	1.38863	0.114482	-1.47457
LP_0005596	-1.37468	-0.966422	0.398287	-0.706441	0.77055	0.599022	0.800687	3.34406	-1.51556	1.12087	0.0253579	0.241402	0.989957	-0.632251	0.0598711	-0.650776	1.72382	-0.688803	0.430622	-0.764945	-0.0752249	-1.67841	-0.396478	0.330025	-1.68027	-0.314589	-0.270206	-0.511557	1.40938	-0.0121016	0.311246	-0.334743	-0.585124	-0.486135	-0.515134	-0.239075	0.0722323	-0.390754	-0.696396	1.21899	-0.475174	0.396408	-0.976914	0.474549	0.672653	-1.03899	-0.0321881	-0.531917	-1.62954
LP_0001389	1.55191	1.4084	0.0899143	1.65954	-0.47515	-0.268857	-2.13447	-1.4528	0.771579	-1.91024	1.56088	-0.47515	-1.103	0.484563	0.188576	0.816426	-0.179164	0.3859	-0.313703	0.63704	-2.43942	0.986842	0.690856	-0.304734	-0.546905	0.0450679	0.170638	0.798487	-0.295765	-1.40796	-1.52456	0.00919074	0.0630064	0.968904	0.843334	0.152699	1.13035	-0.860829	-0.672474	-0.170195	0.080945	0.358993	0.0271293	-0.277826	0.161668	0.879211	0.484563	2.07212	0.699825
LN_0005965	0.541276	-0.177647	0.305293	1.16142	-0.70998	-0.688028	-1.08865	0.793722	-0.238015	-1.99416	0.733354	-0.699004	-1.42342	-0.221551	1.123	1.35898	-0.962426	0.694939	0.338221	0.656523	-1.19292	0.398589	1.15044	-0.150208	0.250414	0.535788	0.574204	0.354685	-0.556317	-1.45085	-0.408142	-0.100816	-0.699004	1.25471	0.930921	-0.720956	1.09556	-0.73742	-0.989866	-0.803275	-0.243503	0.656523	-1.40695	0.255902	0.941897	-0.232527	3.54868	1.04617	0.546764
PN_0013619	0.355768	-0.972882	0.411593	0.713052	-0.582103	-0.805405	-1.01754	-0.8389	-0.369965	-1.87726	0.00964887	0.746547	0.467419	0.713052	0.154795	-1.14036	0.00964887	0.311107	0.199456	0.690721	0.355768	1.34946	0.724217	-0.749579	-1.16269	0.467419	-0.749579	0.467419	-0.258314	0.244116	-1.15152	-1.14036	-1.00638	0.724217	1.38296	1.50578	0.925189	-0.928221	-0.369965	-0.503947	0.0878047	0.277612	-1.38599	-0.470451	-0.760745	-0.0461767	1.50578	-0.0573419	0.311107
PN_0018471	0.978305	-0.51418	1.09013	1.37245	-0.557462	1.92897	-1.16904	-0.382976	1.62188	-3.27672	-0.277264	0.102261	-0.178273	0.948656	0.13191	0.979398	-0.194561	-0.183242	-0.853501	0.707191	-0.277967	0.955215	1.54948	0.327771	-1.25417	0.202696	-0.194964	1.7331	-1.42733	0.094327	-0.859924	-0.163431	0.0483469	0.13779	0.350147	1.04184	0.892738	-0.190056	-0.912041	0.175701	-0.857981	0.635923	-0.837599	0.246273	0.0401066	-0.156121	1.6611	0.462794	0.672899
PN_0016106	-0.252236	-0.54561	0.171312	-0.160316	-0.296962	-0.49294	-0.418663	-0.650898	0.0379912	-1.82277	-0.654651	0.308832	-0.758467	-0.91658	0.567971	0.596479	0.722436	0.0363682	0.900945	0.715832	0.963864	-0.344128	-0.0960905	0.590335	0.241911	0.475175	0.842073	0.413898	-0.189274	-0.228317	-0.0758932	-0.537751	0.50659	0.168238	0.194963	0.171145	0.466841	-0.444629	-0.256039	-0.483	0.0435459	1.97624	-0.112049	0.984865	0.0346358	-0.313618	0.528389	-0.0631599	-0.35616
LN_0004628	2.08989	1.01233	-0.417881	1.40417	-0.551759	-0.66931	-0.734617	-0.682372	0.0262032	-1.72401	0.751105	-0.568085	-0.639922	0.620492	-0.182777	0.914371	-0.0554299	0.352735	0.094775	1.2409	-1.57707	2.31846	0.816411	-0.675841	0.555185	0.587839	0.287429	1.60009	-0.597473	-0.839107	-1.27993	-0.506044	1.37152	0.718451	0.0719177	-0.26441	0.555185	-1.2636	0.881718	-0.349309	-0.169716	0.107836	-0.620331	-0.101144	-0.502779	0.783758	0.00334595	1.04498	0.264572
PP_0032387	0.425393	0.877774	0.785764	1.23048	-0.180337	-0.0193201	-1.64712	-0.815971	-0.385825	-3.33167	4.19779	-0.04999	-0.341354	0.494401	0.295046	0.0573546	-0.211007	0.325716	-0.378925	0.847104	-0.594381	0.241374	1.65986	-0.654954	-0.0883274	0.325716	-0.318352	0.939114	-0.837439	0.724425	-0.917948	0.203037	-0.142	0.747427	1.12313	1.61385	1.20748	0.0420196	-0.448699	0.371721	-0.486269	-0.0576575	-1.60879	-0.59208	0.325716	-1.19858	1.28415	-0.0116527	-0.103662
LN_0001374	0.683381	0.00578605	0.993946	1.13511	0.0622523	-0.256782	-1.12354	0.993946	0.316351	-2.09194	1.64331	-0.279369	-1.08401	-0.369715	1.86917	0.93748	-0.683103	0.655148	-0.62946	1.05041	-1.02755	0.429283	0.909247	0.796314	0.429283	0.288117	0.768081	0.513983	-0.572993	-0.355598	-0.567347	-0.378185	-0.883558	0.796314	1.10688	-0.496764	1.50214	-0.759332	-1.25906	-0.677456	0.457516	-0.149496	-1.33529	0.40105	1.13511	-0.0224471	1.53038	0.485749	0.231651
LP_0003630	0.23891	0.441791	0.488609	1.23771	-0.120033	-0.229276	-0.978375	-0.0263957	1.4718	-2.42975	1.28453	-0.151245	-1.13444	0.11406	1.30013	0.956796	-0.0420019	0.894371	0.176485	0.379366	-1.66505	0.270122	1.06604	-0.635038	-0.182458	1.44059	0.394972	0.988008	0.098454	-1.02519	-0.7911	0.519822	-1.11883	0.457397	1.59665	0.660278	0.441791	-0.603826	-2.0396	-0.135639	-0.182458	0.863158	-1.15004	-0.354126	1.19089	-0.572613	1.44059	1.03483	0.81634
LP_0005632	-0.929598	-0.358201	0.657616	-0.760295	1.58878	0.276685	-0.464015	1.67343	0.17087	2.24483	0.721105	0.61529	1.03855	-0.696806	0.192033	-0.717969	1.67343	-0.464015	-1.43751	-0.950761	0.340173	-1.35285	-0.590992	1.2925	-1.50099	-0.950761	-0.0619209	-0.231224	0.424825	1.14436	0.403662	-0.252387	0.445987	-0.315875	-0.252387	0.297848	0.0650562	-0.993086	-0.612155	1.37715	0.890407	-0.760295	-0.506341	1.20785	0.572965	-1.18355	0.0650562	-0.527504	-1.07774
LP_0003435	0.281844	-0.695048	0.0667822	0.682808	-0.571114	-0.859078	-1.07414	-1.18714	-0.30502	-1.59175	3.12504	-0.509147	-1.39856	0.205297	0.609905	1.41183	-0.778886	0.719259	0.865064	0.475036	-1.36211	1.12022	0.595325	-0.815337	-0.345116	0.609905	0.201652	0.365682	1.19312	-2.0729	0.0266859	0.0157505	-0.43989	0.0667822	1.33893	0.394843	1.12022	-0.184731	0.0121054	1.9586	-0.341471	1.19312	-1.73391	-0.913755	0.937966	1.01087	1.37538	1.22958	0.609905
LP_0004869	1.44779	0.601082	-0.310753	0.383979	-0.332463	-1.36153	-1.36588	0.0583231	-1.19002	-0.701539	0.232006	0.622793	-1.28989	0.188585	0.601082	0.49253	-1.00548	-0.0285183	0.340558	0.47082	0.101744	0.622793	0.926738	-0.0502287	4.74776	0.535951	0.340558	0.861606	-0.983774	0.44911	-0.0502287	0.166875	1.25239	0.188585	-0.13707	-1.50916	0.0149024	-0.74496	1.057	0.0366128	-0.766671	0.622793	-0.636408	0.601082	-0.506146	-0.462726	0.275427	-0.267332	0.44911
LP_0002767	1.33083	0.802479	0.329746	1.44206	-0.726952	0.00995589	-1.54728	-1.51948	1.17789	-2.61789	0.969327	-0.29593	-1.04674	0.454881	0.107283	0.816383	-0.407162	-0.0734676	0.454881	0.0377637	-2.71521	0.607825	0.329746	-0.142987	-0.170795	0.0516677	0.27413	0.121187	-0.0873716	-0.921607	-1.9783	0.135091	-0.282026	1.12227	1.13617	0.524401	0.844191	-0.268123	-1.29701	-0.657432	-0.0595637	0.27413	-0.309834	-0.43497	0.329746	1.2474	-0.309834	1.72014	0.774672
LP_0005651	1.223	0.0863086	-0.513679	1.52611	-1.12445	-0.808456	-0.409664	-0.0434551	0.256404	-1.15666	0.382182	-0.893376	-1.58052	0.388701	0.39881	1.37456	-1.21832	1.07145	0.541005	0.882004	-0.829617	1.18512	1.14723	-0.78557	0.844116	0.365056	0.124519	-0.206811	-1.17067	-1.93212	-0.320385	-0.0262797	-0.383282	1.223	0.578894	-0.636171	1.03356	-0.750927	-1.01202	-0.453131	-0.290125	0.465227	-1.56283	-0.363598	0.0401829	-0.0868973	3.57211	1.223	0.806227
PP_0006398	0.646373	1.99891	0.367321	0.976924	-0.327989	0.625282	-1.24995	-0.529337	-0.566158	-2.83253	1.60732	0.969093	-0.682232	0.622733	0.744074	0.478653	0.290513	0.166229	-0.353438	1.09532	0.477325	0.12319	0.518995	2.24189	-1.43816	0.231764	-0.479825	0.944478	-0.900021	0.405189	-0.369355	-0.799965	-0.1732	-0.265733	-0.271921	0.386925	0.732721	-0.756388	-1.1576	-0.749871	0.640149	2.10172	-1.19849	0.428124	0.0999109	0.00220354	1.71184	-0.199295	1.17793
LN_0006231	-1.24235	-1.06222	0.91916	-0.802041	1.13931	0.0185314	-0.321706	1.22938	0.478853	1.32945	0.00852447	0.328748	0.909153	-0.87209	-0.00148252	-0.271671	1.88984	-0.892104	-0.782027	-1.50253	0.528887	-1.3224	-0.842069	0.648971	-1.77272	-1.08224	-0.0315035	-1.06222	1.29943	-0.0815384	0.328748	-0.361734	1.2594	-0.0415104	-0.201622	0.0885803	-0.311699	-1.13227	-0.681957	1.5496	0.528887	-0.491825	0.218671	1.08928	0.969195	-0.832062	-0.451797	-0.892104	-0.551866
CA.group	NC	CC	NC	NC	GC	GC	CC	CC	GC	CC	GC	GC	CC	NC	NC	NC	GC	NC	NC	NC	GC	GC	NC	GC	GC	NC	NC	NC	CC	GC	GC	CC	CC	NC	NC	NC	NC	CC	NC	CC	CC	NC	CC	NC	GC	GC	NC	GC	NC
[truncated: 33 more columns]
