# Supplementary material for: Circulating metabolites as potential biomarkers for the early detection and prognosis surveillance of gastrointestinal cancers
Source: Metabolomics. 2023 Apr 4;19(4):36. doi: 10.1007/s11306-023-02002-0 (PMC10073066; doi:10.1007/s11306-023-02002-0)
Supplement: Supplementary file 3 — (XLSX 276 KB) [file 11306_2023_2002_MOESM3_ESM.xlsx]

## Sheet: GC_NC_univariate_result
feature	NC_N	NC_Mean	NC_SD	GC_N	GC_Mean	GC_SD	p_value	Fold_Change	p_value_*	Fold_Change_*	#NAME?	log2(FoldChange)	Significance
PN_0000260	27	3.68722e+08	2.83472e+06	37	3.70025e+08	1.9765e+07	0.735495	0.996478			0.13342	-0.00508997	Non-Significant
PN_0000702	27	3.39014e+08	1.65871e+07	37	3.29072e+08	7.50837e+06	0.00199706	1.03021	**		2.69961	0.0429405	Non-Significant
PN_0000773	27	2.00418e+09	1.40664e+09	37	3.55042e+09	2.47718e+09	0.00494757	0.564491	**	*	2.30561	-0.824977	Sig.Depleted
PN_0000898	27	1.01999e+12	2.67265e+11	37	9.75233e+11	2.0294e+11	0.449021	1.04589			0.347734	0.0647361	Non-Significant
PN_0001176	27	2.46936e+08	3.67139e+06	37	2.47457e+08	1.07051e+07	0.809178	0.997892			0.0919559	-0.00304395	Non-Significant
PN_0001232	27	1.39463e+08	1.45455e+06	37	1.39058e+08	2.22072e+06	0.411197	1.00292			0.38595	0.00420161	Non-Significant
PN_0001361	27	1.47433e+10	4.67558e+09	37	1.35434e+10	7.25277e+09	0.454724	1.0886			0.342252	0.12247	Non-Significant
PN_0001606	27	2.7874e+08	1.81707e+07	37	2.75467e+08	1.05642e+07	0.367967	1.01188			0.434191	0.0170386	Non-Significant
PN_0001864	27	7.26975e+08	1.81662e+07	37	7.25238e+08	4.3085e+07	0.844672	1.00239			0.0733119	0.00345059	Non-Significant
PN_0002464	27	9.04318e+10	9.21249e+10	37	1.20975e+11	1.31887e+11	0.30584	0.747525		*	0.514505	-0.419806	Non-Significant
PN_0003287	27	1.34587e+10	1.53921e+09	37	1.35539e+10	1.78716e+09	0.824443	0.992979			0.0838395	-0.0101645	Non-Significant
PN_0003745	27	4.43719e+10	8.90667e+09	37	4.58461e+10	1.43694e+10	0.639563	0.967845			0.194117	-0.0471518	Non-Significant
PN_0004192	27	1.89206e+10	1.86577e+09	37	1.99617e+10	3.61355e+09	0.176252	0.947842			0.753866	-0.077281	Non-Significant
PN_0004329	27	2.20821e+10	2.00374e+09	37	2.39924e+10	3.93536e+09	0.0242356	0.920377	*		1.61555	-0.119703	Non-Significant
PN_0004462	27	1.35832e+08	1.27691e+06	37	1.34098e+08	1.57685e+06	1.5048e-05	1.01293	**		4.82252	0.0185393	Non-Significant
PN_0004474	27	1.07289e+10	3.68165e+09	37	14180010000	5.38275e+09	0.00554474	0.756619	**	*	2.25612	-0.402362	Sig.Depleted
PN_0004510	27	1.52221e+10	3.79409e+09	37	2.02284e+10	8.62618e+09	0.00646492	0.752511	**	*	2.18944	-0.410216	Sig.Depleted
PN_0004636	27	5.95847e+09	3.29807e+09	37	5.94176e+09	4.10418e+09	0.986151	1.00281			0.00605662	0.00405057	Non-Significant
PN_0004654	27	2.44071e+12	8.98969e+11	37	2.44959e+12	9.72381e+11	0.970431	0.996376			0.0130355	-0.0052374	Non-Significant
PN_0004816	27	3.62251e+09	1.13922e+09	37	3.98956e+09	1.71729e+09	0.338118	0.907998			0.470932	-0.139239	Non-Significant
PN_0004822	27	1.84089e+12	6.58166e+11	37	2.67988e+12	1.93295e+12	0.0345042	0.686931	*	*	1.46213	-0.541762	Sig.Depleted
PN_0004858	27	1.23065e+11	6.76203e+10	37	1.65888e+11	1.32122e+11	0.128397	0.741857		*	0.891446	-0.430787	Non-Significant
PN_0004984	27	3.88728e+09	1.04172e+09	37	3.55905e+09	1.55302e+09	0.344795	1.09222			0.462439	0.127268	Non-Significant
PN_0005038	27	1.86858e+11	3.04581e+10	37	1.57892e+11	4.82476e+10	0.00794961	1.18345	**		2.09965	0.243004	Non-Significant
PN_0005137	27	5.95898e+10	1.0058e+10	37	6.54758e+10	1.75167e+10	0.122496	0.910104			0.911879	-0.135896	Non-Significant
PN_0005143	27	3.45241e+13	5.36581e+12	37	3.59065e+13	5.06581e+12	0.297067	0.9615			0.527145	-0.0566414	Non-Significant
PN_0010776	27	1.16762e+16	2046973010252030	37	1.24309e+16	3275855044313700	0.295511	0.939286			0.529426	-0.0903636	Non-Significant
PN_0010848	27	7466056600	2.47478e+09	37	5.05909e+09	3.91595e+09	0.00666396	1.47577	**	*	2.17627	0.56147	Sig.Enriched
PN_0010884	27	2.46705e+10	2.35214e+09	37	2.65481e+10	7.63722e+09	0.222174	0.929276			0.653307	-0.105822	Non-Significant
PN_0010896	27	3.58123e+10	8.15203e+09	37	3.34679e+10	1.78894e+10	0.528658	1.07005			0.276825	0.0976774	Non-Significant
PN_0010908	27	4.04201e+10	7.26514e+09	37	4.36557e+10	1.68632e+10	0.353827	0.925883			0.451209	-0.111098	Non-Significant
PN_0010966	27	4.34498e+12	3.69012e+11	37	4.12686e+12	4.77702e+11	0.0522533	1.05285			1.28189	0.0743049	Non-Significant
PN_0011076	27	5.71936e+10	2.72785e+10	37	4.69039e+10	3.03679e+10	0.167564	1.21938		*	0.77582	0.286146	Non-Significant
PN_0011272	27	3.21855e+10	5.53431e+09	37	3.45427e+10	1.14373e+10	0.326844	0.931759			0.48566	-0.101972	Non-Significant
PN_0011296	27	6.92558e+13	3.09611e+13	37	6.1968e+13	3.9707e+13	0.430644	1.11761			0.365882	0.160413	Non-Significant
PN_0011726	27	7.86903e+11	1.38745e+11	37	8.25216e+11	3.57941e+11	0.600001	0.953573			0.221848	-0.0685854	Non-Significant
PN_0011762	27	5.36118e+09	3.26171e+09	37	7.09616e+09	4.91457e+09	0.115955	0.755504		*	0.935712	-0.404489	Non-Significant
PN_0011786	27	4.35844e+11	1.57467e+11	37	3.61612e+11	2.56354e+11	0.188083	1.20528		*	0.725651	0.269369	Non-Significant
PN_0011798	27	2.13886e+10	2.69787e+09	37	2.23911e+10	3.81997e+09	0.247775	0.955225			0.605943	-0.0660876	Non-Significant
PN_0012085	27	3.1402e+12	9.35302e+11	37	3.10016e+12	8.35278e+11	0.857728	1.01291			0.0666503	0.0185102	Non-Significant
PN_0012168	27	5.2519e+11	8.28699e+10	37	5.21295e+11	8.94171e+10	0.859758	1.00747			0.0656236	0.0107388	Non-Significant
PN_0012192	27	2.46501e+10	5.44255e+09	37	2.3556e+10	9.65564e+09	0.598103	1.04645			0.223224	0.0654995	Non-Significant
PN_0012312	27	2.44617e+09	9.15194e+08	37	2.18646e+09	1.30767e+09	0.37956	1.11878			0.42072	0.161927	Non-Significant
PN_0012335	27	1.53214e+09	6.17694e+08	37	2.13028e+09	1.30476e+09	0.0311639	0.71922	*	*	1.50635	-0.475494	Sig.Depleted
PN_0012419	27	3.37332e+13	10773833936545	37	2.81584e+13	1.19293e+13	0.059191	1.19798			1.22774	0.260603	Non-Significant
PN_0012599	27	9.68035e+11	2.77169e+11	37	9.02468e+11	2.41278e+11	0.317275	1.07265			0.498564	0.101184	Non-Significant
PN_0012635	27	1.39396e+08	1.13838e+06	37	1.38891e+08	2.30683e+06	0.299372	1.00364			0.52379	0.00523515	Non-Significant
PN_0012908	27	2.14792e+08	1.92422e+07	37	2.09146e+08	1.92462e+07	0.250879	1.02699			0.600536	0.0384279	Non-Significant
PN_0012946	27	636750148148148	148339056061470	37	615627810810810	131742615148258	0.550287	1.03431			0.259411	0.048669	Non-Significant
PN_0012980	27	1.67569e+10	3.25534e+09	37	1.45677e+10	2.82185e+09	0.0055712	1.15028	**		2.25405	0.201983	Non-Significant
PN_0013170	27	8.92521e+09	7.41532e+08	37	9.40329e+09	1.44942e+09	0.121886	0.949158			0.914046	-0.0752795	Non-Significant
PN_0013179	27	8.81159e+10	4.64816e+10	37	7.81297e+10	2.92424e+10	0.2962	1.12782			0.528415	0.173532	Non-Significant
PN_0013400	27	8.26347e+08	1.8561e+08	37	8.02657e+08	2.10918e+08	0.642585	1.02951			0.192069	0.0419648	Non-Significant
PN_0013402	27	3.35737e+08	1.08604e+07	37	3.3246e+08	1.89955e+07	0.42417	1.00986			0.37246	0.0141507	Non-Significant
PN_0013619	27	3.17443e+12	7.1612e+11	37	2.69332e+12	9.19448e+11	0.0271933	1.17863	*		1.56554	0.237108	Non-Significant
PN_0013646	27	1.243e+10	1.15064e+10	37	7.11677e+09	1.05128e+10	0.0596239	1.74658		*	1.22458	0.804533	Non-Significant
PN_0013701	27	1.48102e+08	1.48013e+06	37	1.46442e+08	1.2772e+06	1.02963e-05	1.01134	**		4.98732	0.016266	Non-Significant
PN_0013713	27	6.40918e+09	1.6409e+09	37	5.52579e+09	1.82796e+09	0.0507618	1.15987			1.29446	0.21396	Non-Significant
PN_0013764	27	8.50557e+08	6.63652e+07	37	8.22797e+08	9.47057e+07	0.196448	1.03374			0.706752	0.0478721	Non-Significant
PN_0013781	27	2.97699e+09	1.75832e+08	37	2.97214e+09	2.3471e+08	0.928311	1.00163			0.0323066	0.00235125	Non-Significant
PN_0013797	27	1.43028e+08	2.53385e+06	37	1.41155e+08	2.73149e+06	0.00693289	1.01327	**		2.15909	0.0190254	Non-Significant
PN_0013812	27	2.3629e+08	6.48234e+06	37	2.30822e+08	7.67075e+06	0.00385763	1.02369	**		2.41368	0.0337825	Non-Significant
PN_0013829	27	4.4495e+08	2.64715e+07	37	4.54312e+08	4.89273e+07	0.370868	0.979393			0.430781	-0.0300405	Non-Significant
PN_0014052	27	2.48987e+09	2.55933e+09	37	1.13647e+09	2.32081e+09	0.0310851	2.19088	*	*	1.50745	1.13151	Sig.Enriched
PN_0014260	27	1.22868e+09	9.1526e+07	37	1.12996e+09	1.09625e+08	0.00032369	1.08737	**		3.48987	0.120842	Non-Significant
PN_0014585	27	3.60185e+11	3.97767e+11	37	3.67316e+11	4.14252e+11	0.94509	0.980586			0.0245269	-0.0282846	Non-Significant
PN_0014981	27	6.72766e+07	298464	37	6.70764e+07	387277	0.0285575	1.00298	*		1.54428	0.00429895	Non-Significant
PN_0015050	27	1.37367e+08	1.97107e+06	37	1.36447e+08	4.12659e+06	0.288257	1.00674			0.54022	0.00969559	Non-Significant
PN_0015093	27	4.07534e+10	8.07634e+10	37	2.33537e+10	9.55458e+10	0.446078	1.74505		*	0.350589	0.803268	Non-Significant
PN_0015239	27	1.30487e+08	746795	37	1.30255e+08	4.10229e+06	0.773093	1.00178			0.111768	0.00256571	Non-Significant
PN_0015427	27	5.77664e+08	8.96232e+07	37	5.22622e+08	4.58367e+07	0.00210153	1.10532	**		2.67747	0.144461	Non-Significant
PN_0015440	27	5.30735e+08	1.43511e+07	37	5.11149e+08	1.58469e+07	3.73391e-06	1.03832	**		5.42784	0.0542488	Non-Significant
PN_0015490	27	3.55796e+10	7.64007e+09	37	3.51587e+10	9.0894e+09	0.845714	1.01197			0.0727763	0.0171718	Non-Significant
PN_0015542	27	3.70531e+10	1.76081e+10	37	5.28374e+10	3.25069e+10	0.0256264	0.701267	*	*	1.59131	-0.511965	Sig.Depleted
PN_0015632	27	1.98541e+09	3.50209e+09	37	2.83866e+08	2.56764e+09	0.0283828	6.99418	*	*	1.54695	2.80615	Sig.Enriched
PN_0015756	27	1.42593e+08	1.38419e+06	37	1.41743e+08	1.65058e+06	0.0335775	1.00599	*		1.47395	0.00862193	Non-Significant
PN_0015848	27	6.21738e+10	9.16568e+09	37	5.83829e+10	7.04694e+09	0.0660342	1.06493			1.18023	0.0907607	Non-Significant
PN_0015888	27	2.4944e+08	5.1252e+06	37	2.48275e+08	7.80011e+06	0.501721	1.00469			0.299537	0.00674994	Non-Significant
PN_0015904	27	2.64527e+08	3.85041e+06	37	2.64294e+08	6.64604e+06	0.870999	1.00088			0.0599824	0.00127119	Non-Significant
PN_0015912	27	2.90541e+10	2.40902e+10	37	3.05578e+10	2.33566e+10	0.802633	0.950793			0.095483	-0.0727969	Non-Significant
PN_0016106	27	7.02128e+08	9.02191e+07	37	654829740	1.79248e+08	0.213146	1.07223			0.671322	0.100615	Non-Significant
PN_0016114	27	2.92744e+09	7.64609e+08	37	3.64121e+09	1.43153e+09	0.0217538	0.803975	*		1.66247	-0.314778	Sig.Depleted
PN_0016117	27	4.52593e+16	3778100790614980	37	4.32676e+16	6463919264057390	0.157511	1.04603			0.80269	0.064927	Non-Significant
PN_0016231	27	3.06496e+09	4.26751e+09	37	4.97746e+09	1.24382e+10	0.446961	0.615766		*	0.349731	-0.699545	Non-Significant
PN_0016232	27	110778788888888	2.70562e+13	37	124652181081081	5.37337e+13	0.223075	0.888703			0.651549	-0.170226	Non-Significant
PN_0016302	27	2.30872e+10	5.1595e+09	37	2.33157e+10	6.13357e+09	0.875675	0.990202			0.057657	-0.0142056	Non-Significant
PN_0016359	27	1.85691e+09	4.70847e+08	37	1.59974e+09	8.61266e+08	0.165286	1.16076			0.781764	0.215072	Non-Significant
PN_0016367	27	371375994000	4.46205e+11	37	2.93883e+11	5.47095e+11	0.548315	1.26369		*	0.26097	0.337639	Non-Significant
PN_0016369	27	6.33939e+11	1.48353e+11	37	6.68836e+11	2.55201e+11	0.52734	0.947824			0.277909	-0.0773083	Non-Significant
PN_0016387	27	4.39265e+08	2.93641e+07	37	4.31648e+08	3.22081e+07	0.336149	1.01765			0.473468	0.0252371	Non-Significant
PN_0016460	27	8.46907e+08	1.54196e+08	37	8.32343e+08	3.59602e+08	0.844242	1.0175			0.073533	0.0250251	Non-Significant
PN_0016736	27	6.32953e+07	135375	37	6.31231e+07	205703	0.000347111	1.00273	**		3.45953	0.00392878	Non-Significant
PN_0017024	27	6.99156e+08	1.79237e+08	37	6.47256e+08	1.05649e+08	0.151645	1.08019			0.819171	0.111279	Non-Significant
PN_0017114	27	3.733e+10	1.31539e+10	37	3.70738e+10	1.80116e+10	0.950245	1.00691			0.0221645	0.00993387	Non-Significant
PN_0017206	27	6.86361e+09	3.76223e+09	37	5.24655e+09	6.40805e+09	0.246176	1.30822		*	0.608754	0.3876	Non-Significant
PN_0017256	27	2.13682e+10	9.54743e+09	37	2.12544e+10	1.30103e+10	0.969437	1.00535			0.0134806	0.00770156	Non-Significant
PN_0017297	27	4.66761e+13	2.38423e+13	37	4.55745e+13	3.30097e+13	0.883245	1.02417			0.0539187	0.0344567	Non-Significant
PN_0017301	27	2.54779e+13	6.59941e+12	37	1.99567e+13	6.18281e+12	0.00108112	1.27666	**	*	2.96613	0.352369	Sig.Enriched
PN_0017759	27	2.13142e+11	6.6038e+10	37	1.5525e+11	7.80994e+10	0.00273588	1.37289	**	*	2.5629	0.457217	Sig.Enriched
PN_0018317	27	1.75187e+09	5.09144e+08	37	1.74066e+09	3.53915e+08	0.917528	1.00644			0.0373806	0.00926078	Non-Significant
PN_0018359	27	9.62304e+08	8.34146e+07	37	9.28454e+08	1.44109e+08	0.278708	1.03646			0.554851	0.0516615	Non-Significant
PN_0018471	27	4.12171e+09	1.88742e+09	37	2.59262e+09	2.39478e+09	0.0077868	1.58979	**	*	2.10864	0.668833	Sig.Enriched
PN_0018532	27	-3.76543e+09	3.50742e+10	37	6.67058e+09	2.47752e+10	0.167684	-0.564483		*	0.775509		Non-Significant
PN_0018788	27	4.26942e+08	1.30163e+07	37	4.25078e+08	2.11977e+07	0.687445	1.00439			0.162762	0.00631275	Non-Significant
PN_0018909	27	5.12835e+08	8.11861e+07	37	4.90621e+08	7.60028e+07	0.266171	1.04528			0.574839	0.0638855	Non-Significant
PN_0019054	27	2.71756e+09	9.66774e+08	37	4.93374e+09	2.48449e+09	4.47883e-05	0.55081	**	*	4.34884	-0.860373	Sig.Depleted
PN_0019337	27	4.96972e+11	9.00709e+10	37	5.73128e+11	2.01119e+11	0.0713197	0.867123			1.14679	-0.205692	Non-Significant
PN_0019408	27	152092890	1.70317e+06	37	1.4989e+08	1.92294e+06	1.26269e-05	1.0147	**		4.8987	0.0210519	Non-Significant
PN_0019567	27	6.62065e+09	2.26112e+09	37	5.28484e+09	2.86271e+09	0.0489184	1.25276	*	*	1.31053	0.325114	Sig.Enriched
PN_0019631	27	2.47422e+13	3.48448e+12	37	2.78222e+13	8.77101e+12	0.0895016	0.889297			1.04817	-0.169263	Non-Significant
PN_0019759	27	6.85957e+09	1.98567e+09	37	5.1118e+09	3.12504e+09	0.0132046	1.34191	*	*	1.87928	0.424288	Sig.Enriched
PN_0019991	27	6.42555e+08	4.15282e+08	37	8.49796e+08	9.74311e+08	0.303803	0.756129		*	0.517408	-0.403295	Non-Significant
PN_0020133	27	3.11937e+08	1.6452e+07	37	3.01105e+08	1.50419e+07	0.00813066	1.03597	**		2.08987	0.0509857	Non-Significant
PN_0020137	27	2.3814e+09	1.02219e+10	37	9.10485e+08	1.02688e+10	0.572753	2.61553		*	0.242033	1.3871	Non-Significant
PN_0020193	27	1.63892e+08	5.10791e+06	37	1.6282e+08	7.28952e+06	0.514904	1.00658			0.288273	0.00946536	Non-Significant
PN_0020398	27	1.52548e+08	1.4861e+06	37	1.52048e+08	4.64064e+06	0.59186	1.00329			0.227781	0.00473558	Non-Significant
PN_0020492	27	1.14906e+09	5.07598e+08	37	1.0675e+09	4.63966e+08	0.50694	1.0764			0.295044	0.106215	Non-Significant
PN_0020503	27	1.77861e+11	2.63308e+10	37	2.22211e+11	7.27613e+10	0.0036611	0.800418	**		2.43639	-0.321175	Sig.Depleted
PN_0020671	27	1.22531e+09	5.88395e+08	37	9.47782e+08	6.10509e+08	0.0730585	1.29282		*	1.13633	0.370525	Non-Significant
PN_0021704	27	17734075500	1.2612e+10	37	1.99081e+10	1.35121e+10	0.515801	0.890795			0.287518	-0.166834	Non-Significant
PN_0021720	27	7.02239e+10	1.21282e+10	37	7.53106e+10	2.97898e+10	0.405989	0.932457			0.391486	-0.100891	Non-Significant
PN_0021807	27	2.79475e+11	1.41326e+10	37	2.83331e+11	1.4422e+10	0.290849	0.986389			0.536332	-0.019771	Non-Significant
PN_0021844	27	3.51467e+11	1.76726e+11	37	2.67191e+11	1.28618e+11	0.0308185	1.31542	*	*	1.51119	0.395519	Sig.Enriched
PN_0021887	27	8.18501e+08	6.74437e+07	37	7.82534e+08	9.55368e+07	0.0992004	1.04596			1.00349	0.0648308	Non-Significant
PN_0022480	27	12707783100	5.14708e+09	37	1.32864e+10	6.30199e+09	0.697059	0.956447			0.156731	-0.064243	Non-Significant
PN_0022617	27	2.31414e+08	4.38888e+06	37	2.30048e+08	1.24438e+07	0.587312	1.00594			0.231131	0.00854723	Non-Significant
PN_0022676	27	3.21835e+08	1.23704e+07	37	3.16775e+08	1.20125e+07	0.105379	1.01597			0.977245	0.0228602	Non-Significant
PN_0022780	27	9.84347e+08	6.00246e+08	37	8.2513e+08	5.86195e+08	0.292198	1.19296			0.534323	0.254546	Non-Significant
PN_0023612	27	1.38574e+09	5.32753e+08	37	1.15835e+09	6.96651e+08	0.160896	1.19631			0.793454	0.258589	Non-Significant
PN_0023702	27	5.86388e+08	9.91604e+07	37	5.39023e+08	1.18323e+08	0.0959437	1.08787			1.01798	0.121507	Non-Significant
PN_0024003	27	4.52654e+08	1.28077e+07	37	4.47529e+08	1.1731e+07	0.101883	1.01145			0.9919	0.0164267	Non-Significant
PN_0024056	27	1.52022e+08	3.27561e+06	37	1.49033e+08	2.86296e+06	0.00025431	1.02006	**		3.59464	0.0286517	Non-Significant
PN_0024160	27	8.0718e+11	1.78912e+11	37	8.16255e+11	1.6748e+11	0.835904	0.988882			0.0778435	-0.0161293	Non-Significant
PN_0024239	27	2.30592e+08	9.80765e+06	37	2.39725e+08	2.7194e+07	0.101002	0.961904			0.99567	-0.056035	Non-Significant
PN_0024240	27	1.63161e+10	2.31906e+09	37	1.81742e+10	4.78953e+09	0.0676057	0.89776			1.17002	-0.155598	Non-Significant
PN_0024710	27	2.28879e+08	1.18451e+07	37	2.20162e+08	6.76028e+06	0.000421463	1.03959	**		3.37524	0.0560144	Non-Significant
PN_0024731	27	5.47589e+09	2.09313e+09	37	7.76794e+09	3.53247e+09	0.00383208	0.704935	**	*	2.41657	-0.504437	Sig.Depleted
PN_0024877	27	1.88615e+08	1.6262e+06	37	1.87005e+08	2.1928e+06	0.0020456	1.00861	**		2.68918	0.0123631	Non-Significant
PN_0025271	27	5.50411e+10	9.85234e+09	37	48294063000	1.27553e+10	0.0252671	1.13971	*		1.59744	0.188664	Non-Significant
PN_0025342	27	2.75666e+09	9.57103e+08	37	4.98757e+09	2.46599e+09	3.58333e-05	0.552707	**	*	4.44571	-0.855412	Sig.Depleted
PN_0025394	27	6.23377e+09	6.61768e+09	37	5.95553e+09	5.84652e+09	0.859435	1.04672			0.0657872	0.0658752	Non-Significant
PN_0025425	27	8.67923e+07	565743	37	8.67721e+07	2.01704e+06	0.959893	1.00023			0.0177773	0.000335693	Non-Significant
PN_0025505	27	2.67432e+12	7.47146e+11	37	2.95514e+12	8.12321e+11	0.162895	0.904973			0.788093	-0.144054	Non-Significant
PN_0025977	27	1.27413e+10	3.30085e+09	37	1.01089e+10	2.89124e+09	0.00122757	1.26041	**	*	2.91095	0.33389	Sig.Enriched
PN_0026288	27	2.54516e+08	7.60765e+06	37	2.52465e+08	1.17367e+07	0.430525	1.00812			0.366002	0.0116709	Non-Significant
PN_0026350	27	6.69841e+09	2.5398e+09	37	9.12058e+09	5.64949e+09	0.0419926	0.734428	*	*	1.37683	-0.445307	Sig.Depleted
PN_0026374	27	7.02778e+07	491521	37	7.00943e+07	161527	0.0376053	1.00262	*		1.42475	0.00377245	Non-Significant
PN_0026375	27	7.79935e+08	1.00972e+08	37	7.15408e+08	2.10445e+08	0.146047	1.0902			0.835507	0.124588	Non-Significant
PN_0026553	27	4.2062e+08	1.43193e+07	37	4.18332e+08	2.50472e+07	0.671582	1.00547			0.172901	0.00786897	Non-Significant
PN_0026571	27	2188241629629620	561154340068628	37	1713387162162160	684587565151802	0.00446612	1.27714	**	*	2.35007	0.352921	Sig.Enriched
PN_0026959	27	8.93186e+10	4.77466e+10	37	1.24265e+11	6.96804e+10	0.028205	0.718778	*	*	1.54967	-0.476382	Sig.Depleted
PN_0027037	27	8.44934e+10	1.47955e+10	37	7.83966e+10	1.39423e+10	0.0972679	1.07777			1.01203	0.108047	Non-Significant
PN_0027082	27	2.39898e+08	3.62098e+06	37	2.39587e+08	1.09315e+07	0.887548	1.0013			0.051808	0.00187149	Non-Significant
PN_0027204	27	3.63679e+08	5.95198e+07	37	3.47607e+08	3.39138e+07	0.17614	1.04624			0.754142	0.0652087	Non-Significant
PN_0027339	27	2.31706e+08	4.69712e+06	37	2.2752e+08	7.16269e+06	0.0102844	1.0184	*		1.98782	0.0263027	Non-Significant
PN_0027438	27	8.63976e+08	1.58521e+08	37	8.46618e+08	3.53954e+08	0.81294	1.0205			0.0899414	0.029281	Non-Significant
PN_0027445	27	5.66361e+10	9.76257e+09	37	4.984e+10	1.25174e+10	0.0221647	1.13636	*		1.65434	0.184419	Non-Significant
PN_0027577	27	1.33554e+08	892371	37	1.33463e+08	3.89891e+06	0.905754	1.00068			0.0429897	0.000984116	Non-Significant
PN_0027629	27	8.14406e+11	2.99137e+10	37	835584000000	1.20906e+11	0.377576	0.974655			0.422996	-0.0370363	Non-Significant
PP_0000112	27	2.95898e+11	9.00032e+10	37	2.82581e+11	1.2789e+11	0.644746	1.04713			0.190612	0.0664341	Non-Significant
PP_0001037	27	-1.86103e+09	2.27902e+09	37	1.71373e+09	6.17276e+09	0.00568676	-1.08595	**	*	2.24514		Non-Significant
PP_0002243	27	3.6414e+08	9.27007e+07	37	4.23848e+08	2.59923e+08	0.258737	0.859128			0.587141	-0.219056	Non-Significant
PP_0002493	27	5.7463e+16	6243159219260470	37	6.09622e+16	8788766546985840	0.0821053	0.9426			1.08563	-0.0852817	Non-Significant
PP_0002526	27	2.66591e+10	5.87498e+09	37	2.70996e+10	6.63752e+09	0.784215	0.983743			0.105565	-0.0236466	Non-Significant
PP_0002640	27	1.21862e+10	2.27113e+09	37	1.08169e+10	4.20831e+09	0.130267	1.12658			0.885167	0.171954	Non-Significant
PP_0002769	27	9490910000000	3.65275e+12	37	1.21809e+13	9.56313e+12	0.170352	0.779164		*	0.768652	-0.360002	Non-Significant
PP_0002895	27	8.13778e+17	2.21976e+17	37	8.22624e+17	3.29358e+17	0.904203	0.989246			0.043734	-0.0155988	Non-Significant
PP_0003106	27	8.65311e+12	5.35511e+12	37	1.1363e+13	1.17552e+13	0.269316	0.761519		*	0.569738	-0.393047	Non-Significant
PP_0003192	27	1.87103e+12	7.12301e+11	37	1.61577e+12	7.85366e+11	0.18684	1.15798			0.728531	0.211615	Non-Significant
PP_0003337	27	2.0009e+10	2.74069e+09	37	1.72997e+10	2.47521e+09	0.000109276	1.15661	**		3.96148	0.209902	Non-Significant
PP_0003402	27	1.04847e+09	7.30962e+08	37	8.41216e+08	6.93385e+08	0.252811	1.24638		*	0.597203	0.317738	Non-Significant
PP_0003417	27	1.24611e+13	1.26329e+12	37	12094370000000	1.85714e+12	0.378794	1.03032			0.421597	0.0430987	Non-Significant
PP_0003537	27	1.08382e+16	748102312701050	37	9816994054054050	1764942690507190	0.00639947	1.10402	**		2.19386	0.142765	Non-Significant
PP_0003638	27	2.14855e+10	1.48257e+10	37	2.59898e+10	2.54251e+10	0.41365	0.826692			0.383367	-0.274578	Non-Significant
PP_0003762	27	1.29162e+11	1.54876e+10	37	1.17934e+11	2.27748e+10	0.0305847	1.0952	*		1.5145	0.131196	Non-Significant
PP_0003828	27	-1.11889e+09	1.00288e+09	37	5.63639e+08	3.74694e+09	0.0266799	-1.98512	*	*	1.57382		Non-Significant
PP_0003958	27	4.04609e+11	9.02216e+10	37	4.49963e+11	2.64418e+11	0.396313	0.899205			0.401962	-0.153279	Non-Significant
PP_0004006	27	9.19909e+08	1.51691e+08	37	8.93437e+08	1.66789e+08	0.517396	1.02963			0.286177	0.0421239	Non-Significant
PP_0004041	27	3.08492e+13	1.03128e+13	37	2.62058e+13	6.8281e+12	0.0340873	1.17719	*		1.46741	0.235345	Non-Significant
PP_0004250	27	6.39524e+11	1.71933e+11	37	6.18358e+11	3.23267e+11	0.758087	1.03423			0.120281	0.0485577	Non-Significant
PP_0004334	27	1.77404e+09	7.79639e+08	37	1.52992e+09	3.79211e+08	0.10238	1.15956			0.989783	0.213576	Non-Significant
PP_0004421	27	1.75848e+09	7.9484e+08	37	1.45968e+09	7.98654e+08	0.143647	1.2047		*	0.842703	0.268675	Non-Significant
PP_0004489	27	7.14339e+08	6.61862e+08	37	3.29023e+08	5.5934e+08	0.0143792	2.17109	*	*	1.84227	1.11842	Sig.Enriched
PP_0004555	27	9.2686e+11	1.58814e+11	37	8.65586e+11	1.93141e+11	0.18246	1.07079			0.738833	0.0986748	Non-Significant
PP_0004870	27	4.63927e+13	5.9741e+13	37	4.7057e+13	5.46729e+13	0.963327	0.985883			0.0162263	-0.0205122	Non-Significant
PP_0004874	27	7.75637e+16	3.6653e+16	37	9.62013e+16	7.12631e+16	0.218732	0.806265			0.660089	-0.310674	Non-Significant
PP_0005310	27	1261968148148140	181498557931059	37	1348979270270270	198953426610999	0.0779996	0.935499			1.10791	-0.0961927	Non-Significant
PP_0005346	27	1.7696e+09	1.05532e+08	37	1.73917e+09	2.25304e+08	0.517601	1.0175			0.286005	0.0250298	Non-Significant
PP_0005363	27	1.20504e+11	1.74336e+11	37	1.14115e+11	1.93285e+11	0.892238	1.05599			0.049519	0.0785972	Non-Significant
PP_0005376	27	5.94225e+10	1.62601e+10	37	6.92878e+10	2.37741e+10	0.067612	0.857618			1.16998	-0.221593	Non-Significant
PP_0005381	27	5.5493e+11	9.3878e+10	37	5.20761e+11	1.07968e+11	0.191795	1.06561			0.717163	0.0916844	Non-Significant
PP_0005399	27	8.43164e+07	437938	37	8.43253e+07	788394	0.95801	0.999895			0.0186301	-0.000152089	Non-Significant
PP_0006398	27	5.942e+09	2.10317e+09	37	4.47625e+09	2.69023e+09	0.021812	1.32745	*	*	1.6613	0.408657	Sig.Enriched
PP_0007274	27	7.00961e+08	4.75368e+07	37	6.97979e+08	4.30779e+07	0.794371	1.00427			0.0999768	0.00614967	Non-Significant
PP_0007887	27	8.1173e+12	8.84918e+11	37	8.61955e+12	1.32817e+12	0.0929827	0.941731			1.0316	-0.0866134	Non-Significant
PP_0007891	27	4.10745e+13	3.61899e+12	37	3.80579e+13	6.31716e+12	0.0296521	1.07926	*		1.52794	0.110047	Non-Significant
PP_0007892	27	1.57587e+13	4.32559e+12	37	1.13825e+13	3.64159e+12	4.57409e-05	1.38447	**	*	4.3397	0.469333	Sig.Enriched
PP_0007898	27	1.243e+16	1532122176403290	37	1.1329e+16	1811101647009930	0.0129513	1.09718	*		1.88769	0.133795	Non-Significant
PP_0007905	27	3383880000000	6.48511e+11	37	3.23575e+12	8.13599e+11	0.437459	1.04578			0.359063	0.0645767	Non-Significant
PP_0010598	27	1.09316e+09	4.11394e+08	37	1.15551e+09	6.63545e+08	0.667943	0.946041			0.175261	-0.0800259	Non-Significant
PP_0010811	27	1.19204e+09	7.31274e+08	37	1.21104e+09	1.0872e+09	0.937542	0.984309			0.0280091	-0.0228172	Non-Significant
PP_0010849	27	5.7138e+08	1.79697e+08	37	4.8702e+08	2.23551e+08	0.111262	1.17322			0.953655	0.230468	Non-Significant
PP_0010960	27	1.04499e+09	7.85113e+08	37	1.01567e+09	8.60246e+08	0.889414	1.02886			0.0508958	0.0410514	Non-Significant
PP_0011289	27	3.97443e+11	6.49156e+10	37	4.21795e+11	8.46014e+10	0.215964	0.942267			0.665619	-0.0857918	Non-Significant
PP_0011622	27	1.26369e+11	1.4559e+10	37	1.16197e+11	2.10359e+10	0.0345593	1.08754	*		1.46143	0.121071	Non-Significant
PP_0011644	27	1.76426e+08	3.25505e+06	37	1.75826e+08	9.08786e+06	0.744249	1.00341			0.128282	0.00491794	Non-Significant
PP_0011667	27	6.89959e+08	1.44371e+08	37	7.75531e+08	4.31565e+08	0.326563	0.88966			0.486033	-0.168674	Non-Significant
PP_0012342	27	2.62958e+11	4.48164e+10	37	2.66179e+11	5.37668e+10	0.800764	0.9879			0.0964956	-0.0175632	Non-Significant
PP_0012386	27	3.76019e+12	1.31822e+12	37	4.81789e+12	3.43576e+12	0.134218	0.780465		*	0.872189	-0.357594	Non-Significant
PP_0012426	27	3.15074e+16	8796324666321020	37	2.78917e+16	9818058593772910	0.133798	1.12963			0.873549	0.175854	Non-Significant
PP_0012572	27	2.43079e+10	1.26446e+10	37	1.41221e+10	1.5734e+10	0.00735087	1.72126	**	*	2.13366	0.783468	Sig.Enriched
PP_0012605	27	8467649900	3.84091e+09	37	9.54888e+09	4.98782e+09	0.35063	0.886769			0.45515	-0.173371	Non-Significant
PP_0012660	27	192027925925925	6.19779e+13	37	188835951351351	6.49072e+13	0.8437	1.0169			0.073812	0.0241827	Non-Significant
PP_0012745	27	1.5733e+08	1.74504e+06	37	1.57546e+08	3.21333e+06	0.753183	0.998632			0.1231	-0.00197553	Non-Significant
PP_0013255	27	3815286666666660	339289613355270	37	4054032432432430	456546294496975	0.0252866	0.941109	*		1.59711	-0.0875662	Non-Significant
PP_0013330	27	1.4006e+09	1.09191e+09	37	7.86069e+08	7.71308e+08	0.010458	1.78178	*	*	1.98055	0.833318	Sig.Enriched
PP_0013336	27	3.26115e+09	3.00176e+09	37	3.35965e+09	3.65119e+09	0.909092	0.970684			0.0413922	-0.0429266	Non-Significant
PP_0013347	27	8665270000000	1.10873e+12	37	7.6411e+12	1.07448e+12	0.000436992	1.13403	**		3.35953	0.181465	Non-Significant
PP_0013371	27	2.29522e+09	8.05335e+08	37	2.56093e+09	2.17034e+09	0.54713	0.896244			0.261909	-0.158037	Non-Significant
PP_0015906	27	1.42458e+08	1.54954e+06	37	1.41016e+08	3.01168e+06	0.0264436	1.01022	*		1.57768	0.0146734	Non-Significant
PP_0015953	27	5.39113e+13	2.26563e+13	37	6.53296e+13	42376023915189	0.208144	0.825219			0.681636	-0.277151	Non-Significant
PP_0015974	27	1.0393e+08	825153	37	1.03431e+08	869280	0.0239845	1.00482	*		1.62007	0.00693654	Non-Significant
PP_0016024	27	9.99676e+10	1.89588e+10	37	1.03982e+11	2.61746e+10	0.500789	0.961392			0.300345	-0.0568033	Non-Significant
PP_0016146	27	-610864560	7.25767e+08	37	1.35374e+09	3.62653e+09	0.00740619	-0.451243	**	*	2.13041		Non-Significant
PP_0016160	27	1.15727e+08	910515	37	1.14668e+08	788439	5.52604e-06	1.00924	**		5.25759	0.0132684	Non-Significant
PP_0016239	27	4.93368e+08	1.21084e+07	37	4.91428e+08	3.01237e+07	0.753127	1.00395			0.123132	0.00568286	Non-Significant
PP_0016275	27	4.63744e+08	4.95298e+07	37	4.52423e+08	7.0382e+07	0.476806	1.02502			0.321658	0.0356583	Non-Significant
PP_0016386	27	4.52041e+09	1.78445e+10	37	4.89306e+09	1.67203e+10	0.932064	0.923841			0.0305544	-0.114284	Non-Significant
PP_0016483	27	1.59114e+09	8.13738e+08	37	1.61474e+09	1.27624e+09	0.933081	0.985382			0.0300806	-0.0212444	Non-Significant
PP_0016914	27	3903864814814810	1424053332356320	37	3617752972972970	1696710121352270	0.47926	1.07909			0.319429	0.109809	Non-Significant
PP_0017048	27	2.22174e+09	1.94563e+09	37	2.63787e+09	4.30323e+09	0.641408	0.842248			0.192865	-0.247684	Non-Significant
PP_0017187	27	9.01208e+09	4.55954e+09	37	5.39788e+09	4.88778e+09	0.00383655	1.66956	**	*	2.41606	0.739468	Sig.Enriched
PP_0017235	27	1.02319e+08	762498	37	1.01992e+08	2.30961e+06	0.482409	1.00321			0.316585	0.00461738	Non-Significant
PP_0017383	27	9.04269e+11	7.5493e+10	37	8.91215e+11	1.39795e+11	0.661433	1.01465			0.179514	0.0209792	Non-Significant
PP_0017433	27	1.56232e+11	2.74554e+10	37	1.52444e+11	2.68988e+10	0.583255	1.02485			0.234141	0.0354082	Non-Significant
PP_0017520	27	1954911851851850	190942878390311	37	2026585405405400	322749984134560	0.307613	0.964633			0.511995	-0.0519474	Non-Significant
PP_0017521	27	3.4204e+08	1.57057e+07	37	3.3466e+08	4.45045e+07	0.413303	1.02205			0.383731	0.0314724	Non-Significant
PP_0017602	27	2.83854e+09	1.51803e+09	37	2.00726e+09	2.10765e+09	0.0860886	1.41413		*	1.06505	0.499916	Non-Significant
PP_0017739	27	1.20604e+11	7.14586e+10	37	1.4608e+11	1.06684e+11	0.286086	0.825601			0.543503	-0.276483	Non-Significant
PP_0017741	27	7.376e+09	1.39596e+09	37	6.21849e+09	2.54906e+09	0.0367563	1.18614	*		1.43467	0.246276	Non-Significant
PP_0017820	27	1.26526e+08	3.69691e+06	37	1.24342e+08	2.17613e+06	0.00431069	1.01757	**		2.36545	0.0251248	Non-Significant
PP_0017915	27	3.59865e+10	1.07846e+10	37	3.34548e+10	9.49254e+09	0.323703	1.07567			0.489854	0.105241	Non-Significant
PP_0018039	27	4.89986e+10	1.09863e+10	37	5.01225e+10	1.34366e+10	0.722954	0.977578			0.140889	-0.032716	Non-Significant
PP_0018293	27	3.99903e+11	6.26687e+10	37	4.20767e+11	8.17187e+10	0.271699	0.950414			0.565911	-0.0733714	Non-Significant
PP_0018736	27	5.51184e+09	4.13825e+09	37	5.86668e+09	4.76561e+09	0.757129	0.939518			0.12083	-0.090008	Non-Significant
PP_0018742	27	4.15681e+09	1.76606e+09	37	3.51598e+09	2.25072e+09	0.22401	1.18226			0.649732	0.241549	Non-Significant
PP_0018749	27	1.9906e+09	4.21553e+08	37	1.55427e+09	4.85565e+08	0.000392273	1.28073	**	*	3.40641	0.356963	Sig.Enriched
PP_0018755	27	3.06708e+13	1.03258e+13	37	2.60101e+13	6.88973e+12	0.0341679	1.17919	*		1.46638	0.237793	Non-Significant
PP_0018762	27	3.47727e+10	3.13684e+10	37	2.45811e+10	2.03064e+10	0.119918	1.41461		*	0.921115	0.500408	Non-Significant
PP_0018768	27	9.75168e+07	1.24991e+06	37	9.65664e+07	935581	0.000920778	1.00984	**		3.03585	0.0141285	Non-Significant
PP_0018771	27	-8.54558e+09	1.74453e+10	37	3.75442e+09	2.66486e+10	0.0406063	-2.27614	*	*	1.39141		Non-Significant
PP_0018772	27	9.40602e+08	5.05429e+07	37	9.42755e+08	1.15776e+08	0.928274	0.997717			0.0323237	-0.00329794	Non-Significant
PP_0018773	27	2.66869e+08	2.04555e+07	37	2.50846e+08	1.77661e+07	0.00141266	1.06387	**		2.84996	0.0893266	Non-Significant
PP_0018800	27	1.17507e+09	2.95092e+08	37	1.12346e+09	1.95984e+08	0.403665	1.04594			0.393978	0.0648055	Non-Significant
PP_0020130	27	5462940000000	7.59401e+11	37	5.19338e+12	1.13941e+12	0.289973	1.0519			0.537642	0.073003	Non-Significant
PP_0020979	27	249655185185185	8.4423e+13	37	213486570270270	7.40026e+13	0.0736793	1.16942			1.13265	0.225792	Non-Significant
PP_0021076	27	2.00584e+11	4.07955e+10	37	1.90379e+11	3.95798e+10	0.318526	1.0536			0.496856	0.0753309	Non-Significant
PP_0021229	27	4.56874e+08	1.66324e+07	37	4.52636e+08	4.27449e+07	0.627177	1.00936			0.20261	0.0134468	Non-Significant
PP_0021260	27	1.90713e+08	2.95367e+06	37	1.88468e+08	5.80421e+06	0.0703694	1.01192			1.15262	0.0170889	Non-Significant
PP_0021447	27	7.33957e+07	246529	37	7.32034e+07	386942	0.0270031	1.00263	*		1.56859	0.00378374	Non-Significant
PP_0021487	27	1.40799e+13	2.28512e+12	37	1.32583e+13	3.80701e+12	0.322732	1.06197			0.491159	0.0867452	Non-Significant
PP_0021767	27	8.34268e+09	1.44294e+09	37	8.7194e+09	1.90611e+09	0.392122	0.956795			0.406579	-0.063718	Non-Significant
PP_0021814	27	9.28579e+11	3.62609e+11	37	1.03875e+12	8.88376e+11	0.545765	0.893943			0.262994	-0.161745	Non-Significant
PP_0021842	27	6.44792e+12	9.2915e+11	37	6.67937e+12	1.13287e+12	0.388206	0.96535			0.410938	-0.0508762	Non-Significant
PP_0022025	27	126742522222222	2.19369e+13	37	120314164864864	2.77223e+13	0.322314	1.05343			0.491721	0.0750941	Non-Significant
PP_0022026	27	1.1201e+13	1.71195e+12	37	1.05425e+13	2.44925e+12	0.235283	1.06246			0.62841	0.0874109	Non-Significant
PP_0022173	27	1.89471e+10	1.23869e+10	37	2.44717e+10	3.37204e+10	0.420539	0.774244		*	0.376194	-0.36914	Non-Significant
PP_0022425	27	8638870300	7.92042e+09	37	1.76976e+10	2.00889e+10	0.0303078	0.488138	*	*	1.51845	-1.03464	Sig.Depleted
PP_0022520	27	1.04431e+08	2.80677e+06	37	1.03417e+08	1.05898e+06	0.0483679	1.0098	*		1.31544	0.0140723	Non-Significant
PP_0022529	27	5.03616e+08	5.0806e+06	37	5.00069e+08	6.02008e+06	0.0157762	1.00709	*		1.802	0.0101964	Non-Significant
PP_0022530	27	2.41034e+09	4.56035e+09	37	2.46863e+09	3.63373e+09	0.954817	0.976388			0.0200798	-0.0344739	Non-Significant
PP_0022645	27	6.55493e+10	7.57683e+10	37	83117021200	1.62717e+11	0.604562	0.788639		*	0.218559	-0.342563	Non-Significant
PP_0022722	27	4.87047e+08	8.64005e+07	37	4.4152e+08	7.65482e+07	0.0296982	1.10312	*		1.52727	0.141584	Non-Significant
PP_0022838	27	4.24463e+08	6.00865e+07	37	4.5448e+08	1.03873e+08	0.183651	0.933953			0.736008	-0.0985775	Non-Significant
PP_0022889	27	7.39363e+08	4.54399e+07	37	7.09872e+08	7.69717e+07	0.0807043	1.04154			1.0931	0.0587243	Non-Significant
PP_0023083	27	2.23008e+11	4.29955e+11	37	5.01165e+11	6.37022e+11	0.0540352	0.444979		*	1.26732	-1.16819	Non-Significant
PP_0023193	27	1.47599e+13	6.18467e+11	37	1.5e+13	8.29331e+11	0.209651	0.983996			0.678502	-0.0232758	Non-Significant
PP_0023264	27	3.72812e+12	7.23005e+11	37	3.96741e+12	7.97373e+11	0.222413	0.939686			0.652839	-0.08975	Non-Significant
PP_0023276	27	124077352	863184	37	1.2411e+08	1.62755e+06	0.924939	0.999738			0.0338869	-0.000378672	Non-Significant
PP_0023371	27	9.95832e+09	5.71724e+09	37	6.7249e+09	4.80034e+09	0.0169271	1.48081	*	*	1.77142	0.566389	Sig.Enriched
PP_0023414	27	5.21571e+08	1.26764e+08	37	5.48654e+08	2.08566e+08	0.551888	0.950637			0.258149	-0.073034	Non-Significant
PP_0023494	27	3.26497e+12	8.7039e+11	37	3.00803e+12	8.67227e+11	0.24698	1.08542			0.607339	0.118249	Non-Significant
PP_0023612	27	284781680	1.10006e+07	37	2.73321e+08	1.15244e+07	0.000168959	1.04193	**		3.77222	0.0592586	Non-Significant
PP_0023715	27	3.27524e+09	1.39097e+09	37	3.09732e+09	1.70643e+09	0.658298	1.05745			0.181577	0.0805835	Non-Significant
PP_0024186	27	2.22096e+09	1.45635e+09	37	1.50662e+09	1.3865e+09	0.0506862	1.47413		*	1.29511	0.559868	Non-Significant
PP_0024201	27	5.78353e+11	4.51229e+11	37	5.8119e+11	564043739802	0.982861	0.995118			0.00750772	-0.00706024	Non-Significant
PP_0024212	27	5274618518518510	573888182875265	37	5496877297297290	821555027698654	0.232338	0.959566			0.633879	-0.0595455	Non-Significant
PP_0024214	27	1.8226e+10	2.90967e+10	37	2.11145e+10	3.35896e+10	0.720773	0.863201			0.142201	-0.212231	Non-Significant
PP_0024222	27	2.92869e+09	1.59517e+09	37	3.18259e+09	2.73848e+09	0.668089	0.920221			0.175165	-0.119947	Non-Significant
PP_0024232	27	1.43391e+11	1.42913e+10	37	1.41427e+11	1.90238e+10	0.653484	1.01389			0.184765	0.0198941	Non-Significant
PP_0024240	27	1.26921e+11	1.37574e+11	37	9.36825e+10	1.4522e+11	0.358866	1.3548		*	0.445067	0.438084	Non-Significant
PP_0024659	27	3.54667e+16	7055276258015910	37	3.46297e+16	9174023256058520	0.693504	1.02417			0.158951	0.0344526	Non-Significant
PP_0024779	27	1.68652e+08	2.54622e+06	37	1.66482e+08	2.30262e+06	0.000717399	1.01303	**		3.14424	0.0186825	Non-Significant
PP_0024852	27	1.35307e+11	2.66002e+10	37	1.39623e+11	2.90619e+10	0.545588	0.969091			0.263135	-0.0452958	Non-Significant
PP_0025150	27	4.79274e+08	5.10847e+07	37	4.66761e+08	7.10834e+07	0.43901	1.02681			0.357526	0.0381648	Non-Significant
PP_0025187	27	1.06917e+10	2.13001e+09	37	1.0984e+10	3.51747e+09	0.702934	0.973387			0.153085	-0.0389145	Non-Significant
PP_0025188	27	1.266e+09	5.6913e+07	37	1.31671e+09	5.73085e+07	0.000852338	0.961491	**		3.06939	-0.0566544	Non-Significant
PP_0025834	27	1.40871e+12	3.04202e+11	37	1.30564e+12	2.80063e+11	0.165829	1.07895			0.78034	0.109628	Non-Significant
PP_0026064	27	2.63825e+11	1.52938e+11	37	2.67473e+11	2.83753e+11	0.95187	0.986361			0.0214224	-0.0198122	Non-Significant
PP_0026364	27	7.66127e+08	1.07527e+08	37	8.16879e+08	2.99538e+08	0.403993	0.937871			0.393627	-0.0925383	Non-Significant
PP_0026652	27	2.23503e+09	1.3404e+09	37	1.7123e+09	1.35759e+09	0.131265	1.30528		*	0.881852	0.38436	Non-Significant
PP_0026677	27	1.01703e+11	1.01179e+10	37	9.72193e+10	1.48513e+10	0.180473	1.04612			0.743588	0.0650425	Non-Significant
PP_0026698	27	3.12781e+08	4.98315e+06	37	3.06597e+08	6.68575e+06	0.000144223	1.02017	**		3.84097	0.0288084	Non-Significant
PP_0026790	27	5.63998e+08	4.99371e+07	37	5.28283e+08	3.65956e+07	0.00158386	1.06761	**		2.80028	0.0943799	Non-Significant
PP_0026906	27	1.8104e+09	9.58327e+08	37	2.8389e+09	1.51357e+09	0.00288774	0.637712	**	*	2.53944	-0.649023	Sig.Depleted
PP_0027071	27	9.4189e+07	329043	37	9.37312e+07	468579	5.17905e-05	1.00488	**		4.28575	0.00702863	Non-Significant
PP_0027091	27	3.17843e+09	1.95859e+09	37	2.78695e+09	1.44908e+09	0.36128	1.14047			0.442156	0.189623	Non-Significant
PP_0027361	27	5.93439e+09	1.63884e+09	37	7.52834e+09	4.60115e+09	0.0905795	0.788273		*	1.04297	-0.343232	Non-Significant
PP_0027751	27	5.74355e+10	1.05633e+10	37	5.26099e+10	1.25724e+10	0.110396	1.09172			0.957047	0.126609	Non-Significant
PP_0027766	27	8.21406e+11	2.42306e+11	37	8.00851e+11	4.03114e+11	0.814643	1.02567			0.0890326	0.0365617	Non-Significant
PP_0028157	27	5.66291e+08	3.46165e+08	37	6.00859e+08	3.68024e+08	0.704945	0.942469			0.151845	-0.0854824	Non-Significant
PP_0028304	27	5.11698e+08	4.95269e+07	37	4.87535e+08	6.20785e+07	0.0998895	1.04956			1.00048	0.0697859	Non-Significant
PP_0028382	27	4.11728e+10	8.34552e+09	37	4.33277e+10	9.5347e+09	0.350754	0.950265			0.454997	-0.073598	Non-Significant
PP_0028383	27	3.02842e+08	2.45716e+07	37	2.97123e+08	2.00715e+07	0.30994	1.01925			0.508723	0.0275042	Non-Significant
PP_0028448	27	4.59684e+10	6.17468e+09	37	4.41042e+10	1.08012e+10	0.423957	1.04227			0.372678	0.0597258	Non-Significant
PP_0028531	27	9.87879e+07	633943	37	9.88392e+07	3.04562e+06	0.931807	0.999481			0.0306739	-0.000748306	Non-Significant
PP_0028607	27	1.49494e+10	1.52182e+09	37	1.61923e+10	2.68255e+09	0.034325	0.923239	*		1.46439	-0.115224	Non-Significant
PP_0028694	27	7.66152e+09	3.50665e+09	37	9.53972e+09	4.62126e+09	0.0814806	0.803118			1.08895	-0.316317	Non-Significant
PP_0028783	27	7.0055e+09	3.72267e+09	37	4.3264e+09	3.51858e+09	0.00466387	1.61924	**	*	2.33125	0.695321	Sig.Enriched
PP_0028867	27	5.51356e+08	5.22558e+07	37	5.27449e+08	2.3356e+07	0.0162606	1.04533	*		1.78886	0.0639528	Non-Significant
PP_0028923	27	3.61631e+08	1.24763e+07	37	3.50607e+08	2.1588e+07	0.0205822	1.03144	*		1.68651	0.0446625	Non-Significant
PP_0028924	27	2.03702e+11	1.08494e+11	37	1.78256e+11	1.18652e+11	0.38334	1.14275			0.416416	0.192505	Non-Significant
PP_0028970	27	2.37877e+08	2.20453e+07	37	2.37654e+08	2.60152e+07	0.971341	1.00094			0.0126285	0.00135336	Non-Significant
PP_0029087	27	2.3586e+08	3.61299e+06	37	2.32265e+08	6.27523e+06	0.0097267	1.01548	**		2.01203	0.0221575	Non-Significant
PP_0029168	27	5.14805e+09	5.24755e+10	37	1.33563e+10	1.46222e+11	0.781634	0.385438		*	0.106996	-1.37543	Non-Significant
PP_0029207	27	5.77225e+11	1.60263e+11	37	5.59054e+11	2.29477e+11	0.725232	1.0325			0.139523	0.0461477	Non-Significant
PP_0029231	27	1.59209e+10	4.28146e+09	37	1.6918e+10	4.05949e+09	0.34665	0.941064			0.460109	-0.0876354	Non-Significant
PP_0029454	27	6.92458e+12	5.99604e+11	37	7.05867e+12	8.67844e+11	0.492261	0.981004			0.307805	-0.0276693	Non-Significant
PP_0029497	27	4.03274e+09	1.49279e+09	37	4.36999e+09	2.92453e+09	0.585306	0.922826			0.232617	-0.115869	Non-Significant
PP_0029553	27	1.158e+09	5.3943e+08	37	1.15954e+09	7.43798e+08	0.992746	0.998673			0.00316188	-0.00191519	Non-Significant
PP_0029693	27	2.65198e+08	5.43502e+06	37	2.61844e+08	1.12747e+07	0.158548	1.01281			0.799839	0.0183611	Non-Significant
PP_0029869	27	4.33269e+10	4.71416e+09	37	4.53922e+10	5.92179e+09	0.139291	0.954503			0.856077	-0.067179	Non-Significant
PP_0029876	27	3.01203e+08	2.19316e+07	37	2.93615e+08	7.40204e+06	0.0542857	1.02584			1.26531	0.0368094	Non-Significant
PP_0029951	27	1.18459e+09	4.81151e+08	37	9.8785e+08	6.96045e+08	0.211094	1.19916			0.675524	0.262027	Non-Significant
PP_0030946	27	1.48162e+09	1.16026e+09	37	1.46849e+09	1.36541e+09	0.967884	1.00894			0.0141768	0.0128437	Non-Significant
PP_0031162	27	8.27865e+09	2.42068e+09	37	8.47425e+09	3.702e+09	0.811538	0.976918			0.0906913	-0.0336903	Non-Significant
PP_0032387	27	2.1534e+12	9.57816e+11	37	1.302e+12	1.30287e+12	0.00555305	1.65391	**	*	2.25547	0.725884	Sig.Enriched
PP_0032400	27	2.54016e+08	2.59615e+06	37	2.52103e+08	3.0496e+06	0.0106169	1.00759	*		1.974	0.0109052	Non-Significant
PP_0032410	27	3.84834e+09	1.38578e+09	37	2.72623e+09	1.45307e+09	0.00282097	1.4116	**	*	2.5496	0.49733	Sig.Enriched
PP_0032447	27	2.01222e+16	1641606467723550	37	1.98649e+16	2803491495361550	0.671497	1.01296			0.172956	0.0185707	Non-Significant
PP_0032449	27	2.91296e+16	3214847144926510	37	2.90919e+16	3942952811900850	0.967595	1.0013			0.0143063	0.00187024	Non-Significant
PP_0032452	27	1.30609e+13	4.46053e+12	37	1.06196e+13	4.12624e+12	0.0274077	1.22989	*	*	1.56213	0.298524	Sig.Enriched
PP_0032476	27	5.94719e+11	1.62441e+11	37	5.4131e+11	1.81586e+11	0.229352	1.09867			0.639498	0.135752	Non-Significant
PP_0032480	27	6.70965e+08	9.76097e+07	37	6.9273e+08	2.48885e+08	0.668575	0.968581			0.17485	-0.0460557	Non-Significant
PP_0032486	27	7.07919e+13	1.68884e+13	37	8.36808e+13	3.40113e+13	0.0750999	0.845975			1.12436	-0.241312	Non-Significant
PP_0032497	27	2.41108e+12	7.37808e+11	37	2.48659e+12	8.40057e+11	0.710052	0.969632			0.14871	-0.0444906	Non-Significant
PP_0033448	27	4.62548e+09	1.55194e+08	37	4.69158e+09	2.95939e+08	0.294208	0.985909			0.531346	-0.020473	Non-Significant
PP_0033514	27	8.40674e+09	3.50433e+09	37	7.59655e+09	4.27798e+09	0.423386	1.10665			0.373263	0.146202	Non-Significant
PP_0033807	27	1.08025e+12	1.19376e+11	37	1.24096e+12	2.15119e+11	0.000858205	0.870492	**		3.06641	-0.200097	Non-Significant
PP_0034696	27	3.44664e+09	2.19787e+09	37	3.39935e+09	2.46774e+09	0.937116	1.01391			0.0282065	0.0199296	Non-Significant
PP_0034979	27	5.52843e+09	2.80634e+09	37	8.01676e+09	7.49372e+09	0.105948	0.689609		*	0.974905	-0.536149	Non-Significant
PP_0035240	27	8.75932e+09	3.06274e+09	37	1.17634e+10	5.18366e+09	0.00928646	0.744627	**	*	2.03215	-0.425411	Sig.Depleted
PP_0035278	27	2.03177e+08	2.326e+06	37	2.01464e+08	2.86567e+06	0.0131943	1.0085	*		1.87961	0.0122179	Non-Significant
PP_0035703	27	8.80139e+09	4.55174e+09	37	5.30276e+09	4.8425e+09	0.00478182	1.65977	**	*	2.32041	0.730987	Sig.Enriched
PP_0035847	27	2.56886e+09	1.85177e+08	37	2.5554e+09	1.71827e+08	0.765599	1.00527			0.115999	0.00757737	Non-Significant
PP_0035911	27	1.95047e+09	2.50739e+09	37	2.44955e+09	5.25047e+09	0.649506	0.796257		*	0.187417	-0.328694	Non-Significant
PP_0035926	27	2.83494e+13	6.89554e+12	37	3.30236e+13	2.1582e+13	0.282698	0.858459			0.548677	-0.220178	Non-Significant
PP_0036004	27	2.82747e+10	2.12811e+10	37	4.19463e+10	2.344e+10	0.0196908	0.674071	*	*	1.70574	-0.569028	Sig.Depleted
PP_0036048	27	1.78934e+13	4.38126e+12	37	1.80995e+13	4.99209e+12	0.864284	0.98861			0.0633436	-0.0165267	Non-Significant
PP_0036091	27	383234370370370	2.37793e+13	37	413498486486486	7.3241e+13	0.0430841	0.92681	*		1.36568	-0.109655	Non-Significant
PP_0036206	27	2.24129e+11	3.76038e+10	37	2.12765e+11	3.62842e+10	0.227607	1.05341			0.642815	0.0750688	Non-Significant
PP_0036628	27	2.57115e+09	1.58883e+09	37	2.36077e+09	1.98338e+09	0.650976	1.08911			0.186435	0.123155	Non-Significant
PP_0036940	27	9.55287e+07	401923	37	9.48774e+07	661957	2.71433e-05	1.00686	**		4.56634	0.00986877	Non-Significant
PP_0037163	27	101326526	394720	37	1.00916e+08	585104	0.00248613	1.00406	**		2.60448	0.00585262	Non-Significant
PP_0037190	27	5.71303e+09	1.80144e+09	37	6.00963e+09	3.73186e+09	0.704326	0.950647			0.152226	-0.0730191	Non-Significant
PP_0037875	27	3.93719e+11	1.27089e+11	37	3.46011e+11	1.7262e+11	0.229055	1.13788			0.64006	0.186348	Non-Significant
PP_0037882	27	112459040740740	1.1719e+13	37	119367324324324	1.30426e+13	0.032855	0.942126	*		1.4834	-0.0860083	Non-Significant
PP_0037889	27	2102827777777770	288788317115779	37	2099221621621620	370278117602262	0.966562	1.00172			0.0147701	0.00247621	Non-Significant
PP_0037890	27	6.77481e+16	7885593991107610	37	7.68541e+16	2.34183e+16	0.0571475	0.881517			1.243	-0.18194	Non-Significant
PP_0037900	27	1.11802e+10	8.1371e+09	37	1.06809e+10	8.17137e+09	0.809713	1.04674			0.0916689	0.0659096	Non-Significant
PP_0037908	27	1.21432e+10	4.49593e+09	37	1.30094e+10	4.55184e+09	0.452665	0.933415			0.344223	-0.0994089	Non-Significant
PP_0037913	27	4.7652e+09	2.23131e+09	37	3.02816e+09	1.9845e+09	0.00169944	1.57363	**	*	2.76969	0.654097	Sig.Enriched
PP_0039584	27	1.08642e+10	8.46899e+09	37	1.33052e+10	1.81621e+10	0.519489	0.816541			0.284424	-0.292403	Non-Significant
PP_0040367	27	2.11431e+08	1.98195e+06	37	2.10581e+08	2.60206e+06	0.160012	1.00404			0.795848	0.00581271	Non-Significant
PP_0040641	27	2.76265e+08	1.77315e+07	37	2.70412e+08	8.55162e+06	0.0847595	1.02165			1.07181	0.0308984	Non-Significant
PP_0040781	27	71962037037037	1.80236e+13	37	6.54523e+13	2.90055e+13	0.307483	1.09946			0.512178	0.136793	Non-Significant
PP_0040875	27	1.99195e+08	4.78309e+06	37	1.9853e+08	8.99852e+06	0.727926	1.00335			0.137913	0.00482815	Non-Significant
PP_0040986	27	7.41981e+10	1.67645e+10	37	8.57528e+10	2.58326e+10	0.0465717	0.865255	*		1.33188	-0.208802	Non-Significant
PP_0040992	27	6.73319e+09	1.88137e+09	37	6.27161e+09	2.85609e+09	0.467434	1.0736			0.33028	0.102454	Non-Significant
PP_0041278	27	2.31785e+09	6.82953e+08	37	2.37588e+09	1.01522e+09	0.797806	0.975575			0.0981025	-0.0356752	Non-Significant
PP_0041358	27	1.82101e+08	2.0388e+06	37	1.814e+08	8.9146e+06	0.690377	1.00386			0.160914	0.00556423	Non-Significant
PP_0041523	27	6.77425e+11	1.09965e+11	37	6.60536e+11	2.60804e+11	0.75301	1.02557			0.1232	0.0364231	Non-Significant
PP_0041612	27	3.50988e+12	5.9656e+11	37	3.47799e+12	7.72015e+11	0.858496	1.00917			0.0662619	0.0131687	Non-Significant
PP_0041637	27	4.38386e+10	1.91964e+10	37	3.26478e+10	2.40435e+10	0.0502253	1.34277		*	1.29908	0.425215	Non-Significant
PP_0041997	27	8.61566e+10	6.90352e+09	37	9.05553e+10	1.49719e+10	0.16111	0.951425			0.792876	-0.071838	Non-Significant
PP_0042084	27	6.82679e+11	1.10509e+11	37	6.1617e+11	1.4226e+11	0.0473969	1.10794	*		1.32425	0.147878	Non-Significant
PP_0042372	27	4.001e+13	6.99354e+12	37	4.23124e+13	1.17163e+13	0.367043	0.945585			0.435283	-0.0807204	Non-Significant
PP_0042479	27	4.00964e+09	1.26661e+09	37	4.42881e+09	1.65288e+09	0.274785	0.905352			0.561007	-0.143449	Non-Significant
PP_0042558	27	7.19089e+13	1.68843e+13	37	8.44857e+13	3.34334e+13	0.0779597	0.851136			1.10813	-0.232538	Non-Significant
PP_0042823	27	1.23679e+10	5.54104e+09	37	1.49368e+10	8.24196e+09	0.16555	0.828014			0.78107	-0.272273	Non-Significant
PP_0043251	27	1262451111111110	178763606998682	37	1349076486486480	200346070535408	0.0789356	0.935789			1.10273	-0.0957446	Non-Significant
PP_0043255	27	6.55041e+08	1.74832e+07	37	6.42363e+08	5.18625e+07	0.227667	1.01974			0.6427	0.0281966	Non-Significant
PP_0043286	27	1.22138e+08	928500	37	1.21049e+08	859305	9.04403e-06	1.00899	**		5.04364	0.0129165	Non-Significant
PP_0043304	27	1.18098e+09	4.42095e+08	37	1.17483e+09	5.55691e+08	0.962232	1.00524			0.01672	0.00753368	Non-Significant
PP_0043305	27	1.35083e+10	8.83463e+08	37	1.27429e+10	1.70692e+09	0.0373059	1.06006	*		1.42822	0.0841525	Non-Significant
PP_0043307	27	1.48181e+09	4.98703e+08	37	1.34557e+09	6.07334e+08	0.343869	1.10125			0.463607	0.139147	Non-Significant
PP_0043317	27	2.43321e+12	3.61326e+11	37	2.13723e+12	3.32156e+11	0.00121105	1.13848	**		2.91684	0.187115	Non-Significant
PP_0043321	27	3.52819e+11	5.00535e+10	37	4.15987e+11	1.03061e+11	0.0046394	0.848149	**		2.33354	-0.237611	Non-Significant
PP_0043325	27	1.04518e+09	3.79599e+08	37	9.17999e+08	3.10754e+08	0.146025	1.13855			0.835573	0.187192	Non-Significant
PP_0043326	27	8344814814814810	682660248385627	37	8022538648648640	1124814733510860	0.191597	1.04017			0.717611	0.0568212	Non-Significant
PP_0043332	27	3.23152e+10	3.1154e+10	37	2.35618e+10	2.07203e+10	0.181943	1.37151		*	0.740065	0.45576	Non-Significant
PP_0043334	27	3.18425e+09	8.59361e+08	37	3.05182e+09	1.68094e+09	0.709196	1.04339			0.149234	0.0612846	Non-Significant
PP_0043340	27	9.53977e+09	2.901e+09	37	1.05666e+10	4.07229e+09	0.267715	0.902822			0.572327	-0.147486	Non-Significant
PP_0043815	27	5.04002e+08	2.14424e+08	37	5.07412e+08	3.05267e+08	0.960493	0.993279			0.0175059	-0.0097291	Non-Significant
PP_0043825	27	2.61578e+08	6.02422e+07	37	2.50704e+08	4.53242e+07	0.412785	1.04337			0.384276	0.0612559	Non-Significant
PP_0044123	27	1.83644e+08	3.62277e+06	37	180508450	3.05047e+06	0.000390339	1.01737	**		3.40856	0.0248425	Non-Significant
PP_0044128	27	6.01866e+07	185113	37	6.01769e+07	202304	0.845005	1.00016			0.0731407	0.00023261	Non-Significant
PP_0044320	27	3.25459e+09	2.10742e+09	37	2.88805e+09	2.70237e+09	0.559861	1.12692			0.25192	0.172382	Non-Significant
PP_0044974	27	2.21386e+12	3.61353e+11	37	2.40496e+12	8.14987e+11	0.259644	0.920541			0.585621	-0.119446	Non-Significant
PP_0046041	27	8.03079e+12	2.34212e+12	37	1.03426e+13	6.40256e+12	0.0787064	0.776477		*	1.10399	-0.364985	Non-Significant
PP_0046084	27	2.76437e+13	3.60622e+12	37	26984854054054	5.75887e+12	0.602401	1.02441			0.220114	0.0348001	Non-Significant
PP_0046097	27	3.60467e+09	7.95782e+08	37	3.05645e+09	1.20871e+09	0.0443744	1.17936	*		1.35287	0.23801	Non-Significant
PP_0043331	27	416095925925925	5.62241e+13	37	453003621621621	98576062451893	0.0856135	0.918527			1.06746	-0.122606	Non-Significant
PP_0040158	27	1.9172e+13	4.57948e+12	37	1.82487e+13	5.35641e+12	0.472387	1.05059			0.325702	0.0712057	Non-Significant
PP_0037887	27	2314402592592590	488341962110982	37	2104594648648640	477605907902007	0.0905546	1.09969			1.04309	0.137097	Non-Significant
PP_0034633	27	196582296296296	2.88061e+13	37	216905351351351	4.06842e+13	0.0301396	0.906305	*		1.52086	-0.141932	Non-Significant
PN_0019581	27	1.33343e+11	1.81822e+10	37	1.40044e+11	2.80296e+10	0.281875	0.952149			0.549943	-0.0707406	Non-Significant
LN_0000022	27	1.1243e+10	1.67953e+09	37	1.14611e+10	2.66354e+09	0.709553	0.980972			0.149015	-0.0277156	Non-Significant
LN_0000046	27	1.08657e+11	1.24835e+10	37	1.03185e+11	1.22098e+10	0.0843837	1.05303			1.07374	0.0745432	Non-Significant
LN_0000103	27	3.07668e+12	8.31653e+11	37	2.87433e+12	9.55077e+11	0.380637	1.0704			0.419489	0.0981487	Non-Significant
LN_0000139	27	4.42018e+13	8.69919e+12	37	4.19103e+13	1.48703e+13	0.477027	1.05468			0.321457	0.0767991	Non-Significant
LN_0000195	27	3.52059e+11	5.59121e+10	37	3.67649e+11	8.26914e+10	0.399939	0.957595			0.398006	-0.062513	Non-Significant
LN_0000210	27	7.5649e+12	2.21547e+12	37	7.14345e+12	3.07377e+12	0.546583	1.059			0.262344	0.0826999	Non-Significant
LN_0000288	27	1.58813e+10	1.89898e+09	37	1.53199e+10	2.33602e+09	0.309308	1.03664			0.509609	0.0519166	Non-Significant
LN_0000353	27	5.70495e+08	4.86038e+07	37	5.6929e+08	4.94752e+07	0.923038	1.00212			0.0347804	0.00305247	Non-Significant
LN_0000376	27	1.89016e+10	5.30242e+09	37	1.55426e+10	8.25839e+09	0.0689006	1.21612		*	1.16178	0.282282	Non-Significant
LN_0000446	27	2.09062e+10	1.24442e+10	37	2.83064e+10	1.13492e+10	0.016138	0.738568	*	*	1.79215	-0.437196	Sig.Depleted
LN_0000517	27	9.02817e+10	1.60471e+10	37	8.7388e+10	1.90992e+10	0.524976	1.03311			0.27986	0.0469985	Non-Significant
LN_0000566	27	3.59431e+08	3.75557e+07	37	3.56781e+08	3.15996e+07	0.760733	1.00743			0.118768	0.010674	Non-Significant
LN_0000817	27	2.28571e+09	5.73251e+08	37	2.11169e+09	8.77131e+08	0.372001	1.08241			0.429456	0.114242	Non-Significant
LN_0000920	27	4.70638e+12	6.99975e+11	37	4.80735e+12	1.011e+12	0.656955	0.978998			0.182464	-0.0306225	Non-Significant
LN_0001022	27	2.82473e+12	6.97139e+11	37	2.65986e+12	7.54096e+11	0.376158	1.06199			0.424629	0.0867648	Non-Significant
LN_0001031	27	266353296296296	1.61343e+13	37	280472027027027	29842321781403	0.0294479	0.949661	*		1.53095	-0.0745158	Non-Significant
LN_0001163	27	9.59521e+09	1.4279e+09	37	9002221100	1.78108e+09	0.158716	1.06587			0.79938	0.0920328	Non-Significant
LN_0001181	27	2.15619e+08	5.94521e+06	37	220310690	1.26178e+07	0.0783511	0.978702			1.10596	-0.0310581	Non-Significant
LN_0001344	27	4.34698e+08	1.46428e+08	37	4.12813e+08	2.23206e+08	0.658569	1.05301			0.181399	0.0745254	Non-Significant
LN_0001374	27	115870251851851	3.0013e+13	37	102403189189189	3.81477e+13	0.133194	1.13151			0.875516	0.17825	Non-Significant
LN_0001376	27	2.10652e+13	5.10968e+12	37	1.67688e+13	6.04708e+12	0.00397115	1.25622	**	*	2.40108	0.329087	Sig.Enriched
LN_0001393	27	2.09929e+13	5.0436e+12	37	1.68079e+13	5.96968e+12	0.00444612	1.24899	**	*	2.35202	0.320762	Sig.Enriched
LN_0001394	27	3.54918e+13	7.95142e+12	37	3.41429e+13	1.04768e+13	0.576804	1.03951			0.238972	0.0559035	Non-Significant
LN_0001395	27	2.41012e+12	1.11889e+12	37	2.3005e+12	1.27083e+12	0.721477	1.04765			0.141778	0.0671604	Non-Significant
LN_0001422	27	1.56183e+09	6.14058e+08	37	1.77597e+09	1.52738e+09	0.494103	0.879426			0.306183	-0.185366	Non-Significant
LN_0001591	27	2.67273e+09	9.83612e+08	37	2.63623e+09	1.86898e+09	0.92666	1.01384			0.0330796	0.0198357	Non-Significant
LN_0001602	27	2.64093e+11	2.53263e+11	37	3.64687e+11	2.44942e+11	0.114779	0.724162		*	0.940136	-0.465615	Non-Significant
LN_0001612	27	1.56615e+13	2.23632e+12	37	16170354054054	3.11812e+12	0.472736	0.968534			0.325381	-0.0461251	Non-Significant
LN_0002007	27	1.12673e+09	2.14889e+08	37	1.13517e+09	2.9892e+08	0.901021	0.992568			0.0452649	-0.0107627	Non-Significant
LN_0002049	27	6.19842e+08	7.08898e+07	37	6.35166e+08	8.40675e+07	0.445283	0.975874			0.351364	-0.0352326	Non-Significant
LN_0002051	27	4.63021e+10	2.36891e+10	37	5.23036e+10	3.84814e+10	0.476376	0.885256			0.32205	-0.175833	Non-Significant
LN_0002150	27	8.49248e+09	1.35552e+09	37	9.78112e+09	2.22823e+09	0.00983816	0.868253	**		2.00709	-0.203813	Non-Significant
LN_0002158	27	1.99439e+11	1.35938e+10	37	1.92074e+11	2.04289e+10	0.108797	1.03834			0.963382	0.0542839	Non-Significant
LN_0002166	27	8.95248e+10	1.1984e+10	37	8.80295e+10	1.47278e+10	0.666536	1.01699			0.176176	0.0243002	Non-Significant
LN_0002171	27	2.2843e+10	5.14485e+09	37	1.91282e+10	7.32478e+09	0.0274832	1.19421	*		1.56093	0.256053	Sig.Enriched
LN_0002184	27	7092229629629630	1574926429415960	37	6866283243243240	1996129940032640	0.627657	1.03291			0.202277	0.0467099	Non-Significant
LN_0002213	27	9.79876e+08	2.40736e+08	37	1.06083e+09	2.56904e+08	0.205995	0.923689			0.686144	-0.114521	Non-Significant
LN_0002218	27	1.42508e+09	2.94425e+09	37	3.71723e+09	5.48972e+09	0.0533213	0.383371		*	1.2731	-1.38319	Non-Significant
LN_0002256	27	1.74261e+11	1.56297e+10	37	1.85893e+11	2.03441e+10	0.0157756	0.937426	*		1.80202	-0.0932236	Non-Significant
LN_0002280	27	188643148148148	3.14801e+13	37	186290018918918	4.29612e+13	0.810295	1.01263			0.0913567	0.0181093	Non-Significant
LN_0002317	27	1.52541e+10	3.19955e+09	37	1.31978e+10	6.10103e+09	0.115546	1.1558			0.937246	0.208894	Non-Significant
LN_0002318	27	9.82431e+09	2.24118e+09	37	7.9814e+09	3.56825e+09	0.0213107	1.2309	*	*	1.6714	0.299715	Sig.Enriched
LN_0002381	27	2.45889e+12	3.73673e+11	37	2.35103e+12	7.43958e+11	0.491897	1.04588			0.308126	0.0647179	Non-Significant
LN_0002395	27	7.41276e+11	2.00822e+11	37	7.40996e+11	3.09832e+11	0.996749	1.00038			0.00141436	0.00054336	Non-Significant
LN_0002423	27	1.02435e+08	2.22087e+06	37	1.02298e+08	1.79621e+06	0.785375	1.00134			0.104923	0.001937	Non-Significant
LN_0002442	27	9.82058e+11	1.59393e+11	37	9.42116e+11	2.5334e+11	0.473692	1.0424			0.324504	0.0599039	Non-Significant
LN_0002444	27	4.42846e+11	1.28996e+11	37	4.08334e+11	1.62215e+11	0.364275	1.08452			0.438571	0.117055	Non-Significant
LN_0002469	27	2.34114e+10	3.55556e+09	37	2.38633e+10	5.34347e+09	0.703985	0.981062			0.152436	-0.0275837	Non-Significant
LN_0002471	27	2.93314e+09	1.74402e+09	37	2.33566e+09	3.05897e+09	0.365637	1.2558		*	0.43695	0.328611	Non-Significant
LN_0002476	27	1.23288e+12	2.22248e+11	37	1.1623e+12	4.49221e+11	0.45553	1.06072			0.341483	0.0850485	Non-Significant
LN_0002542	27	3.17072e+11	7.70821e+10	37	3.03174e+11	8.52232e+10	0.505117	1.04584			0.296608	0.0646627	Non-Significant
LN_0002543	27	9.18023e+09	3.59886e+09	37	1.15979e+10	5.80282e+09	0.0606324	0.791545		*	1.2173	-0.337257	Non-Significant
LN_0002545	27	1.6244e+12	1.98375e+11	37	1.66754e+12	3.73986e+11	0.587511	0.974128			0.230984	-0.0378174	Non-Significant
LN_0002620	27	1.89198e+13	2.77833e+12	37	1.92072e+13	4.52566e+12	0.7713	0.985035			0.112777	-0.0217524	Non-Significant
LN_0002868	27	4.08221e+10	7.27045e+09	37	31931290000	1.40803e+10	0.00390691	1.27844	**	*	2.40817	0.354381	Sig.Enriched
LN_0002918	27	2.88063e+10	1.03924e+10	37	2.8028e+10	1.41826e+10	0.809943	1.02777			0.0915455	0.0395156	Non-Significant
LN_0002920	27	2.85226e+08	1.1571e+08	37	3.35644e+08	1.33315e+08	0.11965	0.849787			0.922087	-0.234827	Non-Significant
LN_0002961	27	1.13375e+12	2.96885e+11	37	8.30141e+11	2.91405e+11	0.000129108	1.36574	**	*	3.88905	0.449678	Sig.Enriched
LN_0002965	27	2.30051e+08	1.30446e+07	37	2.34883e+08	2.21827e+07	0.316305	0.979429			0.499894	-0.0299878	Non-Significant
LN_0003011	27	6.69138e+09	6.59388e+08	37	7.08725e+09	9.87762e+08	0.0755556	0.944143			1.12173	-0.0829225	Non-Significant
LN_0003028	27	3.72423e+10	5.03367e+09	37	3.64887e+10	6.94841e+09	0.633708	1.02065			0.198111	0.0294938	Non-Significant
LN_0003038	27	1.664e+08	2.31401e+06	37	1.6721e+08	2.68912e+06	0.212097	0.995155			0.673466	-0.00700675	Non-Significant
LN_0003082	27	3.60315e+12	3.25426e+11	37	3.3439e+12	7.53637e+11	0.0990879	1.07753			1.00398	0.107727	Non-Significant
LN_0003084	27	6.41632e+11	7.66861e+10	37	5.77947e+11	1.41807e+11	0.0383887	1.11019	*		1.4158	0.150809	Non-Significant
LN_0003089	27	2.55072e+11	4.18751e+10	37	2.07063e+11	5.99875e+10	0.000698857	1.23186	**	*	3.15561	0.30084	Sig.Enriched
LN_0003090	27	6.63552e+10	9.05784e+09	37	6.19698e+10	1.68074e+10	0.223355	1.07077			0.651005	0.0986441	Non-Significant
LN_0003095	27	1.3988e+08	2.06516e+06	37	1.39867e+08	2.2038e+06	0.981662	1.00009			0.00803815	0.000129341	Non-Significant
LN_0003102	27	9.99458e+09	2.25055e+09	37	8.52237e+09	3.19381e+09	0.0445536	1.17275	*		1.35112	0.229892	Non-Significant
LN_0003156	27	7.47764e+08	2.90437e+08	37	7.61199e+08	3.78873e+08	0.878076	0.982351			0.0564678	-0.0256894	Non-Significant
LN_0003175	27	2.31649e+10	4.94533e+09	37	2.37442e+10	6.80814e+09	0.708643	0.975603			0.149572	-0.035634	Non-Significant
LN_0003177	27	2.21908e+10	5.88594e+09	37	2.68314e+10	8.98519e+09	0.0225358	0.827048	*		1.64713	-0.273957	Sig.Depleted
LN_0003180	27	2.05557e+09	2.1189e+09	37	3.96183e+09	3.18996e+09	0.0089703	0.518843	**	*	2.04719	-0.946631	Sig.Depleted
LN_0003182	27	4.13882e+10	1.0281e+10	37	4.14759e+10	1.42066e+10	0.978338	0.997886			0.00951104	-0.00305361	Non-Significant
LN_0003186	27	1.48666e+11	3.03283e+10	37	1.27983e+11	4.12626e+10	0.0312228	1.16161	*		1.50553	0.216129	Non-Significant
LN_0003404	27	177628518518518	2.55401e+13	37	173127513513513	4.61516e+13	0.648851	1.026			0.187855	0.0370282	Non-Significant
LN_0003424	27	4.11464e+09	1.05089e+09	37	4.37956e+09	1.65468e+09	0.467841	0.939511			0.329902	-0.090018	Non-Significant
LN_0003433	27	1.52525e+10	8.38169e+09	37	1.48009e+10	1.2527e+10	0.871452	1.03051			0.0597565	0.0433614	Non-Significant
LN_0003452	27	2.05306e+09	6.7284e+08	37	2.20027e+09	8.13306e+08	0.445576	0.933096			0.351078	-0.0999032	Non-Significant
LN_0003560	27	5.31845e+12	1.08044e+12	37	4.94676e+12	1.46802e+12	0.270006	1.07514			0.568627	0.104523	Non-Significant
LN_0003576	27	6.98826e+10	1.11409e+10	37	6.81694e+10	1.60321e+10	0.634982	1.02513			0.197239	0.0358094	Non-Significant
LN_0003693	27	4.27589e+11	1.24242e+11	37	4.28371e+11	1.57472e+11	0.982998	0.998174			0.00744731	-0.00263742	Non-Significant
LN_0003758	27	2.9368e+08	2.46462e+07	37	3.12467e+08	4.72289e+07	0.06407	0.939876			1.19335	-0.0894578	Non-Significant
LN_0003858	27	1.77175e+09	5.45389e+08	37	1.64468e+09	7.90254e+08	0.47476	1.07726			0.323526	0.107367	Non-Significant
LN_0003874	27	3.74814e+10	1.32998e+10	37	3.34501e+10	2.30555e+10	0.418741	1.12052			0.378055	0.164166	Non-Significant
LN_0003884	27	2.09679e+08	2.56891e+07	37	2.24374e+08	4.27981e+07	0.117871	0.934508			0.928593	-0.0977206	Non-Significant
LN_0003926	27	2.76979e+08	5.77979e+07	37	3.14698e+08	1.65214e+08	0.260901	0.880144			0.583524	-0.184189	Non-Significant
LN_0003954	27	124735396296296	2.08986e+13	37	113521910810810	40958450860603	0.19762	1.09878			0.704169	0.1359	Non-Significant
LN_0004068	27	1.05456e+08	1.05968e+06	37	1.05409e+08	1.29991e+06	0.87763	1.00045			0.0566883	0.000645267	Non-Significant
LN_0004108	27	1.84528e+08	9.59148e+06	37	1.88371e+08	1.60391e+07	0.272386	0.9796			0.564816	-0.0297356	Non-Significant
LN_0004254	27	3.1788e+11	4.46563e+10	37	3.07486e+11	5.44631e+10	0.419986	1.0338			0.376765	0.0479615	Non-Significant
LN_0004268	27	1.01064e+10	2.11856e+09	37	9.61715e+09	2.40136e+09	0.401242	1.05087			0.396593	0.0715901	Non-Significant
LN_0004552	27	3.81171e+08	7.76493e+07	37	4.5358e+08	1.60462e+08	0.0343381	0.840362	*		1.46422	-0.250917	Sig.Depleted
LN_0004553	27	4.21943e+08	1.08283e+08	37	4.50866e+08	1.51506e+08	0.400817	0.93585			0.397054	-0.0956501	Non-Significant
LN_0004611	27	1.9242e+11	2.50017e+10	37	1.73116e+11	5.03708e+10	0.0719433	1.11151			1.14301	0.152514	Non-Significant
LN_0004614	27	1.3315e+11	2.5165e+10	37	1.12601e+11	3.37906e+10	0.00981987	1.1825	**		2.00789	0.241835	Non-Significant
LN_0004618	27	1.59813e+09	1.02718e+09	37	1.23439e+09	1.1031e+09	0.184912	1.29468		*	0.733035	0.372592	Non-Significant
LN_0004622	27	1298847770	6.90602e+08	37	1.10633e+09	8.90769e+08	0.353029	1.17402			0.45219	0.231457	Non-Significant
LN_0004623	27	1.31388e+09	3.74624e+08	37	1390438920	7.01359e+08	0.608125	0.944937			0.216007	-0.0817092	Non-Significant
LN_0004628	27	1.02363e+12	2.26064e+11	37	8.27553e+11	3.45069e+11	0.0124547	1.23693	*	*	1.90467	0.306765	Sig.Enriched
LN_0004665	27	2.00989e+11	6.15216e+10	37	1.68945e+11	5.11133e+10	0.0265482	1.18967	*		1.57596	0.250562	Sig.Enriched
LN_0004674	27	2976824000000	1.50864e+12	37	2.48389e+12	1.67201e+12	0.229724	1.19845			0.638794	0.261175	Non-Significant
LN_0004725	27	9.41578e+10	3.54472e+10	37	7.2661e+10	5.76469e+10	0.0916004	1.29585		*	1.0381	0.373899	Non-Significant
LN_0004733	27	4.45551e+12	1.10578e+12	37	3.52626e+12	1.12869e+12	0.00170321	1.26352	**	*	2.76873	0.337449	Sig.Enriched
LN_0004735	27	6.3801e+11	1.27268e+11	37	5.87466e+11	2.00211e+11	0.25389	1.08604			0.595355	0.119074	Non-Significant
LN_0005256	27	1.32579e+11	2.66391e+10	37	1.22317e+11	3.27825e+10	0.186621	1.08389			0.72904	0.116218	Non-Significant
LN_0005289	27	1.82763e+10	2.0914e+09	37	1.7197e+10	3.23915e+09	0.134971	1.06276			0.869759	0.0878139	Non-Significant
LN_0005290	27	8.22751e+07	321590	37	8.22958e+07	371823	0.8174	0.999749			0.0875656	-0.000361825	Non-Significant
LN_0005322	27	2.47042e+10	6.45825e+09	37	2.35521e+10	8.47926e+09	0.556399	1.04892			0.254613	0.0689009	Non-Significant
LN_0005339	27	8.72374e+08	9.97349e+08	37	2.26772e+09	2.61878e+09	0.0108013	0.384693	*	*	1.96652	-1.37822	Sig.Depleted
LN_0005345	27	6.85083e+07	759466	37	6.84636e+07	655712	0.801775	1.00065			0.0959472	0.000942494	Non-Significant
LN_0005395	27	2.10386e+10	4.58445e+09	37	2.29851e+10	7.62682e+09	0.243118	0.915312			0.614182	-0.127664	Non-Significant
LN_0005502	27	8.04411e+10	1.76951e+10	37	7.82002e+10	2.52321e+10	0.693787	1.02866			0.158774	0.0407613	Non-Significant
LN_0005582	27	9.98752e+08	2.10887e+08	37	1.05219e+09	5.46629e+08	0.63176	0.949213			0.199448	-0.075196	Non-Significant
LN_0005661	27	3072575260	1.40771e+09	37	2.96196e+09	2.23297e+09	0.821641	1.03734			0.0853182	0.0528948	Non-Significant
LN_0005673	27	1.86554e+08	4.09587e+06	37	1.90197e+08	8.94756e+06	0.0536462	0.980849			1.27046	-0.0278977	Non-Significant
LN_0005688	27	6.69111e+07	234313	37	6.72061e+07	1.08048e+06	0.168829	0.99561			0.772554	-0.0063469	Non-Significant
LN_0005819	27	2.55012e+09	1.88072e+09	37	3.9426e+09	2.96739e+09	0.0361221	0.646813	*	*	1.44223	-0.62858	Sig.Depleted
LN_0005825	27	5322330740740740	801609486955059	37	4947069459459450	1288005629574790	0.186647	1.07586			0.728978	0.105484	Non-Significant
LN_0005831	27	1.97529e+13	2.96437e+12	37	1.70729e+13	4.27477e+12	0.0067958	1.15698	**		2.16776	0.210359	Non-Significant
LN_0005847	27	141670888888888	21315865465988	37	137689000000000	2.50873e+13	0.507125	1.02892			0.294885	0.04113	Non-Significant
LN_0005870	27	2.65168e+10	5.43787e+09	37	2.7413e+10	9.01952e+09	0.648187	0.967307			0.1883	-0.0479549	Non-Significant
LN_0005881	27	1.25973e+11	2.11203e+10	37	1.22301e+11	2.65264e+10	0.554412	1.03002			0.256168	0.0426751	Non-Significant
LN_0005892	27	6.35557e+09	2.0788e+09	37	7.00671e+09	3.65274e+09	0.408567	0.907068			0.388736	-0.140717	Non-Significant
LN_0005965	27	5.96806e+12	1.71123e+12	37	4.89313e+12	1.82358e+12	0.0199268	1.21968	*	*	1.70056	0.286505	Sig.Enriched
LN_0005969	27	447266000000	1.02077e+11	37	4.22932e+11	1.58607e+11	0.487846	1.05754			0.311718	0.0807068	Non-Significant
LN_0006004	27	5.85568e+07	314967	37	5.85921e+07	402003	0.705912	0.999397			0.15125	-0.000869746	Non-Significant
LN_0006031	27	1.9089e+10	4.31779e+09	37	1.96999e+10	4.87481e+09	0.605519	0.968989			0.217872	-0.0454473	Non-Significant
LN_0006032	27	3.3745e+10	8.41393e+09	37	3.76707e+10	1.21302e+10	0.153348	0.895789			0.814322	-0.158769	Non-Significant
LN_0006065	27	1.53986e+10	3.66137e+09	37	1.52642e+10	5.82575e+09	0.916348	1.0088			0.0379398	0.0126419	Non-Significant
LN_0006067	27	4.92047e+11	7.401e+10	37	4.88416e+11	1.21114e+11	0.890724	1.00743			0.0502567	0.010686	Non-Significant
LN_0006070	27	7.00268e+10	8.56574e+09	37	6.59484e+10	1.66054e+10	0.247954	1.06184			0.605628	0.0865711	Non-Significant
LN_0006231	27	3.01487e+11	6.51289e+10	37	378016000000	1.08385e+11	0.00180927	0.797552	**	*	2.7425	-0.32635	Sig.Depleted
LN_0006240	27	5.14452e+12	9.80551e+11	37	5.61744e+12	1.61337e+12	0.181818	0.915812			0.740364	-0.126876	Non-Significant
LN_0006246	27	1.53386e+09	5.64827e+08	37	1522562190	9.24677e+08	0.95533	1.00742			0.0198465	0.0106688	Non-Significant
LN_0006292	27	5.93888e+12	1.15967e+12	37	6.33317e+12	1.7165e+12	0.305679	0.937741			0.514735	-0.0927379	Non-Significant
LP_0000071	27	1.93752e+11	3.15654e+10	37	1.56861e+11	4.52144e+10	0.000560387	1.23519	**	*	3.25151	0.304732	Sig.Enriched
LP_0000225	27	1.71746e+11	3.8356e+10	37	1.55932e+11	4.17841e+10	0.126907	1.10142			0.896516	0.139358	Non-Significant
LP_0000227	27	1.22393e+09	7.30952e+08	37	1.29669e+09	1.03499e+09	0.755707	0.943892			0.121646	-0.0833063	Non-Significant
LP_0000329	27	6.1856e+10	1.08703e+10	37	5.46827e+10	1.41507e+10	0.0314786	1.13118	*		1.50198	0.17783	Non-Significant
LP_0000330	27	2.36635e+12	3.1953e+11	37	2.24142e+12	4.79731e+11	0.244502	1.05573			0.611717	0.0782453	Non-Significant
LP_0000348	27	2.16531e+11	2.32934e+10	37	2.24284e+11	3.65478e+10	0.337278	0.965435			0.472012	-0.0507488	Non-Significant
LP_0000349	27	100235614000	1.47606e+10	37	1.03169e+11	2.91378e+10	0.633321	0.971567			0.198376	-0.0416139	Non-Significant
LP_0000432	27	1.9731e+11	5.47667e+10	37	2.5374e+11	1.08228e+11	0.0157287	0.777607	*	*	1.80331	-0.362886	Sig.Depleted
LP_0000638	27	9.39371e+09	4.81649e+09	37	1.52744e+10	7.11905e+09	0.000440958	0.614997	**	*	3.3556	-0.701349	Sig.Depleted
LP_0000645	27	2.19318e+11	7.04119e+10	37	1.97503e+11	8.51948e+10	0.281499	1.11045			0.550523	0.151148	Non-Significant
LP_0000672	27	2.72932e+09	2.18815e+09	37	3.15562e+09	3.01712e+09	0.535147	0.864908			0.271527	-0.209381	Non-Significant
LP_0000707	27	2.06121e+08	5.06944e+06	37	2.06197e+08	9.57817e+06	0.970274	0.999632			0.0131055	-0.000530361	Non-Significant
LP_0000770	27	5.74213e+07	186537	37	5.74196e+07	501596	0.986396	1.00003			0.00594859	4.36405e-05	Non-Significant
LP_0000905	27	3.15112e+13	3.07272e+12	37	2.96411e+13	3.83104e+12	0.0406037	1.06309	*		1.39143	0.0882644	Non-Significant
LP_0000914	27	3.01837e+10	3.21589e+09	37	2.80724e+10	4.51531e+09	0.0422277	1.07521	*		1.3744	0.104621	Non-Significant
LP_0000941	27	1.30718e+11	2.71997e+10	37	1.60676e+11	6.36452e+10	0.0251949	0.813549	*		1.59869	-0.297699	Sig.Depleted
LP_0001103	27	2.11111e+16	5177119286105360	37	2.24919e+16	5694996750480890	0.323698	0.93861			0.489859	-0.0914025	Non-Significant
LP_0001105	27	5.92192e+09	9.07071e+09	37	1.68168e+10	2.22524e+10	0.019476	0.352144	*	*	1.7105	-1.50576	Sig.Depleted
LP_0001117	27	1.41799e+09	6.51578e+08	37	1.71834e+09	1.09965e+09	0.210665	0.82521			0.676408	-0.277167	Non-Significant
LP_0001139	27	7.57171e+13	1.29494e+13	37	7.01943e+13	1.58925e+13	0.143592	1.07868			0.842869	0.109264	Non-Significant
LP_0001140	27	5.25665e+11	1.17021e+11	37	6.00069e+11	2.49478e+11	0.155914	0.876008			0.807115	-0.190984	Non-Significant
LP_0001183	27	2.87523e+08	2.31195e+07	37	2.9532e+08	3.61617e+07	0.329744	0.973597			0.481824	-0.0386036	Non-Significant
LP_0001186	27	7.87469e+11	1.19548e+11	37	7.33581e+11	2.01335e+11	0.22004	1.07346			0.657499	0.102266	Non-Significant
LP_0001190	27	1.60568e+12	3.5801e+11	37	1.52763e+12	5.47016e+11	0.520315	1.05109			0.283734	0.0718917	Non-Significant
LP_0001192	27	228578296296296	2.88809e+13	37	214155351351351	4.63034e+13	0.158612	1.06735			0.799664	0.0940307	Non-Significant
LP_0001196	27	1.95453e+09	4.212e+08	37	2.22789e+09	1.1413e+09	0.24055	0.877299			0.618794	-0.18886	Non-Significant
LP_0001237	27	4.53715e+09	2.49839e+09	37	4.94652e+09	2.83383e+09	0.551077	0.91724			0.258787	-0.124629	Non-Significant
LP_0001239	27	2.84302e+08	6.83349e+06	37	2.83252e+08	7.77401e+06	0.576898	1.00371			0.238901	0.00533664	Non-Significant
LP_0001251	27	4.12037e+16	4452007453988630	37	3.81081e+16	7923641782608490	0.0723735	1.08123			1.14042	0.112676	Non-Significant
LP_0001253	27	2.93134e+12	3.92752e+11	37	2.68836e+12	6.06282e+11	0.0735409	1.09038			1.13347	0.124833	Non-Significant
LP_0001263	27	6.65661e+08	4.07109e+08	37	8.07437e+08	5.57668e+08	0.266994	0.824413			0.573498	-0.278561	Non-Significant
LP_0001270	27	9883724814814810	1427427993186910	37	9064774324324320	2194198549367720	0.0953643	1.09034			1.02061	0.124784	Non-Significant
LP_0001273	27	4.4214e+13	6.68723e+12	37	4.01779e+13	9.76239e+12	0.0687079	1.10046			1.16299	0.138101	Non-Significant
LP_0001274	27	3.54763e+11	4.7373e+10	37	3.301e+11	7.68447e+10	0.145524	1.07472			0.837064	0.103955	Non-Significant
LP_0001277	27	7.49444e+16	1.58594e+16	37	6.77595e+16	1.79244e+16	0.101735	1.10604			0.992529	0.145399	Non-Significant
LP_0001281	27	7.60704e+16	1.68647e+16	37	6.85189e+16	1.79617e+16	0.0934133	1.11021			1.02959	0.150832	Non-Significant
LP_0001283	27	487286074074074	102136470613859	37	538468594594594	112458876729441	0.0664838	0.904948			1.17728	-0.144093	Non-Significant
LP_0001291	27	3.16287e+10	1.39294e+10	37	2.79373e+10	3.10083e+10	0.566267	1.13213			0.246979	0.179042	Non-Significant
LP_0001308	27	595791185185185	186977623004431	37	462688470270270	277124899462312	0.0346193	1.28767	*	*	1.46068	0.364766	Sig.Enriched
LP_0001311	27	1132790555555550	173029502022350	37	1053521378378370	283904809062078	0.203407	1.07524			0.691634	0.104662	Non-Significant
LP_0001313	27	1.17391e+12	1.54937e+11	37	1.03863e+12	2.74167e+11	0.0244582	1.13025	*		1.61158	0.17664	Non-Significant
LP_0001324	27	4766081851851850	950606174198001	37	3772886486486480	1202394053147980	0.000730294	1.26325	**	*	3.1365	0.337135	Sig.Enriched
LP_0001329	27	1.28065e+11	2.35434e+10	37	1.14024e+11	4.38473e+10	0.136009	1.12314			0.866434	0.167534	Non-Significant
LP_0001331	27	4.95866e+11	1.10283e+11	37	3.8685e+11	1.27927e+11	0.0007092	1.2818	**	*	3.14923	0.358174	Sig.Enriched
LP_0001333	27	4.60989e+11	8.14814e+10	37	3.81799e+11	1.02167e+11	0.00148084	1.20741	**	*	2.82949	0.27192	Sig.Enriched
LP_0001337	27	5.11661e+11	8.49758e+10	37	4.16356e+11	1.25758e+11	0.00115644	1.2289	**	*	2.93688	0.297372	Sig.Enriched
LP_0001339	27	1.507e+13	3.77516e+12	37	1.34679e+13	4.59915e+12	0.143601	1.11895			0.842843	0.162148	Non-Significant
LP_0001358	27	179212962962962	28537238240966	37	152745900000000	4.3587e+13	0.00777469	1.17328	**		2.10932	0.230541	Non-Significant
LP_0001360	27	4.11343e+11	1.29257e+11	37	3.61811e+11	1.63019e+11	0.196218	1.1369			0.707261	0.185107	Non-Significant
LP_0001369	27	7.75658e+10	1.86485e+10	37	6.31333e+10	2.56548e+10	0.0158074	1.2286	*	*	1.80114	0.297018	Sig.Enriched
LP_0001372	27	7.66042e+10	1.4177e+10	37	7.3896e+10	2.06932e+10	0.559727	1.03665			0.252023	0.0519275	Non-Significant
LP_0001374	27	6.71413e+10	1.5578e+10	37	6.79258e+10	2.05226e+10	0.86826	0.98845			0.0613501	-0.0167599	Non-Significant
LP_0001377	27	282818000000	5.66683e+10	37	2.44438e+11	8.67105e+10	0.049196	1.15701	*		1.30807	0.210404	Non-Significant
LP_0001378	27	7.93705e+12	1.19135e+12	37	7.00504e+12	2.36275e+12	0.0648198	1.13305			1.18829	0.180211	Non-Significant
LP_0001380	27	1.89892e+11	3.5101e+10	37	1.59411e+11	4.3959e+10	0.0041727	1.19121	**		2.37958	0.25243	Sig.Enriched
LP_0001386	27	2.94148e+12	3.87343e+11	37	2.63399e+12	7.22237e+11	0.0489334	1.11674	*		1.31039	0.159294	Non-Significant
LP_0001389	27	5.88724e+12	7.25712e+11	37	5.17414e+12	1.25008e+12	0.0101352	1.13782	*		1.99417	0.186271	Non-Significant
LP_0001391	27	5.46574e+10	6.41356e+09	37	5.0406e+10	1.3611e+10	0.137806	1.08434			0.860732	0.116821	Non-Significant
LP_0001393	27	2.44364e+09	1.60038e+09	37	2.23664e+09	2.82267e+09	0.733106	1.09255			0.134833	0.127697	Non-Significant
LP_0001396	27	7.99595e+08	1.54831e+08	37	8.31631e+08	2.95348e+08	0.609273	0.961478			0.215188	-0.0566742	Non-Significant
LP_0001399	27	1.28782e+10	8.83958e+09	37	1.32821e+10	1.2333e+10	0.885171	0.969592			0.0529729	-0.0445509	Non-Significant
LP_0001403	27	1.91735e+12	3.71953e+11	37	1.62645e+12	4.71143e+11	0.00997446	1.17886	**		2.00111	0.237389	Non-Significant
LP_0001407	27	1.53996e+13	3.19397e+12	37	12462954054054	4.13783e+12	0.00311305	1.23563	**	*	2.50681	0.305244	Sig.Enriched
LP_0001412	27	5.90219e+12	8.96984e+11	37	4.79779e+12	1.34125e+12	0.000442775	1.23019	**	*	3.35382	0.29888	Sig.Enriched
LP_0001416	27	4.39932e+12	1.4606e+12	37	4.4593e+12	1.97662e+12	0.89443	0.986549			0.0484536	-0.0195377	Non-Significant
LP_0001430	27	4.39252e+13	1.26765e+13	37	4.40728e+13	1.7656e+13	0.970614	0.996652			0.0129536	-0.00483802	Non-Significant
LP_0001535	27	8.8387e+10	3.11687e+10	37	7.78024e+10	3.39821e+10	0.207515	1.13605			0.682951	0.18402	Non-Significant
LP_0001536	27	9.52484e+11	2.89774e+11	37	1014109000000	4.07362e+11	0.504562	0.939232			0.297086	-0.0904462	Non-Significant
LP_0001556	27	5.40126e+12	3.27501e+12	37	4.82905e+12	3.23183e+12	0.489271	1.11849			0.310451	0.161558	Non-Significant
LP_0001567	27	4.05333e+10	8.74175e+09	37	3.81617e+10	1.21612e+10	0.391553	1.06214			0.40721	0.0869801	Non-Significant
LP_0001580	27	3.64477e+12	5.17542e+11	37	3.5952e+12	5.81853e+11	0.725758	1.01379			0.139208	0.0197555	Non-Significant
LP_0001594	27	2.33743e+13	5.06284e+12	37	2.32262e+13	7.72515e+12	0.931095	1.00637			0.0310061	0.00916793	Non-Significant
LP_0001612	27	1.18851e+10	1.52294e+09	37	1.1206e+10	3.08458e+09	0.296609	1.0606			0.527815	0.0848834	Non-Significant
LP_0001647	27	3.51415e+10	2.62488e+09	37	34294113000	4.43617e+09	0.379689	1.02471			0.420572	0.0352132	Non-Significant
LP_0001677	27	9.87078e+07	718747	37	9.89442e+07	1.11416e+06	0.338448	0.997611			0.470508	-0.00345118	Non-Significant
LP_0001766	27	3.97724e+11	6.13815e+10	37	3.50509e+11	1.02448e+11	0.0371993	1.1347	*		1.42946	0.182317	Non-Significant
LP_0001890	27	1.85831e+11	2.46733e+10	37	1.5672e+11	4.76705e+10	0.00518142	1.18575	**		2.28555	0.245803	Non-Significant
LP_0001933	27	3.5966e+10	8.6929e+09	37	3.20682e+10	1.11725e+10	0.136418	1.12155			0.865128	0.16549	Non-Significant
LP_0001968	27	5.6927e+12	1.99783e+12	37	5.96515e+12	3.06499e+12	0.688219	0.954327			0.162274	-0.0674444	Non-Significant
LP_0002149	27	1.04277e+12	2.31673e+11	37	1.15348e+12	3.37968e+11	0.147292	0.904025			0.831822	-0.145566	Non-Significant
LP_0002151	27	1.63789e+11	5.20813e+10	37	1.58249e+11	4.0121e+10	0.63234	1.03501			0.199049	0.0496406	Non-Significant
LP_0002156	27	5.49004e+13	1.11513e+13	37	6.03369e+13	16033292868599	0.135247	0.909898			0.868871	-0.136223	Non-Significant
LP_0002185	27	8.35409e+11	1.68118e+11	37	9.29507e+11	3.13677e+11	0.161937	0.898766			0.790653	-0.153983	Non-Significant
LP_0002186	27	8.37588e+11	1.79663e+11	37	9.32123e+11	3.21466e+11	0.173377	0.898581			0.761008	-0.15428	Non-Significant
LP_0002226	27	9.23741e+16	1.34372e+16	37	8.92081e+16	1.75809e+16	0.436601	1.03549			0.359915	0.0503132	Non-Significant
LP_0002237	27	1.33286e+08	2.88219e+06	37	1.3446e+08	4.212e+06	0.216037	0.991265			0.665473	-0.0126579	Non-Significant
LP_0002285	27	3.96206e+13	8.42285e+12	37	3.82294e+13	1.04336e+13	0.570701	1.03639			0.243591	0.051566	Non-Significant
LP_0002286	27	2.59451e+10	9.13192e+09	37	2.84117e+10	1.53251e+10	0.45939	0.913184			0.337819	-0.131023	Non-Significant
LP_0002292	27	198733074074074	4.65335e+13	37	208079856756756	7.58553e+13	0.573094	0.955081			0.241774	-0.0663053	Non-Significant
LP_0002328	27	1935490000000000	879905758030894	37	1427549297297290	717838712309962	0.0135804	1.35581	*	*	1.86709	0.439158	Sig.Enriched
LP_0002347	27	3.03669e+10	7.09952e+09	37	3.54979e+10	1.10756e+10	0.0389643	0.855458	*		1.40933	-0.225231	Non-Significant
LP_0002351	27	1.01546e+10	6.05919e+09	37	1.05385e+10	8.56303e+09	0.842754	0.963572			0.0742993	-0.0535361	Non-Significant
LP_0002355	27	7.48406e+13	2.13563e+13	37	7.92026e+13	3.75226e+13	0.589354	0.944926			0.229624	-0.081726	Non-Significant
LP_0002362	27	6.25303e+12	2.81353e+12	37	4.61443e+12	2.32265e+12	0.0133031	1.3551	*	*	1.87605	0.438401	Sig.Enriched
LP_0002767	27	3.61037e+12	5.04585e+11	37	3.23402e+12	8.23193e+11	0.0395971	1.11637	*		1.40234	0.158816	Non-Significant
LP_0002769	27	3.8537e+12	6.76829e+11	37	3.68396e+12	1.03597e+12	0.460463	1.04607			0.336805	0.064986	Non-Significant
LP_0002793	27	1.02941e+10	5.29029e+09	37	1.14646e+10	7.96413e+09	0.509412	0.897903			0.292931	-0.155368	Non-Significant
LP_0002826	27	6.36517e+07	336979	37	6.37384e+07	384904	0.35194	0.998638			0.453531	-0.00196563	Non-Significant
LP_0002845	27	2.00861e+12	6.87629e+11	37	2.17231e+12	1.53731e+12	0.607621	0.92464			0.216367	-0.113037	Non-Significant
LP_0002852	27	1.16281e+11	4.27839e+10	37	1.05357e+11	5.96405e+10	0.420574	1.10368			0.376157	0.142318	Non-Significant
LP_0002882	27	1.02059e+09	6.92709e+08	37	1.38123e+09	1.21689e+09	0.171555	0.738901		*	0.765597	-0.436547	Non-Significant
LP_0002886	27	1.1882e+09	3.11402e+08	37	1.48449e+09	9.65523e+08	0.129989	0.800405			0.886094	-0.321198	Non-Significant
LP_0002998	27	266537888888888	6.5557e+13	37	263350343243243	104803586336262	0.889709	1.0121			0.0507518	0.0173573	Non-Significant
LP_0002999	27	2.18087e+08	1.44693e+07	37	2.22127e+08	3.62895e+07	0.586549	0.981812			0.231696	-0.0264816	Non-Significant
LP_0003000	27	5.13775e+09	3.89025e+09	37	4.61554e+09	6.53977e+09	0.713022	1.11314			0.146897	0.154638	Non-Significant
LP_0003005	27	2.0271e+10	4.03511e+09	37	2.00553e+10	5.72708e+09	0.867476	1.01076			0.0617425	0.0154353	Non-Significant
LP_0003007	27	1.94579e+10	7.90069e+09	37	1.30794e+10	9.71583e+09	0.0067996	1.48767	**	*	2.16752	0.573058	Sig.Enriched
LP_0003099	27	1.15143e+12	2.8312e+11	37	1.18055e+12	3.14068e+11	0.704068	0.975335			0.152385	-0.03603	Non-Significant
LP_0003102	27	1.94004e+12	4.72107e+11	37	1.84052e+12	5.34349e+11	0.442925	1.05407			0.35367	0.0759725	Non-Significant
LP_0003137	27	7.58816e+13	2.69876e+13	37	7.35138e+13	3.88559e+13	0.78646	1.03221			0.104323	0.045734	Non-Significant
LP_0003190	27	1.44837e+11	3.87616e+10	37	1.1333e+11	4.69902e+10	0.00598339	1.27801	**	*	2.22305	0.353897	Sig.Enriched
LP_0003219	27	8.83643e+10	1.08247e+10	37	8.13355e+10	1.30484e+10	0.0258907	1.08642	*		1.58686	0.119578	Non-Significant
LP_0003221	27	1.41605e+11	2.13591e+10	37	1.37932e+11	2.66979e+10	0.557389	1.02663			0.253842	0.037917	Non-Significant
LP_0003223	27	29821300000000	6.52546e+12	37	2.8692e+13	8.41621e+12	0.563377	1.03936			0.249201	0.0556962	Non-Significant
LP_0003229	27	1666653703703700	147073904529142	37	1654203243243240	161793593353693	0.753256	1.00753			0.123058	0.0108179	Non-Significant
LP_0003233	27	5.1267e+13	5.79532e+12	37	4.97788e+13	6.13093e+12	0.330335	1.0299			0.481046	0.0424976	Non-Significant
LP_0003237	27	697098000000000	134287772751711	37	732155702702702	179854016661795	0.396748	0.952117			0.401486	-0.070789	Non-Significant
LP_0003241	27	1.70073e+13	2.13148e+12	37	1.59777e+13	2.14873e+12	0.0621473	1.06444			1.20658	0.0900962	Non-Significant
LP_0003245	27	9.60916e+13	2.45474e+13	37	8.12715e+13	2.52931e+13	0.0223159	1.18235	*		1.65139	0.24166	Non-Significant
LP_0003247	27	1.44135e+13	2.15432e+12	37	1.54304e+13	3.49221e+12	0.186043	0.934096			0.730386	-0.098357	Non-Significant
LP_0003248	27	28720285000	1.01606e+10	37	2.3705e+10	1.30575e+10	0.101741	1.21157		*	0.992503	0.276877	Non-Significant
LP_0003250	27	75257837037037	1.10037e+13	37	6.85537e+13	1.49819e+13	0.0535202	1.09779			1.27148	0.134607	Non-Significant
LP_0003265	27	6.64277e+13	7.80026e+12	37	6.36563e+13	1.14572e+13	0.281863	1.04354			0.549962	0.0614832	Non-Significant
LP_0003268	27	8.47338e+11	1.14086e+11	37	8.36415e+11	1.3258e+11	0.73139	1.01306			0.135851	0.0187198	Non-Significant
LP_0003285	27	2.80037e+16	3038911936036600	37	3.11459e+16	4310748490987670	0.00191146	0.899112	**		2.71864	-0.153427	Non-Significant
LP_0003289	27	6.06228e+13	6.81946e+12	37	5.62969e+13	7.84855e+12	0.0248931	1.07684	*		1.60392	0.106804	Non-Significant
LP_0003297	27	1.64146e+09	3.11477e+09	37	2.47785e+09	3.15435e+09	0.296375	0.662453		*	0.528158	-0.59411	Non-Significant
LP_0003332	27	1.39148e+17	1.05053e+16	37	1.37946e+17	1.54649e+16	0.728222	1.00872			0.137736	0.0125187	Non-Significant
LP_0003333	27	271475407407407	6.06197e+13	37	243711891891891	4.92244e+13	0.0476823	1.11392	*		1.32164	0.155645	Non-Significant
LP_0003338	27	4.93307e+13	9.64496e+12	37	4.66126e+13	9.34937e+12	0.261393	1.05831			0.582705	0.0817647	Non-Significant
LP_0003342	27	7.69118e+11	3.48702e+11	37	7.17333e+11	4.99463e+11	0.645468	1.07219			0.190126	0.100562	Non-Significant
LP_0003343	27	4.21104e+13	1.29432e+13	37	3.91849e+13	1.50453e+13	0.418839	1.07466			0.377953	0.103878	Non-Significant
LP_0003351	27	2.43737e+10	6.58851e+09	37	1.83116e+10	6.54318e+09	0.000540261	1.33105	**	*	3.2674	0.41257	Sig.Enriched
LP_0003352	27	5.07786e+08	1.97378e+08	37	5.75128e+08	2.91633e+08	0.303374	0.882908			0.518021	-0.179664	Non-Significant
LP_0003353	27	7.22266e+10	2.50747e+10	37	73622187000	4.0447e+10	0.87475	0.981043			0.058116	-0.0276111	Non-Significant
LP_0003357	27	3.77035e+13	1.33282e+13	37	4.54623e+13	2.16126e+13	0.104281	0.829337			0.981794	-0.26997	Non-Significant
LP_0003361	27	3.79694e+13	1.29893e+13	37	4.57266e+13	2.06527e+13	0.0908759	0.830356			1.04155	-0.268199	Non-Significant
LP_0003367	27	493091518518518	6.65535e+13	37	446883648648648	6.6377e+13	0.00785697	1.1034	**		2.10475	0.141956	Non-Significant
LP_0003370	27	7.50934e+12	1.76935e+12	37	6.55999e+12	2.24139e+12	0.0730175	1.14472			1.13657	0.194993	Non-Significant
LP_0003382	27	233155333333333	2.34254e+13	37	222217216216216	36835353177752	0.180503	1.04922			0.743517	0.0693208	Non-Significant
LP_0003384	27	7.70049e+12	1.57964e+12	37	8.86269e+12	2.51104e+12	0.038343	0.868867	*		1.41631	-0.202793	Non-Significant
LP_0003386	27	1.35303e+11	9.57297e+10	37	1.92484e+11	2.31277e+11	0.231154	0.702934		*	0.636098	-0.508538	Non-Significant
LP_0003392	27	2800201851851850	479443829316339	37	3285371081081080	806974797554228	0.00713574	0.852324	**		2.14656	-0.230526	Non-Significant
LP_0003394	27	6.34989e+11	1.48379e+11	37	7.85861e+11	2.80601e+11	0.0135069	0.808017	*		1.86945	-0.307542	Sig.Depleted
LP_0003396	27	4.24889e+16	3732016709226890	37	4.17622e+16	5382706431575890	0.548637	1.0174			0.260715	0.0248892	Non-Significant
LP_0003398	27	7.6063e+11	1.6553e+11	37	8.51967e+11	2.16e+11	0.0709776	0.892793			1.14888	-0.163602	Non-Significant
LP_0003425	27	1.85894e+13	2.30439e+12	37	17411181081081	2.65329e+12	0.068731	1.06767			1.16285	0.0944633	Non-Significant
LP_0003427	27	2906691555555550	2416391655044930	37	4764006270270270	3207975808519590	0.0140246	0.610136	*	*	1.85311	-0.712797	Sig.Depleted
LP_0003434	27	1226199481481480	179442743818696	37	1150128675675670	210585723691756	0.134357	1.06614			0.871739	0.0923984	Non-Significant
LP_0003435	27	9787421111111110	1935395912632170	37	7921456756756750	2882745058898870	0.00494361	1.23556	**	*	2.30596	0.305163	Sig.Enriched
LP_0003436	27	4.98333e+16	6112849014733070	37	4.95865e+16	9070837342279380	0.902947	1.00498			0.0443376	0.00716407	Non-Significant
LP_0003439	27	1189821111111110	170985712247304	37	1107641918918910	223206178849334	0.114727	1.07419			0.940336	0.103253	Non-Significant
LP_0003460	27	1.22229e+08	2.1432e+06	37	1.2158e+08	2.33357e+06	0.260388	1.00533			0.584379	0.00767481	Non-Significant
LP_0003525	27	8.06672e+13	2.02832e+13	37	6.52773e+13	3.9114e+13	0.0666589	1.23576		*	1.17614	0.3054	Non-Significant
LP_0003527	27	1722399444444440	537797627745170	37	1624059891891890	662004088728426	0.528528	1.06055			0.276932	0.0848149	Non-Significant
LP_0003534	27	1.36903e+12	3.51485e+11	37	1.18107e+12	5.12256e+11	0.105362	1.15914			0.977316	0.213052	Non-Significant
LP_0003536	27	3.6366e+12	1.64281e+12	37	3293440000000	1.96954e+12	0.4639	1.1042			0.333575	0.142996	Non-Significant
LP_0003543	27	4.20532e+12	8.35567e+11	37	3.40324e+12	7.62815e+11	0.000176986	1.23568	**	*	3.75206	0.305307	Sig.Enriched
LP_0003547	27	5.76793e+13	9.20818e+12	37	5.53349e+13	1.5188e+13	0.47949	1.04237			0.319221	0.059862	Non-Significant
LP_0003549	27	2.02877e+12	3.73008e+11	37	1934095000000	6.70131e+11	0.510311	1.04895			0.292165	0.0689482	Non-Significant
LP_0003556	27	9.02825e+11	1.86538e+11	37	9.37706e+11	2.31432e+11	0.521494	0.962802			0.282751	-0.0546896	Non-Significant
LP_0003561	27	4.69342e+11	8.03392e+10	37	4.84941e+11	8.95648e+10	0.475365	0.967834			0.322972	-0.0471692	Non-Significant
LP_0003566	27	5.05983e+13	8.46123e+12	37	5.26284e+13	1.05986e+13	0.414327	0.961426			0.382657	-0.0567518	Non-Significant
LP_0003574	27	3696711111111110	758008603530092	37	3780526486486480	965896391125927	0.709453	0.97783			0.149076	-0.0323449	Non-Significant
LP_0003592	27	121718348148148	2.1727e+13	37	132150018918918	3.50425e+13	0.17703	0.921062			0.751954	-0.11863	Non-Significant
LP_0003595	27	4.42386e+13	7.72002e+12	37	5.10609e+13	1.08328e+13	0.00693639	0.86639	**		2.15887	-0.206912	Non-Significant
LP_0003599	27	317575000000000	4.27315e+13	37	299855135135135	4.82114e+13	0.133052	1.05909			0.875978	0.0828317	Non-Significant
LP_0003600	27	2.01926e+16	2517924347541640	37	2.00973e+16	3866701615250570	0.91134	1.00474			0.0403194	0.00682466	Non-Significant
LP_0003605	27	269927148148148	4.24589e+13	37	261783324324324	6.99686e+13	0.593631	1.03111			0.226483	0.0441969	Non-Significant
LP_0003607	27	608360888888888	5.63067e+13	37	544931324324324	7.61827e+13	0.000530286	1.1164	**		3.27549	0.158853	Non-Significant
LP_0003611	27	548538370370370	8.68787e+13	37	526180864864864	9.3331e+13	0.333797	1.04249			0.476518	0.0600338	Non-Significant
LP_0003612	27	190147785185185	109640885564186	37	232525018918918	139558513308322	0.195238	0.817752			0.709436	-0.290265	Non-Significant
LP_0003618	27	5.87264e+13	1.01644e+13	37	57323754054054	1.26076e+13	0.63585	1.02447			0.196645	0.0348757	Non-Significant
LP_0003622	27	2.59407e+16	2345578370410560	37	2.61108e+16	4726566982010880	0.864077	0.993487			0.0634475	-0.00942758	Non-Significant
LP_0003625	27	34433237037037	7.69819e+12	37	3.48592e+13	1.22052e+13	0.873802	0.98778			0.0585871	-0.0177381	Non-Significant
LP_0003627	27	1.36233e+12	5.20432e+11	37	1.04336e+12	5.60025e+11	0.0237928	1.30571	*	*	1.62355	0.384832	Sig.Enriched
LP_0003628	27	2.4082e+13	3.61598e+12	37	2.24661e+13	4.66564e+12	0.138776	1.07193			0.857685	0.100205	Non-Significant
LP_0003630	27	299260814814814	5.90723e+13	37	250723594594594	6.15883e+13	0.0023882	1.19359	**		2.62193	0.255306	Sig.Enriched
LP_0003633	27	1.64229e+11	1.2804e+11	37	1.87401e+11	1.33912e+11	0.488836	0.876348			0.310837	-0.190425	Non-Significant
LP_0003635	27	6.7383e+10	4.06846e+10	37	7.13666e+10	4.66366e+10	0.723217	0.944181			0.140731	-0.0828649	Non-Significant
LP_0003638	27	4.38362e+12	1.04286e+12	37	4.74448e+12	1.91647e+12	0.378978	0.923941			0.421387	-0.114127	Non-Significant
LP_0003642	27	54344474074074	9.19414e+12	37	5.86664e+13	1.32038e+13	0.149182	0.92633			0.826283	-0.110402	Non-Significant
LP_0003644	27	2.0768e+12	4.20791e+11	37	1.73919e+12	4.44155e+11	0.00317724	1.19412	**		2.49795	0.255943	Sig.Enriched
LP_0003645	27	1.53591e+09	4.36674e+08	37	1.36694e+09	5.83244e+08	0.209779	1.12361			0.678238	0.168146	Non-Significant
LP_0003648	27	5.39687e+10	1.50287e+10	37	4.819e+10	1.45586e+10	0.126938	1.11991			0.896408	0.163389	Non-Significant
LP_0003652	27	9.48597e+13	2.17277e+13	37	8.86467e+13	32515591054280	0.392289	1.07009			0.406394	0.097728	Non-Significant
LP_0003657	27	8656322000000	5.46583e+12	37	7.43508e+12	6.70469e+12	0.44052	1.16425			0.356034	0.219406	Non-Significant
LP_0003662	27	536163777777777	182384119169982	37	569681405405405	182123652340542	0.470161	0.941164			0.327753	-0.0874816	Non-Significant
LP_0003664	27	439241074074074	136133650889322	37	468543216216216	140070655986964	0.406209	0.937461			0.39125	-0.0931692	Non-Significant
LP_0003667	27	7.46343e+13	2.02736e+13	37	8.92683e+13	2.74417e+13	0.0224249	0.836067	*		1.64927	-0.25831	Sig.Depleted
LP_0003669	27	8.58436e+13	1.82124e+13	37	8.6442e+13	3.15474e+13	0.929928	0.993078			0.0315506	-0.0100218	Non-Significant
LP_0003670	27	7.53778e+12	1.00427e+12	37	6.78797e+12	1.20846e+12	0.0108185	1.11046	*		1.96583	0.15116	Non-Significant
LP_0003672	27	5.50999e+12	8.13971e+11	37	4.94684e+12	9.50364e+11	0.0157061	1.11384	*		1.80393	0.155544	Non-Significant
LP_0003911	27	1.21373e+10	2.29744e+09	37	1.35047e+10	1.58873e+09	0.00650414	0.898751	**		2.18681	-0.154006	Non-Significant
LP_0004092	27	2.3878e+09	7.67217e+08	37	2.25455e+09	9.42123e+08	0.548712	1.0591			0.260655	0.0828412	Non-Significant
LP_0004119	27	6.76628e+09	2.47364e+09	37	5.80191e+09	2.17638e+09	0.103495	1.16622			0.985082	0.221836	Non-Significant
LP_0004233	27	1.04753e+13	1.05049e+12	37	10862830000000	1.9421e+12	0.350888	0.964328			0.454831	-0.0524039	Non-Significant
LP_0004323	27	4.20257e+08	2.06762e+07	37	4.24783e+08	3.25104e+07	0.52779	0.989346			0.277539	-0.0154531	Non-Significant
LP_0004410	27	2.38881e+08	1.2225e+07	37	2.4262e+08	2.01625e+07	0.395969	0.984588			0.402339	-0.0224081	Non-Significant
LP_0004514	27	7.66107e+08	7.75907e+07	37	7.80397e+08	6.98793e+07	0.443544	0.981689			0.353063	-0.0266623	Non-Significant
LP_0004605	27	7.88645e+07	1.09358e+06	37	7.88538e+07	1.1686e+06	0.970435	1.00014			0.0130336	0.000196049	Non-Significant
LP_0004622	27	2.39745e+08	5.62183e+07	37	2.65244e+08	5.16303e+07	0.0648801	0.903865			1.18789	-0.145821	Non-Significant
LP_0004652	27	27570954000	2.0952e+09	37	2.66045e+10	3.74739e+09	0.231714	1.03633			0.635047	0.0514798	Non-Significant
LP_0004862	27	1.98049e+12	4.23245e+11	37	1.79126e+12	7.89058e+11	0.262254	1.10564			0.581279	0.144878	Non-Significant
LP_0004867	27	1.32928e+11	3.015e+10	37	1.14957e+11	3.43008e+10	0.0333478	1.15633	*		1.47693	0.209554	Non-Significant
LP_0004869	27	1.62325e+12	2.52114e+11	37	1.46276e+12	5.86537e+11	0.187564	1.10971			0.726851	0.150187	Non-Significant
LP_0004871	27	7.74519e+09	2.04298e+09	37	5.90851e+09	2.43933e+09	0.00229611	1.31085	**	*	2.63901	0.390505	Sig.Enriched
LP_0004876	27	8.23313e+09	1.94742e+09	37	6.92278e+09	3.31517e+09	0.0715161	1.18928			1.1456	0.25009	Non-Significant
LP_0004884	27	1.66096e+10	4.03696e+09	37	1.65589e+10	1.03749e+10	0.980894	1.00306			0.00837789	0.0044084	Non-Significant
LP_0004973	27	7.97401e+08	1.48213e+08	37	7.17192e+08	1.46648e+08	0.0353594	1.11184	*		1.45149	0.152946	Non-Significant
LP_0004990	27	6.98598e+10	6.35474e+10	37	6.74091e+10	6.59917e+10	0.882026	1.03636			0.0545188	0.0515206	Non-Significant
LP_0005105	27	4.90937e+10	2.33445e+10	37	4.19815e+10	3.05075e+10	0.314846	1.16941			0.501901	0.225783	Non-Significant
LP_0005244	27	7.99859e+08	4.23857e+08	37	1.42625e+09	8.95493e+08	0.0013186	0.560814	**	*	2.87989	-0.834407	Sig.Depleted
LP_0005251	27	3.01049e+08	2.43897e+07	37	3.14316e+08	5.70169e+07	0.261246	0.957793			0.58295	-0.0622146	Non-Significant
LP_0005272	27	1.68216e+10	4.41333e+09	37	1.48484e+10	5.89632e+09	0.14823	1.13289			0.829065	0.180011	Non-Significant
LP_0005276	27	3.64505e+12	4.65025e+11	37	3.67397e+12	5.87208e+11	0.832927	0.992129			0.0793931	-0.0114009	Non-Significant
LP_0005290	27	8.83875e+09	4.90185e+09	37	1.49027e+10	7.20993e+09	0.000359672	0.593099	**	*	3.44409	-0.753656	Sig.Depleted
LP_0005294	27	6.4848e+10	1.30686e+10	37	5.58228e+10	1.69148e+10	0.0240815	1.16168	*		1.61832	0.216208	Non-Significant
LP_0005307	27	4.08328e+09	1.23247e+09	37	3.18241e+09	1.61073e+09	0.017959	1.28308	*	*	1.74572	0.359609	Sig.Enriched
LP_0005353	27	2.43511e+11	9.17693e+10	37	2.54392e+11	1.14164e+11	0.684669	0.957231			0.164519	-0.0630611	Non-Significant
LP_0005395	27	1.32236e+10	1.05867e+10	37	3.11938e+10	1.96052e+10	5.75345e-05	0.423919	**	*	4.24007	-1.23814	Sig.Depleted
LP_0005453	27	2.14015e+09	7.76323e+08	37	1.26671e+09	1.34561e+09	0.0036486	1.68953	**	*	2.43787	0.756622	Sig.Enriched
LP_0005460	27	2.75502e+08	1.47496e+07	37	2.8372e+08	2.57322e+07	0.141674	0.971037			0.84871	-0.0424025	Non-Significant
LP_0005546	27	2.16532e+10	4.53018e+09	37	2.09674e+10	6.21096e+09	0.628237	1.03271			0.201877	0.046435	Non-Significant
LP_0005552	27	3.01994e+10	6.84403e+09	37	3.10916e+10	8.97119e+09	0.666781	0.971306			0.176017	-0.0420018	Non-Significant
LP_0005557	27	3798977037037030	594472784547624	37	4095525405405400	1287573215755540	0.270582	0.927592			0.567701	-0.108438	Non-Significant
LP_0005559	27	10990480000000	2.52111e+12	37	1.19252e+13	3.68223e+12	0.259642	0.921615			0.585624	-0.117764	Non-Significant
LP_0005561	27	88083637037037	1.51048e+13	37	7.93659e+13	1.80429e+13	0.0454868	1.10984	*		1.34211	0.150355	Non-Significant
LP_0005566	27	3.25064e+13	4.71211e+12	37	3.01911e+13	7.45524e+12	0.16105	1.07669			0.793038	0.106599	Non-Significant
LP_0005573	27	8.18148e+09	1.84867e+09	37	7.80427e+09	1.98448e+09	0.442628	1.04833			0.353961	0.068099	Non-Significant
LP_0005575	27	4.79446e+11	8.78699e+10	37	4.14893e+11	1.32603e+11	0.0315952	1.15559	*		1.50038	0.208628	Non-Significant
LP_0005577	27	1.19508e+10	1.33729e+09	37	1.10083e+10	1.93388e+09	0.033176	1.08562	*		1.47918	0.118515	Non-Significant
LP_0005580	27	4.4392e+10	9.15785e+09	37	5.51499e+10	1.54497e+10	0.00201591	0.804934	**		2.69553	-0.313058	Sig.Depleted
LP_0005582	27	4.92726e+08	3.90899e+07	37	5.16311e+08	8.78872e+07	0.197901	0.95432			0.703551	-0.0674543	Non-Significant
LP_0005588	27	3.00058e+11	7.87656e+10	37	4.01672e+11	1.25571e+11	0.000456163	0.747023	**	*	3.34088	-0.420776	Sig.Depleted
LP_0005589	27	5.24707e+11	1.38564e+11	37	5.18475e+11	1.43727e+11	0.862503	1.01202			0.0642394	0.0172384	Non-Significant
LP_0005593	27	4.04055e+12	1.50443e+12	37	3.35593e+12	1.16796e+12	0.0446167	1.204	*	*	1.3505	0.26784	Sig.Enriched
LP_0005595	27	1.53619e+13	3.25501e+12	37	1.95173e+13	5.65966e+12	0.00111202	0.787089	**	*	2.95389	-0.345402	Sig.Depleted
LP_0005596	27	1.11536e+10	4.89163e+09	37	1.59541e+10	6.92203e+09	0.00306075	0.699103	**	*	2.51417	-0.516423	Sig.Depleted
LP_0005602	27	6.66592e+09	8.54058e+08	37	7.40839e+09	1.38118e+09	0.0163902	0.899779	*		1.78542	-0.152357	Non-Significant
LP_0005607	27	4.4605e+11	1.05349e+11	37	4.12928e+11	1.26597e+11	0.272338	1.08021			0.564891	0.111314	Non-Significant
LP_0005614	27	1.40325e+09	1.00184e+09	37	1.40943e+09	8.65244e+08	0.979004	0.995611			0.00921549	-0.00634635	Non-Significant
LP_0005618	27	8.99631e+12	3.00617e+12	37	7.53434e+12	2.34927e+12	0.0327524	1.19404	*		1.48476	0.255852	Sig.Enriched
LP_0005620	27	5.48318e+13	1.08667e+13	37	6.03375e+13	15574045461451	0.119975	0.908751			0.92091	-0.138043	Non-Significant
LP_0005627	27	1.90521e+12	3.27749e+11	37	1.99191e+12	7.18061e+11	0.561597	0.956477			0.250575	-0.0641976	Non-Significant
LP_0005630	27	2.20667e+12	7.98493e+11	37	1.70243e+12	5.38382e+11	0.00368697	1.29619	**	*	2.43333	0.374276	Sig.Enriched
LP_0005632	27	1.8495e+13	2.96861e+12	37	2.12993e+13	5.16102e+12	0.0139233	0.868338	*		1.85626	-0.203671	Non-Significant
LP_0005636	27	1.17646e+11	3.35007e+10	37	1.03478e+11	2.98581e+10	0.0798783	1.13692			1.09757	0.185131	Non-Significant
LP_0005638	27	9.5341e+13	2.62252e+13	37	8.45815e+13	2.75987e+13	0.120897	1.12721			0.917584	0.172756	Non-Significant
LP_0005642	27	1.96013e+08	7.39283e+06	37	1.91193e+08	5.04445e+06	0.0028957	1.02521	**		2.53825	0.035919	Non-Significant
LP_0005649	27	2.25242e+08	6.14051e+06	37	2.26785e+08	6.92549e+06	0.359644	0.993194			0.444128	-0.00985248	Non-Significant
LP_0005651	27	1.03255e+11	2.59379e+10	37	8.26311e+10	2.56089e+10	0.0024067	1.24959	**	*	2.61858	0.321451	Sig.Enriched
LP_0005654	27	1.63037e+09	7.96761e+08	37	1.65327e+09	1.34991e+09	0.937577	0.986146			0.0279929	-0.0201263	Non-Significant
LP_0005663	27	9.63596e+13	13580284485814	37	102325675675675	2.1856e+13	0.215434	0.941695			0.666685	-0.0866682	Non-Significant
LP_0005674	27	145832600000000	3.74512e+13	37	132013664864864	4.03669e+13	0.168348	1.10468			0.773792	0.143626	Non-Significant
LP_0005677	27	1.25235e+11	5.67531e+10	37	1.58373e+11	8.22822e+10	0.0764961	0.790762		*	1.11636	-0.338685	Non-Significant
LP_0005683	27	2.39375e+13	5.56694e+12	37	2.18893e+13	5.96264e+12	0.167941	1.09357			0.774843	0.129044	Non-Significant
LP_0005687	27	2.58345e+13	6.57214e+12	37	2.07553e+13	6.47273e+12	0.00308074	1.24472	**	*	2.51135	0.315821	Sig.Enriched
LP_0005690	27	79312037037037	1.72547e+13	37	9.16814e+13	3.09911e+13	0.0661241	0.865084			1.17964	-0.209089	Non-Significant
LP_0005699	27	2029539420	1.69864e+09	37	1.78259e+09	1.3855e+09	0.524584	1.13853			0.280185	0.187177	Non-Significant
LP_0005700	27	1.37271e+10	9.99564e+09	37	1.31522e+10	1.88884e+10	0.886023	1.04371			0.0525548	0.0617242	Non-Significant
LP_0005705	27	1.19724e+12	2.48775e+11	37	1.03212e+12	3.00421e+11	0.0230535	1.15997	*		1.63726	0.214092	Non-Significant
LP_0005708	27	2.51841e+12	2.86254e+11	37	2.46058e+12	4.58489e+11	0.565537	1.0235			0.247539	0.033517	Non-Significant
LP_0005710	27	2.40796e+11	7.02315e+10	37	2.23925e+11	7.09649e+10	0.349166	1.07534			0.456968	0.104796	Non-Significant
LP_0005712	27	2.468e+11	8.07845e+10	37	2.52525e+11	8.08891e+10	0.780571	0.977328			0.107588	-0.033085	Non-Significant
LP_0005725	27	1.90426e+09	9.11969e+08	37	2412931250	1.51243e+09	0.125772	0.789188		*	0.900418	-0.341558	Non-Significant
LP_0005731	27	17372574074074	4.33281e+12	37	20503187027027	8.4757e+12	0.0839411	0.847311			1.07603	-0.239037	Non-Significant
LP_0005733	27	2.53209e+13	6.31178e+12	37	2.35684e+13	6.58005e+12	0.288632	1.07436			0.539656	0.103472	Non-Significant
LP_0005750	27	2.41697e+11	5.10633e+10	37	2.17116e+11	6.0211e+10	0.0909306	1.11322			1.04129	0.154736	Non-Significant
LP_0005759	27	1.9148e+13	4.96321e+12	37	2.04008e+13	6.40933e+12	0.400481	0.938591			0.397418	-0.0914322	Non-Significant
LP_0005765	27	2.77373e+13	3.63628e+12	37	2.79497e+13	7.74013e+12	0.895326	0.992402			0.0480189	-0.011003	Non-Significant
LP_0005803	27	526473777777777	179838259272973	37	561569189189189	181835159488055	0.446547	0.937505			0.350133	-0.0931021	Non-Significant
LP_0005809	27	8.81404e+08	4.64055e+08	37	1.01334e+09	5.82672e+08	0.334712	0.869804			0.475328	-0.201238	Non-Significant
LP_0005874	27	9.33975e+09	1.16745e+09	37	8.44082e+09	1.43432e+09	0.0096094	1.1065	**		2.0173	0.146	Non-Significant
LP_0005925	27	6.03331e+08	5.65801e+08	37	1.02893e+09	8.44266e+08	0.0266185	0.586368	*	*	1.57482	-0.770122	Sig.Depleted
LP_0005959	27	7.35009e+09	1.50022e+09	37	7.36337e+09	1.8619e+09	0.975752	0.998196			0.0106606	-0.00260473	Non-Significant
LP_0005960	27	7.52967e+09	1.16041e+09	37	6.88973e+09	1.73711e+09	0.10175	1.09288			0.992465	0.128139	Non-Significant
LP_0005961	27	1.55015e+10	1.843e+09	37	1.4022e+10	2.25305e+09	0.00688763	1.10551	**		2.16193	0.144716	Non-Significant
LP_0005984	27	9.47633e+11	1.70735e+11	37	8.27265e+11	1.74052e+11	0.00771231	1.1455	**		2.11282	0.195978	Non-Significant
LP_0005992	27	1.93557e+12	2.70322e+11	37	1.98142e+12	3.18409e+11	0.547121	0.976862			0.261917	-0.0337726	Non-Significant
LP_0005994	27	3.93684e+12	6.35449e+11	37	3.49027e+12	6.35123e+11	0.0072404	1.12795	**		2.14024	0.173698	Non-Significant
LP_0006021	27	1.68327e+11	1.84036e+10	37	1.60145e+11	2.48711e+10	0.153807	1.05109			0.813025	0.0718855	Non-Significant
LP_0006026	27	35377297000	3.60087e+09	37	3.09404e+10	3.90329e+09	1.86478e-05	1.1434	**		4.72937	0.19333	Non-Significant
LP_0006033	27	1.24021e+11	2.74438e+10	37	1.10154e+11	3.12686e+10	0.0701034	1.12588			1.15426	0.171054	Non-Significant
LP_0006090	27	4.52336e+12	6.06515e+11	37	4.54669e+12	9.73058e+11	0.912889	0.994869			0.039582	-0.00742118	Non-Significant
LP_0006095	27	5.09647e+09	1.56372e+09	37	3.7131e+09	1.85512e+09	0.00256422	1.37256	**	*	2.59104	0.456874	Sig.Enriched
LP_0006098	27	8.22362e+10	1.74963e+10	37	6.71677e+10	1.7296e+10	0.00109444	1.22434	**	*	2.96081	0.292005	Sig.Enriched
LP_0006103	27	1.28099e+12	1.56805e+11	37	1.37333e+12	2.98552e+11	0.148137	0.932761			0.829335	-0.10042	Non-Significant
LP_0006197	27	3.62575e+13	7.92166e+12	37	3.31917e+13	13768546911658	0.303694	1.09237			0.517564	0.127456	Non-Significant
LP_0006201	27	1.71947e+12	6.90469e+11	37	1.47508e+12	8.72947e+11	0.232913	1.16568			0.632806	0.221166	Non-Significant
LP_0006207	27	1.65085e+12	5.50662e+11	37	1.40968e+12	7.18691e+11	0.149873	1.17109			0.824276	0.227846	Non-Significant
LP_0006208	27	1.15475e+10	2.05981e+09	37	1.31684e+10	3.6831e+09	0.0435134	0.876909	*		1.36138	-0.189501	Non-Significant
LP_0006210	27	9824418100	1.73235e+09	37	1.10624e+10	2.81076e+09	0.0473903	0.888088	*		1.32431	-0.171225	Non-Significant
LP_0006233	27	5.11563e+12	3.58576e+12	37	6.82906e+12	5.49518e+12	0.162414	0.749098		*	0.789376	-0.416774	Non-Significant
LP_0006262	27	1.10899e+10	5.3892e+09	37	1.21908e+10	1.11388e+10	0.637202	0.909694			0.195723	-0.136547	Non-Significant
LP_0006387	27	2.14555e+10	3.52831e+09	37	2.19074e+10	4.54497e+09	0.668459	0.979372			0.174925	-0.0300708	Non-Significant
LP_0006488	27	2.93809e+11	1.35007e+11	37	3.38176e+11	2.5618e+11	0.415636	0.868806			0.381287	-0.202895	Non-Significant
LP_0006493	27	277977481481481	52377673734118	37	268873594594594	7.27582e+13	0.581975	1.03386			0.235095	0.0480399	Non-Significant
LP_0006500	27	5.05259e+16	2738415121729600	37	5.04973e+16	3814190352885920	0.973605	1.00057			0.0116172	0.000817681	Non-Significant
LP_0006503	27	1.75378e+10	4.40734e+09	37	2.00958e+10	7.61359e+09	0.123121	0.872709			0.909669	-0.196427	Non-Significant
LP_0006505	27	102616066666666	25801660711086	37	9.63413e+13	3.62562e+13	0.445501	1.06513			0.351151	0.0910308	Non-Significant
LP_0006512	27	5.33287e+12	7.49184e+11	37	5.5839e+12	9.77829e+11	0.268953	0.955043			0.570324	-0.0663621	Non-Significant
LP_0006516	27	6.16097e+11	1.63717e+11	37	6.64398e+11	2.44668e+11	0.377033	0.927301			0.423621	-0.10889	Non-Significant
LP_0006521	27	7.37801e+10	2.15908e+10	37	8.45815e+10	3.28149e+10	0.141397	0.872296			0.849559	-0.197111	Non-Significant
LP_0006522	27	156518814814814	7.28753e+12	37	156369594594594	8.55757e+12	0.94185	1.00095			0.0260184	0.00137608	Non-Significant
LP_0006525	27	5.7479e+13	7.68423e+12	37	5.85281e+13	1.02713e+13	0.65649	0.982074			0.182772	-0.0260957	Non-Significant
LP_0006527	27	126139740740740	2.84638e+13	37	145311464864864	4.3558e+13	0.0504344	0.868065			1.29727	-0.204126	Non-Significant
LP_0006531	27	171354222222222	1.85469e+13	37	175235108108108	3.0202e+13	0.556905	0.977853			0.254219	-0.0323101	Non-Significant
LP_0006533	27	1.3843e+13	2.7203e+12	37	16466014054054	3.49563e+12	0.00189417	0.840699	**		2.72258	-0.250338	Sig.Depleted
LP_0006536	27	8.62843e+12	1.69901e+12	37	9.91272e+12	2.63093e+12	0.0301689	0.87044	*		1.52044	-0.200183	Non-Significant
LP_0006537	27	1330878148148140	145152977447324	37	1303234054054050	181960528908965	0.516811	1.02121			0.286668	0.0302823	Non-Significant
LP_0006538	27	739885407407407	115275563310189	37	704592540540540	133293571388202	0.272916	1.05009			0.563971	0.0705126	Non-Significant
LP_0006543	27	303437666666666	3.54388e+13	37	307085000000000	6.00423e+13	0.779243	0.988123			0.108327	-0.0172379	Non-Significant
LP_0006545	27	125675866666666	1.8393e+13	37	118319535135135	2.53839e+13	0.205501	1.06217			0.687186	0.0870193	Non-Significant
LP_0006563	27	755776777777777	125055646841511	37	688798486486486	150940598924547	0.0646419	1.09724			1.18949	0.133878	Non-Significant
LP_0006567	27	1466481111111110	169886734333685	37	1419922081081080	237881646616358	0.389001	1.03279			0.410049	0.0465467	Non-Significant
LP_0006568	27	835643148148148	7.66735e+13	37	853748270270270	104276066975454	0.448099	0.978793			0.348626	-0.0309238	Non-Significant
LP_0006570	27	9.71777e+13	1.25371e+13	37	9.79248e+13	1.80615e+13	0.854051	0.992371			0.068516	-0.0110488	Non-Significant
LP_0006642	27	6.90731e+11	7.99037e+10	37	6.62676e+11	9.09484e+10	0.204779	1.04233			0.688715	0.0598183	Non-Significant
LP_0006685	27	1.14425e+10	5.56317e+09	37	8.51112e+09	8.04264e+09	0.108351	1.34442		*	0.965166	0.426984	Non-Significant
LP_0006690	27	1.34512e+09	1.24174e+09	37	9.60756e+08	1.63894e+09	0.310588	1.40006		*	0.507815	0.48549	Non-Significant
LP_0006709	27	4.47103e+11	1.74155e+11	37	3.63357e+11	2.30469e+11	0.117989	1.23048		*	0.928159	0.299218	Non-Significant
LP_0006990	27	7.66056e+07	842589	37	7.64955e+07	711350	0.573451	1.00144			0.241504	0.00207647	Non-Significant
LP_0006997	27	7.96254e+09	7.45727e+09	37	1.29789e+10	1.20266e+10	0.0603362	0.6135		*	1.21942	-0.704866	Non-Significant
LP_0006999	27	4.41541e+08	1.82126e+07	37	4.344e+08	2.93386e+07	0.268643	1.01644			0.570825	0.0235236	Non-Significant
LP_0007094	27	3.69697e+09	1.4012e+09	37	3.21576e+09	1.51422e+09	0.200056	1.14964			0.698848	0.201183	Non-Significant
LP_0007178	27	1.12476e+12	2.9628e+11	37	9.45362e+11	2.45383e+11	0.0103218	1.18976	*		1.98625	0.250672	Sig.Enriched
LP_0007209	27	1.03332e+09	3.46877e+08	37	1.03679e+09	8.93715e+08	0.98481	0.996653			0.00664766	-0.00483618	Non-Significant
LP_0007219	27	1.31571e+09	1.19826e+09	37	1.63613e+09	2.17785e+09	0.492134	0.804162			0.307917	-0.314443	Non-Significant
LP_0007221	27	6.07762e+13	17680455263399	37	5.91641e+13	2.49892e+13	0.775321	1.02725			0.110518	0.0387861	Non-Significant
LP_0007228	27	4.71773e+09	5.38532e+09	37	5.56513e+09	9.86171e+09	0.687509	0.84773			0.162721	-0.238322	Non-Significant
LP_0007285	27	6.48185e+08	6.4682e+07	37	6.36739e+08	9.70188e+07	0.596469	1.01798			0.224412	0.0257046	Non-Significant
LP_0007308	27	7.48322e+07	302392	37	7.48692e+07	364401	0.668544	0.999506			0.17487	-0.000713097	Non-Significant
LP_0007329	27	4.68306e+10	6.76902e+10	37	8.835e+10	1.44313e+11	0.170811	0.530058		*	0.767484	-0.915777	Non-Significant
LP_0007333	27	3.54262e+10	4.12925e+10	37	5.30947e+10	7.62862e+10	0.27951	0.667227		*	0.553603	-0.583751	Non-Significant
LP_0007354	27	1.79285e+12	7.54451e+11	37	1.49577e+12	7.28877e+11	0.117651	1.19862			0.929406	0.261373	Non-Significant
LP_0007362	27	9.11871e+11	2.34279e+11	37	9.44117e+11	3.64742e+11	0.688821	0.965846			0.161893	-0.050135	Non-Significant
LP_0007364	27	1.54515e+09	6.15458e+08	37	1.25347e+09	1.04184e+09	0.199351	1.23269		*	0.700381	0.301813	Non-Significant
LP_0007367	27	1.58651e+08	4.39935e+06	37	159672610	9.7874e+06	0.614963	0.993602			0.211151	-0.00926002	Non-Significant
LP_0007377	27	2.28407e+16	7430925983258140	37	1.87703e+16	6943869751710450	0.0281074	1.21685	*	*	1.55118	0.283157	Sig.Enriched
LP_0007379	27	1573311962962960	415726454757903	37	1626300594594590	516597873241119	0.662201	0.967418			0.17901	-0.0477892	Non-Significant
LP_0007383	27	1983378888888880	290126597955143	37	1965500810810810	574758744500577	0.882654	1.0091			0.0542095	0.0130633	Non-Significant
LP_0007392	27	2.47661e+12	6.16286e+11	37	2.10793e+12	7.01691e+11	0.0328174	1.1749	*		1.4839	0.232544	Non-Significant
LP_0007396	27	2.25046e+12	6.1332e+11	37	1.81933e+12	8.26192e+11	0.0255415	1.23697	*	*	1.59275	0.306813	Sig.Enriched
LP_0007398	27	2.2576e+09	8.84242e+08	37	2.89234e+09	2.06765e+09	0.139739	0.780544		*	0.854682	-0.357449	Non-Significant
LP_0007410	27	1.02032e+12	9.27804e+11	37	1.57445e+12	1.82161e+12	0.152807	0.648047		*	0.815856	-0.625829	Non-Significant
LP_0007415	27	6.88289e+11	6.55726e+11	37	1.051e+12	1.3049e+12	0.18991	0.654892		*	0.721451	-0.610671	Non-Significant
LP_0007443	27	4.5301e+12	3.11494e+12	37	7.4794e+12	8.98411e+12	0.107604	0.605676		*	0.968173	-0.723381	Non-Significant
LP_0007446	27	8.58659e+12	5.7829e+12	37	1.16287e+13	1.14379e+13	0.209891	0.738395		*	0.678005	-0.437535	Non-Significant
LP_0007459	27	1.76958e+12	1.33283e+12	37	2.48049e+12	2.72425e+12	0.216238	0.713399		*	0.665069	-0.487218	Non-Significant
LP_0007461	27	3.83541e+11	1.31137e+11	37	4.92168e+11	3.2397e+11	0.105251	0.779289		*	0.977775	-0.359771	Non-Significant
LP_0007481	27	5.69208e+13	3.16653e+13	37	9.27753e+13	6.65873e+13	0.0119956	0.613534	*	*	1.92098	-0.704786	Sig.Depleted
LP_0007491	27	2.3897e+10	4.22584e+09	37	2.33377e+10	4.70008e+09	0.625674	1.02397			0.203652	0.0341681	Non-Significant
LP_0007492	27	2.57923e+11	3.66319e+10	37	2.51217e+11	8.03016e+10	0.687817	1.02669			0.162527	0.0380059	Non-Significant
LP_0007495	27	536298481481481	277097498410739	37	709594627027027	511214012866275	0.115488	0.755781		*	0.937464	-0.403959	Non-Significant
LP_0007498	27	834110851851851	388521866582495	37	969452881081081	628532101185771	0.326808	0.860393			0.485707	-0.216932	Non-Significant
LP_0007503	27	2.87652e+12	1.16295e+12	37	2.63479e+12	1.39029e+12	0.465245	1.09175			0.332319	0.12664	Non-Significant
LP_0007507	27	69170637037037	2.86823e+13	37	7.03109e+13	4.69127e+13	0.911322	0.983783			0.0403282	-0.0235881	Non-Significant
LP_0007524	27	2.9045e+12	1.15641e+12	37	2.65165e+12	1.39934e+12	0.446176	1.09536			0.350494	0.131401	Non-Significant
LP_0007528	27	3.23444e+11	1.33083e+11	37	4.64019e+11	2.78761e+11	0.0183346	0.697049	*	*	1.73673	-0.520667	Sig.Depleted
LP_0007532	27	1.46668e+13	5.44231e+12	37	1.93474e+13	10071099094473	0.0323116	0.758079	*	*	1.49064	-0.399579	Sig.Depleted
LP_0007536	27	1.1653e+13	4.63518e+12	37	14008260000000	7.45553e+12	0.152585	0.831863			0.81649	-0.265582	Non-Significant
LP_0007539	27	7.20215e+11	2.81813e+11	37	7.85391e+11	4.08322e+11	0.477993	0.917016			0.320579	-0.124982	Non-Significant
LP_0007542	27	2.38599e+08	1.13441e+07	37	2.44268e+08	2.48448e+07	0.274345	0.976793			0.561703	-0.0338749	Non-Significant
LP_0007547	27	2.91694e+13	14509338652169	37	4.49857e+13	3.118e+13	0.0173068	0.648415	*	*	1.76178	-0.625012	Sig.Depleted
LP_0007555	27	1.69286e+09	7.48736e+08	37	1.19808e+09	7.86002e+08	0.01372	1.41298	*	*	1.86265	0.498737	Sig.Enriched
LP_0007558	27	1.19215e+08	1.97552e+06	37	1.19717e+08	2.6053e+06	0.404664	0.99581			0.392905	-0.00605702	Non-Significant
LP_0007559	27	1.35708e+08	1.80931e+06	37	1.35409e+08	2.86909e+06	0.635603	1.00221			0.196814	0.0031818	Non-Significant
LP_0007571	27	3.6108e+09	7.54658e+08	37	2.98822e+09	1.24881e+09	0.0248651	1.20835	*	*	1.60441	0.273033	Sig.Enriched
LP_0007592	27	76153174000	4.04645e+10	37	1.05897e+11	6.80947e+10	0.047543	0.719128	*	*	1.32291	-0.475681	Sig.Depleted
LP_0007619	27	1.77246e+16	6344618217433170	37	2.08638e+16	8534626959263710	0.111976	0.849538			0.950874	-0.23525	Non-Significant
LP_0007621	27	7948414074074070	3141465094265190	37	1.01776e+16	4358505935513070	0.0272599	0.780974	*	*	1.56448	-0.356653	Sig.Depleted
LP_0007652	27	1.44473e+16	4261718108617390	37	1.51522e+16	6043675547603840	0.605839	0.953483			0.217643	-0.0687202	Non-Significant
LP_0007999	27	3.33901e+10	4.73077e+09	37	3.21861e+10	6.35343e+09	0.409566	1.03741			0.387676	0.0529825	Non-Significant
LP_0008008	27	1.21689e+10	1.55971e+09	37	1.16975e+10	2.34714e+09	0.368075	1.0403			0.434063	0.0569965	Non-Significant
LP_0008015	27	1.71378e+10	1.83525e+09	37	1.7394e+10	2.23544e+09	0.627744	0.985271			0.202218	-0.0214075	Non-Significant
LP_0008200	27	9.94014e+09	3.60054e+09	37	8.90198e+09	4.48444e+09	0.325296	1.11662			0.487721	0.159141	Non-Significant
LP_0008224	27	9.22333e+10	2.6672e+10	37	1.13655e+11	4.79339e+10	0.0402874	0.811519	*		1.39483	-0.301303	Sig.Depleted
LP_0008225	27	9.62603e+12	9.75739e+11	37	9.51078e+12	1.28666e+12	0.697602	1.01212			0.156392	0.0173769	Non-Significant
LP_0008282	27	344421000000	4.97448e+10	37	3.1493e+11	5.96664e+10	0.0406289	1.09364	*		1.39116	0.129142	Non-Significant
LP_0008292	27	3.26582e+10	5.22446e+09	37	3.15107e+10	6.53441e+09	0.454247	1.03642			0.342708	0.0516022	Non-Significant
LP_0008337	27	7.0975e+10	6.88937e+09	37	7.14496e+10	8.59721e+09	0.813774	0.993358			0.0894964	-0.0096146	Non-Significant
LP_0008424	27	850176666666666	293631626135406	37	738049216216216	353698099094421	0.184147	1.15192			0.734835	0.204046	Non-Significant
LP_0008433	27	59836151000	1.31138e+10	37	6.02905e+10	2.21253e+10	0.924557	0.992465			0.0340662	-0.0109122	Non-Significant
LP_0008435	27	1.15083e+09	7.66257e+08	37	1.51185e+09	8.62034e+08	0.0881325	0.761205		*	1.05486	-0.393643	Non-Significant
LP_0008442	27	4.75151e+12	2.72391e+12	37	3.29296e+12	2.81663e+12	0.042214	1.44293	*	*	1.37454	0.529002	Sig.Enriched
LP_0008445	27	4.72301e+12	2.70205e+12	37	3.2417e+12	2.84623e+12	0.0397899	1.45696	*	*	1.40023	0.542957	Sig.Enriched
LP_0008454	27	5.75959e+10	2.30492e+10	37	8.01353e+10	4.24846e+10	0.0151557	0.718733	*	*	1.81942	-0.476473	Sig.Depleted
LP_0008456	27	1.54501e+13	7.203e+12	37	2.12722e+13	1.08345e+13	0.0181999	0.726306	*	*	1.73993	-0.46135	Sig.Depleted
LP_0008470	27	138388822222222	5.09394e+13	37	166864378378378	7.0058e+13	0.0778876	0.829349			1.10853	-0.269949	Non-Significant
LP_0008481	27	139546948148148	4.61439e+13	37	149779775675675	6.48087e+13	0.48629	0.931681			0.313105	-0.102092	Non-Significant
LP_0008484	27	2.49047e+13	8.13177e+12	37	2.43535e+13	1.14363e+13	0.831335	1.02263			0.0802241	0.0322904	Non-Significant
LP_0008496	27	6.15393e+11	1.77649e+11	37	5.59458e+11	2.36446e+11	0.305244	1.09998			0.515353	0.137479	Non-Significant
LP_0008500	27	4.307e+10	4.26442e+09	37	4.21303e+10	7.18889e+09	0.547223	1.02231			0.261836	0.0318282	Non-Significant
LP_0008513	27	2.82161e+12	8.54575e+11	37	3.72693e+12	1.77637e+12	0.0172995	0.757086	*	*	1.76197	-0.40147	Sig.Depleted
LP_0008517	27	1116544703703700	557030688838375	37	1631606135135130	859218269776181	0.00840759	0.684322	**	*	2.07533	-0.547252	Sig.Depleted
LP_0008521	27	7.65444e+16	2.14109e+16	37	8.79351e+16	2.50494e+16	0.0610826	0.870465			1.21408	-0.200142	Non-Significant
LP_0008528	27	2.06296e+17	4.16402e+16	37	2.18135e+17	5.56538e+16	0.355606	0.945727			0.449031	-0.0805042	Non-Significant
LP_0008539	27	2.67296e+17	5.01726e+16	37	2.69162e+17	6.74156e+16	0.903861	0.993068			0.0438982	-0.0100358	Non-Significant
LP_0008570	27	5980151851851850	1686050533618630	37	5212257837837830	1955004353212160	0.105531	1.14732			0.976621	0.198274	Non-Significant
LP_0008584	27	5.10067e+13	1.78615e+13	37	4.46019e+13	16409230277852	0.142454	1.1436			0.846325	0.193582	Non-Significant
LP_0008588	27	4.39733e+09	1.26746e+09	37	4.64357e+09	2.42181e+09	0.63173	0.946972			0.199468	-0.0786059	Non-Significant
LP_0008590	27	1.36242e+09	6.49088e+08	37	1.09824e+09	6.13581e+08	0.101934	1.24055		*	0.99168	0.310985	Non-Significant
LP_0008594	27	1398018703703700	529296090202160	37	1546754405405400	957569812085534	0.468791	0.90384			0.329021	-0.14586	Non-Significant
LP_0008596	27	687192037037037	316375060472593	37	699886562162162	571018815680654	0.91728	0.981862			0.037498	-0.0264078	Non-Significant
LP_0008599	27	5.58027e+10	3.44317e+10	37	3.1617e+10	2.22712e+10	0.00114707	1.76496	**	*	2.94041	0.819636	Sig.Enriched
LP_0008600	27	3.3738e+09	2.31651e+09	37	5.09003e+09	3.95148e+09	0.048179	0.662825	*	*	1.31714	-0.5933	Sig.Depleted
LP_0008606	27	5.82958e+13	2.06671e+13	37	6.81582e+13	2.47569e+13	0.0970935	0.855302			1.01281	-0.225494	Non-Significant
LP_0008608	27	227694666666666	6.75808e+13	37	244239410810810	8.78867e+13	0.417021	0.93226			0.379842	-0.101196	Non-Significant
LP_0008616	27	145078918518518	4.21726e+13	37	141994013513513	5.43284e+13	0.806686	1.02173			0.0932957	0.0310078	Non-Significant
LP_0008618	27	1.6235e+13	5.1677e+12	37	1.46153e+13	5.93976e+12	0.259963	1.11083			0.585089	0.151632	Non-Significant
LP_0008620	27	16438014074074	5.12036e+12	37	1.46417e+13	5.9049e+12	0.208929	1.12268			0.680001	0.16695	Non-Significant
LP_0008636	27	2.40555e+09	1.2672e+09	37	1.58531e+09	1.24022e+09	0.0119722	1.5174	*	*	1.92183	0.6016	Sig.Enriched
LP_0008644	27	1.72535e+13	7.43404e+12	37	2.30873e+13	1.0717e+13	0.0179465	0.747315	*	*	1.74602	-0.420211	Sig.Depleted
LP_0008650	27	2001152259259250	698158792641902	37	2385788000000000	802806480042911	0.0501353	0.83878			1.29986	-0.253635	Non-Significant
LP_0008664	27	1.76981e+13	5.10455e+12	37	1.52973e+13	7.02581e+12	0.13676	1.15694			0.864042	0.210315	Non-Significant
LP_0008670	27	1.07329e+10	1.16869e+09	37	1.06102e+10	1.68608e+09	0.746202	1.01156			0.127144	0.0165878	Non-Significant
LN_0001225	27	8.2069e+11	1.21042e+11	37	8.19302e+11	1.37061e+11	0.966645	1.00169			0.0147329	0.00244149	Non-Significant
LP_0003364	27	671980888888888	7.5291e+13	37	628526432432432	8.78374e+13	0.042309	1.06914	*		1.37357	0.0964468	Non-Significant
GC_1100	27	7.91716e+10	2.19677e+10	37	9.03992e+10	3.3881e+10	0.137442	0.8758			0.861879	-0.191326	Non-Significant
GC_1029	27	1.31589e+13	2.53537e+12	37	1.18428e+13	2.16974e+12	0.0292778	1.11112	*		1.53346	0.152018	Non-Significant
GC_1042	27	4.77923e+11	1.81044e+11	37	3.64662e+11	1.59897e+11	0.0102973	1.31059	*	*	1.98728	0.390219	Sig.Enriched
GC_1105	27	4.31215e+11	1.38265e+10	37	4.33121e+11	2.08969e+10	0.6816	0.995599			0.16647	-0.00636288	Non-Significant
GC_1071	27	136634518518518	1.03473e+13	37	138180270270270	1.15825e+13	0.583536	0.988814			0.233933	-0.0162296	Non-Significant
GC_1075	27	977212851851851	102037887784091	37	991664729729729	133542413412087	0.639583	0.985427			0.194103	-0.0211796	Non-Significant
GC_1078	27	4.09698e+11	4.24354e+10	37	4.51187e+11	1.65877e+11	0.209821	0.908047			0.678151	-0.139162	Non-Significant
GC_1108	27	8.66215e+11	2.66613e+10	37	8.7997e+11	3.48784e+10	0.0913894	0.984369			1.0391	-0.0227295	Non-Significant
GC_1080	27	2.36686e+11	6.40773e+10	37	2.16276e+11	4.57778e+10	0.141947	1.09437			0.847874	0.1301	Non-Significant
GC_1081	27	8.14615e+10	4.07897e+10	37	8.49785e+10	3.944e+10	0.72956	0.958613			0.136939	-0.0609788	Non-Significant
GC_1085	27	2.75549e+11	4.78535e+10	37	2.62206e+11	4.35559e+10	0.250096	1.05089			0.601893	0.0716102	Non-Significant
GC_1086	27	6.39942e+12	1.00467e+12	37	6.22813e+12	2.29676e+12	0.718258	1.0275			0.14372	0.0391409	Non-Significant
GC_1087	27	2.31212e+09	7.6445e+08	37	2.65226e+09	8.53209e+08	0.105133	0.871756			0.978261	-0.198003	Non-Significant
GC_1092	27	9.87157e+09	6.97485e+08	37	9.87146e+09	7.35501e+08	0.999506	1.00001			0.000214618	1.65538e-05	Non-Significant
GC_1093	27	5.98735e+09	1.44422e+09	37	5.95647e+09	1.44077e+09	0.932858	1.00518			0.0301846	0.00745992	Non-Significant
GC_1096	27	1.75991e+12	6.77324e+11	37	1.53993e+12	8.29635e+11	0.263022	1.14285			0.580007	0.192638	Non-Significant
GC_1098	27	5.16769e+10	8.26922e+09	37	5.35282e+10	9.42792e+09	0.417468	0.965415			0.379377	-0.0507783	Non-Significant
GC_1099	27	9.87643e+12	1.09401e+12	37	9.92119e+12	1.2783e+12	0.883743	0.995488			0.0536739	-0.00652381	Non-Significant
GC_1101	27	2.79891e+09	8.87465e+08	37	3.77105e+09	4.21453e+09	0.243593	0.74221		*	0.613336	-0.4301	Non-Significant
GC_1103	27	2.07359e+12	6.48193e+11	37	2.12105e+12	8.08375e+11	0.802215	0.977624			0.095709	-0.0326485	Non-Significant
GC_1229	27	5.80693e+11	8.5416e+10	37	5.75765e+11	9.37281e+10	0.830063	1.00856			0.0808889	0.0122955	Non-Significant
GC_125	27	1.11269e+11	7.9355e+09	37	1.11664e+11	1.27594e+10	0.887499	0.996459			0.0518321	-0.00511762	Non-Significant
GC_1310	27	4.62814e+08	2.74683e+07	37	4.59105e+08	2.32758e+07	0.561722	1.00808			0.250479	0.0116096	Non-Significant
GC_1319	27	4.21578e+12	5.92707e+11	37	4.08263e+12	5.32585e+11	0.349973	1.03261			0.455966	0.0463002	Non-Significant
GC_1358	27	136544555555555	1.03447e+13	37	138103054054054	1.15692e+13	0.580134	0.988715			0.236472	-0.0163734	Non-Significant
GC_147	27	3587230300	2.74441e+09	37	8.50879e+09	1.30981e+10	0.0597171	0.421591		*	1.2239	-1.24608	Non-Significant
GC_151	27	2.57676e+12	4.13456e+11	37	2.64746e+12	3.41611e+11	0.45726	0.973294			0.339837	-0.0390526	Non-Significant
GC_153	27	2.19247e+10	1.22042e+09	37	2.17294e+10	1.50463e+09	0.581605	1.00899			0.235372	0.0129052	Non-Significant
GC_160	27	2.32932e+09	3.6138e+08	37	2.44938e+09	5.10849e+08	0.300399	0.950986			0.522302	-0.0725046	Non-Significant
GC_241	27	7.19182e+10	3.3427e+10	37	6.22343e+10	1.97074e+10	0.151475	1.15561			0.819659	0.208649	Non-Significant
GC_309	27	1.60191e+11	2.92346e+10	37	1.60324e+11	2.9318e+10	0.985702	0.999168			0.00625429	-0.00120056	Non-Significant
GC_332	27	2.13877e+12	3.82136e+11	37	2.72419e+12	9.29892e+11	0.00306957	0.785104	**	*	2.51292	-0.349043	Sig.Depleted
GC_344	27	4.22295e+10	1.20952e+10	37	4.14173e+10	2.33275e+10	0.86932	1.01961			0.0608202	0.0280191	Non-Significant
GC_350	27	1.91598e+11	2.15043e+10	37	1.84261e+11	2.22096e+10	0.19079	1.03982			0.719445	0.0563353	Non-Significant
GC_352	27	129190400000000	1.68941e+13	37	132066432432432	2.12766e+13	0.563373	0.978223			0.249204	-0.031765	Non-Significant
GC_353	27	1759609629629620	151702395612175	37	1751085675675670	165953472186576	0.834117	1.00487			0.0787732	0.00700573	Non-Significant
GC_354	27	236947814814814	3.51911e+13	37	249531324324324	3.77836e+13	0.180663	0.949571			0.743131	-0.0746516	Non-Significant
GC_355	27	8.93911e+09	1.23383e+09	37	8.43299e+09	1.28628e+09	0.118906	1.06002			0.924795	0.0840859	Non-Significant
GC_360	27	2.14158e+12	3.824e+11	37	2.72599e+12	9.30758e+11	0.00314243	0.785616	**	*	2.50273	-0.348104	Sig.Depleted
GC_365	27	4.12346e+11	6.39167e+10	37	4.40546e+11	9.6672e+10	0.192163	0.935989			0.716331	-0.095437	Non-Significant
GC_378	27	1.97347e+08	6.60459e+07	37	1.85154e+08	4.95058e+07	0.401526	1.06585			0.396287	0.0920081	Non-Significant
GC_388	27	62916537037037	4.97448e+12	37	6.07531e+13	6.1776e+12	0.139072	1.03561			0.856761	0.0504824	Non-Significant
GC_391	27	3.61564e+12	6.94729e+11	37	3.60506e+12	8.24498e+11	0.957054	1.00293			0.0190637	0.00422587	Non-Significant
GC_393	27	7.40474e+10	8.77817e+09	37	73018560000	9.65796e+09	0.663554	1.01409			0.178123	0.0201853	Non-Significant
GC_414	27	2.09878e+11	1.29964e+11	37	1.80033e+11	5.46496e+10	0.213918	1.16578			0.669753	0.221294	Non-Significant
GC_427	27	1.63553e+12	2.07565e+11	37	1.64683e+12	3.07711e+11	0.869275	0.993135			0.0608431	-0.00993807	Non-Significant
GC_428	27	5.65761e+12	1.47171e+12	37	6.15748e+12	2.76996e+12	0.397068	0.918819			0.401135	-0.122148	Non-Significant
GC_430	27	3939300000000	4.44015e+11	37	3.80393e+12	4.49722e+11	0.236423	1.03559			0.62631	0.0504474	Non-Significant
GC_433	27	2.66765e+12	1.92626e+11	37	2.81813e+12	2.18111e+11	0.0057509	0.946604	**		2.24026	-0.0791666	Non-Significant
GC_439	27	3.44344e+09	7.59087e+08	37	2.79186e+09	4.76139e+08	8.29493e-05	1.23339	**	*	4.08119	0.302628	Sig.Enriched
GC_442	27	169362000000	3.97628e+10	37	1.82074e+11	4.74702e+10	0.262362	0.930183			0.581099	-0.104414	Non-Significant
GC_456	27	6.22364e+10	8.23226e+09	37	1.19392e+11	3.56615e+11	0.409254	0.521276		*	0.388007	-0.939881	Non-Significant
GC_467	27	8.40796e+10	1.67181e+10	37	7.94268e+10	1.73351e+10	0.285958	1.05858			0.543698	0.0821292	Non-Significant
GC_481	27	4.49768e+10	5.40411e+09	37	9.22813e+10	2.85765e+11	0.394102	0.487388		*	0.404392	-1.03686	Non-Significant
GC_484	27	1.03465e+09	2.60855e+08	37	1.31593e+09	6.54402e+08	0.0388351	0.786253	*	*	1.41078	-0.346935	Sig.Depleted
GC_514	27	1.6425e+13	2.50586e+12	37	1.72375e+13	2.47566e+12	0.201869	0.952868			0.694931	-0.0696512	Non-Significant
GC_536	27	1.2053e+11	1.75852e+10	37	1.3027e+11	1.33095e+10	0.014193	0.925229	*		1.84793	-0.112117	Non-Significant
GC_556	27	3.59151e+09	3.15735e+09	37	3.72468e+09	4.31636e+09	0.892377	0.964247			0.0494518	-0.0525257	Non-Significant
GC_584	27	1.35401e+10	1.63934e+09	37	1.46875e+10	3.04539e+09	0.0805708	0.92188			1.09382	-0.11735	Non-Significant
GC_589	27	1.02822e+11	1.99656e+10	37	1.01992e+11	2.3609e+10	0.882759	1.00814			0.0541578	0.011698	Non-Significant
GC_60	27	1.32113e+10	1.68536e+09	37	1.3806e+10	1.67585e+09	0.166929	0.956929			0.777468	-0.0635166	Non-Significant
GC_635	27	1.90251e+09	1.32367e+08	37	1889286400	2.07232e+08	0.77215	1.007			0.112299	0.0100647	Non-Significant
GC_699	27	1.27764e+10	8.5171e+09	37	1.06769e+10	9.27306e+09	0.358345	1.19665			0.445699	0.258997	Non-Significant
GC_721	27	6.10973e+12	9.86471e+11	37	6.13251e+12	1.19508e+12	0.935758	0.996284			0.0288366	-0.00537051	Non-Significant
GC_728	27	2.41033e+07	8.86601e+06	37	2.35214e+07	1.30778e+07	0.842221	1.02474			0.0745738	0.0352551	Non-Significant
GC_743	27	2.73888e+10	4.4463e+09	37	2.43216e+10	4.33034e+09	0.00744484	1.12611	**		2.12814	0.171349	Non-Significant
GC_774	27	3.87369e+09	4.38679e+08	37	3.74918e+09	5.20588e+08	0.317286	1.03321			0.498549	0.047132	Non-Significant
GC_819	27	5.44709e+08	2.79118e+08	37	7.82849e+08	8.76931e+08	0.179021	0.695804		*	0.747096	-0.523246	Non-Significant
GC_858	27	1.36332e+08	1.83274e+07	37	1.41719e+08	2.38441e+07	0.330561	0.961989			0.480749	-0.0559075	Non-Significant
GC_859	27	1.14717e+09	3.37051e+08	37	1.26634e+09	4.17256e+08	0.226765	0.905893			0.644425	-0.142587	Non-Significant
GC_888	27	8.58836e+09	1.3942e+09	37	8.38916e+09	1.47507e+09	0.587102	1.02374			0.231287	0.0338562	Non-Significant
GC_1089	27	1.88065e+08	3.29004e+07	37	1.96274e+08	3.21005e+07	0.321251	0.958173			0.493156	-0.0616417	Non-Significant
GC_890	27	1.89356e+13	3.27354e+12	37	1.88367e+13	3.59617e+12	0.910614	1.00525			0.0406655	0.00755087	Non-Significant
GC_1090	27	1.68359e+11	1.67467e+10	37	1.77828e+11	1.69952e+10	0.0304571	0.946751	*		1.51631	-0.0789429	Non-Significant
GC_923	27	4.76899e+07	2.65603e+07	37	4.18598e+07	9.41782e+06	0.221144	1.13928			0.655325	0.188119	Non-Significant
GC_950	27	1.04779e+12	1.7165e+11	37	1.03237e+12	1.7458e+11	0.726404	1.01494			0.138822	0.0213939	Non-Significant
GC_957	27	2.80133e+13	7.03547e+12	37	2.51978e+13	8.42159e+12	0.162532	1.11174			0.789062	0.152816	Non-Significant
GC_959	27	1.51027e+10	2.81703e+09	37	1.46809e+10	2.91456e+09	0.564179	1.02873			0.248583	0.0408607	Non-Significant
GC_983	27	3.43524e+12	5.77958e+11	37	3.03642e+12	6.19169e+11	0.0111475	1.13134	*		1.95282	0.178038	Non-Significant

## Sheet: CC_NC_univariate_result
feature	NC_N	NC_Mean	NC_SD	CC_N	CC_Mean	CC_SD	p_value	Fold_Change	p_value_*	Fold_Change_*	#NAME?	log2(FoldChange)	Significance
PN_0000260	27	368721537	2.83472e+06	17	3.67416e+08	8.25616e+06	0.452547	1.00355			0.344337	0.00511847	Non-Significant
PN_0000702	27	3.39014e+08	1.65871e+07	17	3.27176e+08	1.96703e+07	0.0377781	1.03618	*		1.42276	0.0512778	Non-Significant
PN_0000773	27	2004179400	1406639308	17	3285631806	1427469319	0.00552161	0.609983	**	*	2.25793	-0.713159	Sig.Depleted
PN_0000898	27	1019990000000	267265000000	17	832585000000	311968000000	0.0396985	1.22509	*	*	1.40123	0.292886	Sig.Enriched
PN_0001176	27	2.46936e+08	3.67139e+06	17	2.47204e+08	4.96097e+06	0.837834	0.998914			0.076842	-0.00156727	Non-Significant
PN_0001232	27	1.39463e+08	1.45455e+06	17	1.38206e+08	3.89815e+06	0.13484	1.0091			0.870182	0.0130694	Non-Significant
PN_0001361	27	14743341296	4675577424	17	16977253253	10955715169	0.353969	0.868417			0.451035	-0.20354	Non-Significant
PN_0001606	27	2.7874e+08	1.81707e+07	17	2.7862e+08	1.53026e+07	0.982034	1.00043			0.00787327	0.000622144	Non-Significant
PN_0001864	27	7.26975e+08	1.81662e+07	17	7.12654e+08	5.09705e+07	0.18791	1.02009			0.72605	0.0287034	Non-Significant
PN_0002464	27	90431756544	92124878021	17	47373640635	52425459049	0.0870726	1.9089		*	1.06012	0.932745	Non-Significant
PN_0003287	27	13458745667	1539205218	17	13197594059	9.15325e+08	0.531339	1.01979			0.274629	0.028269	Non-Significant
PN_0003745	27	44371921444	8906671443	17	48053170412	18541412046	0.380645	0.923392			0.41948	-0.114985	Non-Significant
PN_0004192	27	18920579593	1865770333	17	17108479306	4090170390	0.0515278	1.10592			1.28796	0.145245	Non-Significant
PN_0004329	27	22082082630	2003738841	17	22945828824	2952097746	0.25347	0.962357			0.596073	-0.0553557	Non-Significant
PN_0004462	27	1.35832e+08	1.27691e+06	17	1.33798e+08	2.89537e+06	0.00258536	1.0152	**		2.58748	0.0217661	Non-Significant
PN_0004474	27	10728859507	3681646473	17	12999944853	6790010397	0.157331	0.8253			0.803185	-0.277009	Non-Significant
PN_0004510	27	15222094074	3794089343	17	27034601882	24637105925	0.0180041	0.56306	*	*	1.74463	-0.82864	Sig.Depleted
PN_0004636	27	5958469939	3298068484	17	8265602199	11074243869	0.313936	0.720875		*	0.503159	-0.472178	Non-Significant
PN_0004654	27	2440710000000	898969000000	17	3458030000000	2220850000000	0.0390575	0.705811	*	*	1.4083	-0.502646	Sig.Depleted
PN_0004816	27	3622510219	1139221524	17	4285609074	2287210888	0.207307	0.845273			0.683385	-0.24251	Non-Significant
PN_0004822	27	1840890000000	658166000000	17	3810020000000	2778220000000	0.000963276	0.483171	**	*	3.01625	-1.0494	Sig.Depleted
PN_0004858	27	123065000000	67620328328	17	225880000000	295106000000	0.0874192	0.544826		*	1.05839	-0.876131	Non-Significant
PN_0004984	27	3887280515	1041717988	17	2990011424	1842199728	0.0448758	1.30009	*	*	1.34799	0.37861	Sig.Enriched
PN_0005038	27	186858000000	30458076271	17	152348000000	51307976906	0.00755643	1.22653	**	*	2.12168	0.294577	Sig.Enriched
PN_0005137	27	59589835111	10058020669	17	69918068118	17127569111	0.0153898	0.852281	*		1.81277	-0.230599	Non-Significant
PN_0005143	27	34524100000000	5365810000000	17	38681800000000	9438930000000	0.0689674	0.892515			1.16136	-0.164052	Non-Significant
PN_0010776	27	1.17e+16	2046970000000000	17	1.31e+16	5180960000000000	0.197608	0.88945			0.704195	-0.169015	Non-Significant
PN_0010848	27	7466056600	2474780823	17	4505960918	5406553974	0.0174615	1.65693	*	*	1.75792	0.728512	Sig.Enriched
PN_0010884	27	24670497778	2352140742	17	25373058176	4232982440	0.482405	0.972311			0.316588	-0.0405106	Non-Significant
PN_0010896	27	35812309333	8152032766	17	38023835176	13720214921	0.50502	0.941838			0.296691	-0.0864485	Non-Significant
PN_0010908	27	40420092556	7265140882	17	45960268412	10860008845	0.0485908	0.879457	*		1.31345	-0.185315	Non-Significant
PN_0010966	27	4344980000000	369012000000	17	4071340000000	611824000000	0.0705528	1.06721			1.15149	0.0938488	Non-Significant
PN_0011076	27	57193641704	27278497956	17	48822354824	57782763430	0.519508	1.17146			0.284408	0.228313	Non-Significant
PN_0011272	27	32185503222	5534311033	17	32243234647	7101757056	0.976067	0.99821			0.0105204	-0.00258546	Non-Significant
PN_0011296	27	69255800000000	30961100000000	17	41270800000000	18497900000000	0.00166928	1.67808	**	*	2.77747	0.746814	Sig.Enriched
PN_0011726	27	786903000000	138745000000	17	682102000000	112743000000	0.0123488	1.15365	*		1.90838	0.2062	Non-Significant
PN_0011762	27	5361179207	3261708079	17	10919440044	16185439926	0.0890885	0.490976		*	1.05018	-1.02628	Non-Significant
PN_0011786	27	435844000000	157467000000	17	303408000000	197903000000	0.0181547	1.4365	*	*	1.74101	0.522553	Sig.Enriched
PN_0011798	27	21388569667	2697874082	17	24770627412	7394773394	0.0357036	0.863465	*		1.44729	-0.21179	Non-Significant
PN_0012085	27	3140200000000	935302000000	17	3930890000000	2083250000000	0.0920988	0.798851		*	1.03575	-0.324002	Non-Significant
PN_0012168	27	525190000000	82869889157	17	563545000000	160934000000	0.303094	0.931939			0.518423	-0.101692	Non-Significant
PN_0012192	27	24650082259	5442550018	17	20170469294	14452169499	0.151118	1.22209		*	0.820683	0.289348	Non-Significant
PN_0012312	27	2446174569	9.15194e+08	17	2183740230	2763829553	0.649476	1.12018			0.187437	0.163726	Non-Significant
PN_0012335	27	1532140593	6.17694e+08	17	2185246598	1000523731	0.0103574	0.701129	*	*	1.98475	-0.512247	Sig.Depleted
PN_0012419	27	33733200000000	10773800000000	17	37567600000000	23604000000000	0.466574	0.897933			0.331079	-0.15532	Non-Significant
PN_0012599	27	968035000000	277169000000	17	1106470000000	699343000000	0.36047	0.874885			0.443131	-0.192835	Non-Significant
PN_0012635	27	1.39396e+08	1.13838e+06	17	1.38132e+08	2.80182e+06	0.0420141	1.00916	*		1.3766	0.0131488	Non-Significant
PN_0012908	27	2.14792e+08	1.92422e+07	17	1.98625e+08	7.18123e+06	0.00192231	1.08139	**		2.71618	0.112891	Non-Significant
PN_0012946	27	636750000000000	148339000000000	17	523403000000000	173906000000000	0.0259473	1.21656	*	*	1.58591	0.282805	Sig.Enriched
PN_0012980	27	16756880370	3255344635	17	15131872235	1902260899	0.0694981	1.10739			1.15803	0.147163	Non-Significant
PN_0013170	27	8925213630	7.41532e+08	17	9543521429	1039041711	0.0262754	0.935212	*		1.58045	-0.096635	Non-Significant
PN_0013179	27	88115904852	46481632617	17	86008783294	46430991003	0.884246	1.0245			0.0534269	0.0349185	Non-Significant
PN_0013400	27	8.26347e+08	1.8561e+08	17	7.50318e+08	2.58218e+08	0.262404	1.10133			0.58103	0.139245	Non-Significant
PN_0013402	27	3.35737e+08	1.08604e+07	17	3.30665e+08	1.78992e+07	0.247521	1.01534			0.606388	0.0219572	Non-Significant
PN_0013619	27	3174430000000	716120000000	17	2155480000000	801117000000	7.5e-05	1.47273	**	*	4.12504	0.558489	Sig.Enriched
PN_0013646	27	12430011974	11506406423	17	6885178520	5915828675	0.0736564	1.80533		*	1.13279	0.852262	Non-Significant
PN_0013701	27	1.48102e+08	1.48013e+06	17	1.45761e+08	2.2461e+06	0.000146062	1.01606	**		3.83546	0.0229897	Non-Significant
PN_0013713	27	6409180826	1640904194	17	4668958072	1726959248	0.0016815	1.37272	**	*	2.7743	0.457039	Sig.Enriched
PN_0013764	27	8.50557e+08	6.63652e+07	17	8.90372e+08	3.33887e+08	0.548504	0.955283			0.26082	-0.066	Non-Significant
PN_0013781	27	2976988770	175832174	17	2971860206	1.88443e+08	0.927414	1.00173			0.0327265	0.00248752	Non-Significant
PN_0013797	27	1.43028e+08	2.53385e+06	17	1.40221e+08	4.20784e+06	0.00831752	1.02002	**		2.08001	0.0286023	Non-Significant
PN_0013812	27	2.3629e+08	6.48234e+06	17	2.29605e+08	1.06446e+07	0.0129385	1.02912	*		1.88811	0.0414061	Non-Significant
PN_0013829	27	4.4495e+08	2.64715e+07	17	4.42769e+08	7.45167e+07	0.889683	1.00493			0.0507648	0.00709044	Non-Significant
PN_0014052	27	2489873521	2559326680	17	1667643473	3840356491	0.398027	1.49305		*	0.400088	0.578262	Non-Significant
PN_0014260	27	1228681503	9.1526e+07	17	1108819746	3.3486e+08	0.084187	1.1081			1.07476	0.148086	Non-Significant
PN_0014585	27	360185000000	397767000000	17	280084000000	425703000000	0.530092	1.28599		*	0.275648	0.362877	Non-Significant
PN_0014981	27	6.72766e+07	298464	17	6.6948e+07	541533	0.0128794	1.00491	*		1.8901	0.00706312	Non-Significant
PN_0015050	27	1.37367e+08	1.97107e+06	17	1.34778e+08	3.77339e+06	0.00466466	1.01921	**		2.33118	0.0274535	Non-Significant
PN_0015093	27	40753444963	80763379117	17	-8584111471	137424000000	0.140176	-4.74754		*	0.853328		Non-Significant
PN_0015239	27	130487203	746795	17	1.29924e+08	3.31362e+06	0.397753	1.00433			0.400387	0.00623685	Non-Significant
PN_0015427	27	5.77664e+08	8.96232e+07	17	5.20464e+08	7.18396e+07	0.0320257	1.1099	*		1.4945	0.150431	Non-Significant
PN_0015440	27	5.30735e+08	1.43511e+07	17	5.02396e+08	3.2486e+07	0.000269281	1.05641	**		3.56979	0.0791691	Non-Significant
PN_0015490	27	35579633704	7640068842	17	40999019529	19343181064	0.197486	0.867817			0.704464	-0.204538	Non-Significant
PN_0015542	27	37053085259	17608075680	17	115484000000	212757000000	0.0618733	0.320851		*	1.2085	-1.64002	Non-Significant
PN_0015632	27	1985408727	3502093015	17	4.39494e+07	1446950109	0.0361304	45.1749	*	*	1.44213	5.49745	Sig.Enriched
PN_0015756	27	1.42593e+08	1.38419e+06	17	1.41418e+08	2.48747e+06	0.0503498	1.0083			1.298	0.0119299	Non-Significant
PN_0015848	27	62173778259	9165684592	17	63435503824	13519878131	0.713616	0.98011			0.146536	-0.0289843	Non-Significant
PN_0015888	27	2.4944e+08	5.1252e+06	17	2.51261e+08	2.3144e+07	0.693869	0.992751			0.158722	-0.0104961	Non-Significant
PN_0015904	27	2.64527e+08	3.85041e+06	17	261810440	8.56889e+06	0.157373	1.01038			0.803071	0.0148938	Non-Significant
PN_0015912	27	29054127196	24090192369	17	49804521235	48733945777	0.0663501	0.583363		*	1.17816	-0.777534	Non-Significant
PN_0016106	27	7.02128e+08	9.02191e+07	17	5.87396e+08	7.92423e+07	9.99e-05	1.19532	**		4.00051	0.2574	Sig.Enriched
PN_0016114	27	2927442244	7.64609e+08	17	3047375212	535669586	0.575556	0.960644			0.239913	-0.0579264	Non-Significant
PN_0016117	27	4.53e+16	3778100000000000	17	4.39e+16	4423200000000000	0.272767	1.03165			0.564207	0.0449589	Non-Significant
PN_0016231	27	3064955206	4267514329	17	6310921535	15639956967	0.310868	0.485659		*	0.507424	-1.04198	Non-Significant
PN_0016232	27	110779000000000	27056200000000	17	149563000000000	66915400000000	0.0100546	0.740685	*	*	1.99763	-0.433067	Sig.Depleted
PN_0016302	27	23087219889	5159501970	17	26361487529	9494605227	0.145422	0.875794			0.837369	-0.191337	Non-Significant
PN_0016359	27	1856912085	4.70847e+08	17	1225079524	6.03741e+08	0.000358141	1.51575	**	*	3.44595	0.60003	Sig.Enriched
PN_0016367	27	371376000000	446205000000	17	352425000000	432141000000	0.890252	1.05377			0.0504871	0.0755636	Non-Significant
PN_0016369	27	633939000000	148353000000	17	813700000000	414949000000	0.045348	0.779083	*	*	1.34344	-0.360152	Sig.Depleted
PN_0016387	27	4.39265e+08	2.93641e+07	17	4.29661e+08	2.69437e+07	0.282066	1.02235			0.549649	0.0318926	Non-Significant
PN_0016460	27	8.46907e+08	1.54196e+08	17	7.41907e+08	7.61389e+08	0.488565	1.14153			0.311078	0.190965	Non-Significant
PN_0016736	27	6.32953e+07	135375	17	6.29859e+07	600242	0.0130685	1.00491	*		1.88377	0.00706872	Non-Significant
PN_0017024	27	6.99156e+08	179237447	17	5.79424e+08	1.31114e+08	0.0220115	1.20664	*	*	1.65735	0.270995	Sig.Enriched
PN_0017114	27	37329992444	13153884167	17	56130908776	55307036821	0.0960818	0.665052		*	1.01736	-0.58846	Non-Significant
PN_0017206	27	6863612569	3762229916	17	1354300650	3445990727	1.56e-05	5.06801	**	*	4.80656	2.34142	Sig.Enriched
PN_0017256	27	21368169581	9547425386	17	21544835035	15821260695	0.963279	0.9918			0.0162479	-0.0118787	Non-Significant
PN_0017297	27	46676100000000	23842300000000	17	31144400000000	19714800000000	0.0301954	1.4987	*	*	1.52006	0.58371	Sig.Enriched
PN_0017301	27	25477900000000	6599410000000	17	16467600000000	9814980000000	0.000725208	1.54715	**	*	3.13954	0.629613	Sig.Enriched
PN_0017759	27	213142000000	66038002622	17	129374000000	43694099528	3.6e-05	1.64749	**	*	4.44377	0.72027	Sig.Enriched
PN_0018317	27	1751872274	509144437	17	1673774841	2.07886e+08	0.551953	1.04666			0.258098	0.0657921	Non-Significant
PN_0018359	27	9.62304e+08	8.34146e+07	17	9.02954e+08	7.22417e+07	0.0201222	1.06573	*		1.69633	0.09184	Non-Significant
PN_0018471	27	4121713166	1887416302	17	1546625592	1911232240	7.61e-05	2.66497	**	*	4.11858	1.41412	Sig.Enriched
PN_0018532	27	-3765428419	35074168231	17	4088312471	39879356936	0.496498	-0.921023		*	0.304082		Non-Significant
PN_0018788	27	4.26942e+08	1.30163e+07	17	4.14913e+08	4.16923e+07	0.168036	1.02899			0.774598	0.0412307	Non-Significant
PN_0018909	27	512835083	8.11861e+07	17	4.45272e+08	9.95847e+07	0.0180179	1.15174	*		1.7443	0.203809	Non-Significant
PN_0019054	27	2717555042	9.66774e+08	17	4259431900	1372243468	7.88e-05	0.638009	**	*	4.10374	-0.648352	Sig.Depleted
PN_0019337	27	496972000000	90070894111	17	596011000000	144540000000	0.00753925	0.83383	**		2.12267	-0.262174	Sig.Depleted
PN_0019408	27	152092890	1.70317e+06	17	1.48942e+08	4.85614e+06	0.00345657	1.02115	**		2.46135	0.0301974	Non-Significant
PN_0019567	27	6620653193	2261123336	17	5920106418	5326835424	0.548258	1.11833			0.261015	0.16135	Non-Significant
PN_0019631	27	24742200000000	3484480000000	17	26516200000000	4386400000000	0.144461	0.933097			0.840248	-0.0999018	Non-Significant
PN_0019759	27	6859568956	1985670155	17	4044695771	1471875384	9.64e-06	1.69594	**	*	5.01603	0.762087	Sig.Enriched
PN_0019991	27	6.42555e+08	4.15282e+08	17	416660012	6.24788e+08	0.156296	1.54216		*	0.806051	0.62495	Non-Significant
PN_0020133	27	3.11937e+08	1.6452e+07	17	2.99641e+08	2.00007e+07	0.0318494	1.04104	*		1.4969	0.0580206	Non-Significant
PN_0020137	27	2381403476	10221925922	17	2912918745	9101041859	0.861925	0.817532			0.0645307	-0.290653	Non-Significant
PN_0020193	27	1.63892e+08	5.10791e+06	17	1.6243e+08	3.21293e+06	0.297999	1.009			0.525786	0.012929	Non-Significant
PN_0020398	27	1.52548e+08	1.4861e+06	17	1.50699e+08	1.90542e+06	0.000828915	1.01227	**		3.08149	0.0175978	Non-Significant
PN_0020492	27	1149062176	507597590	17	8.85645e+08	2.03365e+08	0.0484792	1.29743	*	*	1.31444	0.375656	Sig.Enriched
PN_0020503	27	177861000000	26330806469	17	234378000000	74196727396	0.000759694	0.758867	**	*	3.11936	-0.398082	Sig.Depleted
PN_0020671	27	1225314275	5.88395e+08	17	9.76817e+08	9.78669e+08	0.297636	1.25439		*	0.526315	0.326991	Non-Significant
PN_0021704	27	17734075500	12611961614	17	24475411300	21604270379	0.197331	0.724567		*	0.704804	-0.464809	Non-Significant
PN_0021720	27	70223854852	12128156999	17	74598134529	30902031149	0.511299	0.941362			0.291325	-0.0871784	Non-Significant
PN_0021807	27	279475000000	14132613739	17	283266000000	11570065329	0.359364	0.986614			0.444466	-0.0194422	Non-Significant
PN_0021844	27	351467000000	176726000000	17	248449000000	226936000000	0.0992393	1.41464		*	1.00332	0.500439	Non-Significant
PN_0021887	27	8.18501e+08	6.74437e+07	17	8.5614e+08	3.44165e+08	0.581687	0.956037			0.23531	-0.064862	Non-Significant
PN_0022480	27	12707783100	5147076089	17	14334351571	12588098420	0.551988	0.886527			0.25807	-0.173764	Non-Significant
PN_0022617	27	231414467	4.38888e+06	17	2.26123e+08	6.54469e+06	0.00250274	1.0234	**		2.60158	0.0333717	Non-Significant
PN_0022676	27	3.21835e+08	1.23704e+07	17	3.14073e+08	1.77446e+07	0.0944537	1.02471			1.02478	0.0352214	Non-Significant
PN_0022780	27	9.84347e+08	6.00246e+08	17	9.36369e+08	1038897893	0.846656	1.05124			0.0722929	0.0720901	Non-Significant
PN_0023612	27	1385744446	532752662	17	1020105701	2.54601e+08	0.0116435	1.35843	*	*	1.93392	0.441943	Sig.Enriched
PN_0023702	27	5.86388e+08	9.91604e+07	17	4.82515e+08	7.04043e+07	0.000524426	1.21527	**	*	3.28032	0.28128	Sig.Enriched
PN_0024003	27	4.52654e+08	1.28077e+07	17	4.78702e+08	1.15738e+08	0.250112	0.945585			0.601865	-0.080721	Non-Significant
PN_0024056	27	1.52022e+08	3.27561e+06	17	1.48631e+08	6.43787e+06	0.0257304	1.02281	*		1.58955	0.0325429	Non-Significant
PN_0024160	27	807180000000	178912000000	17	972856000000	436644000000	0.0857039	0.829702			1.067	-0.269335	Non-Significant
PN_0024239	27	2.30592e+08	9.80765e+06	17	2.37812e+08	2.94128e+07	0.243814	0.969641			0.612942	-0.0444767	Non-Significant
PN_0024240	27	16316062889	2319062731	17	20595781588	6332711033	0.00258423	0.792204	**	*	2.58767	-0.336056	Sig.Depleted
PN_0024710	27	2.28879e+08	1.18451e+07	17	2.17249e+08	1.24063e+07	0.00331901	1.05353	**		2.47899	0.0752319	Non-Significant
PN_0024731	27	5475892985	2093134398	17	7832294059	3839744957	0.0116704	0.699143	*	*	1.93292	-0.516341	Sig.Depleted
PN_0024877	27	1.88615e+08	1.6262e+06	17	1.87447e+08	1.21654e+07	0.623124	1.00623			0.205425	0.00895816	Non-Significant
PN_0025271	27	55041131444	9852337041	17	44301805353	7510944571	0.000408282	1.24241	**	*	3.38904	0.313145	Sig.Enriched
PN_0025342	27	2756664204	957103181	17	4296231029	1303204269	5.09e-05	0.641647	**	*	4.29346	-0.640148	Sig.Depleted
PN_0025394	27	6233765702	6617678625	17	4774678020	5631204983	0.455778	1.30559		*	0.341246	0.3847	Non-Significant
PN_0025425	27	8.67923e+07	565743	17	8.64626e+07	944911	0.154146	1.00381			0.812069	0.00549004	Non-Significant
PN_0025505	27	2674320000000	747146000000	17	3686700000000	1861570000000	0.0151136	0.725397	*	*	1.82063	-0.463158	Sig.Depleted
PN_0025977	27	12741271211	3300854670	17	9043853453	6173040847	0.0131402	1.40883	*	*	1.8814	0.4945	Sig.Enriched
PN_0026288	27	2.54516e+08	7.60765e+06	17	2.58013e+08	3.54076e+07	0.620667	0.986443			0.207141	-0.0196924	Non-Significant
PN_0026350	27	6698410285	2539801123	17	9375183065	5799007337	0.0409446	0.714483	*	*	1.3878	-0.485028	Sig.Depleted
PN_0026374	27	7.02778e+07	491521	17	7.02632e+07	284848	0.91255	1.00021			0.0397432	0.000298351	Non-Significant
PN_0026375	27	7.79935e+08	1.00972e+08	17	6.43914e+08	6.90162e+07	1.6e-05	1.21124	**	*	4.79503	0.276486	Sig.Enriched
PN_0026553	27	4.2062e+08	1.43193e+07	17	4.07752e+08	3.96542e+07	0.13043	1.03156			0.884621	0.0448274	Non-Significant
PN_0026571	27	2188240000000000	561154000000000	17	1370300000000000	1149840000000000	0.00291801	1.59691	**	*	2.53491	0.675283	Sig.Enriched
PN_0026959	27	89318635815	47746552647	17	101008000000	54206761993	0.457147	0.884276			0.339944	-0.177431	Non-Significant
PN_0027037	27	84493422556	14795511637	17	77233282353	8894533798	0.0755953	1.094			1.12151	0.129616	Non-Significant
PN_0027082	27	2.39898e+08	3.62098e+06	17	236358800	5.17563e+06	0.0107177	1.01498	*		1.9699	0.0214445	Non-Significant
PN_0027204	27	3.63679e+08	5.95198e+07	17	3.26355e+08	4.09287e+07	0.0286948	1.11436	*		1.5422	0.156221	Non-Significant
PN_0027339	27	2.31706e+08	4.69712e+06	17	2.24928e+08	1.60267e+07	0.0443207	1.03014	*		1.35339	0.0428341	Non-Significant
PN_0027438	27	8.63976e+08	1.58521e+08	17	7.66191e+08	7.77965e+08	0.527829	1.12762			0.277507	0.173287	Non-Significant
PN_0027445	27	56636146037	9762573468	17	46410108059	7722983630	0.000712148	1.22034	**	*	3.14743	0.287284	Sig.Enriched
PN_0027577	27	1.33554e+08	892371	17	1.32994e+08	2.70318e+06	0.323522	1.00421			0.490096	0.00606072	Non-Significant
PN_0027629	27	814406000000	29913674602	17	769847000000	169426000000	0.186593	1.05788			0.729104	0.0811759	Non-Significant
PP_0000112	27	295898000000	90003229688	17	272243000000	148884000000	0.513774	1.08689			0.289228	0.120204	Non-Significant
PP_0001037	27	-1861033136	2279023304	17	1357414450	4634144846	0.00365054	-1.37101	**	*	2.43764		Non-Significant
PP_0002243	27	3.6414e+08	9.27007e+07	17	388820240	1.16671e+08	0.441086	0.936525			0.355477	-0.0946113	Non-Significant
PP_0002493	27	5.75e+16	6243160000000000	17	7.12e+16	4.22e+16	0.100681	0.806797			0.997051	-0.309722	Non-Significant
PP_0002526	27	26659085037	5874984402	17	34441213765	26075980251	0.140827	0.774046		*	0.851313	-0.369509	Non-Significant
PP_0002640	27	12186153311	2271129224	17	8849745547	5707304687	0.00925868	1.37701	**	*	2.03345	0.461535	Sig.Enriched
PP_0002769	27	9490910000000	3652750000000	17	18157100000000	14738000000000	0.0054011	0.52271	**	*	2.26752	-0.935917	Sig.Depleted
PP_0002895	27	8.14e+17	2.22e+17	17	1.24e+18	5.42e+17	0.000746104	0.656958	**	*	3.1272	-0.606127	Sig.Depleted
PP_0003106	27	8653110000000	5355110000000	17	5853490000000	8255240000000	0.178703	1.47828		*	0.747867	0.56392	Non-Significant
PP_0003192	27	1871030000000	712301000000	17	1480010000000	687750000000	0.0796337	1.2642		*	1.0989	0.338224	Non-Significant
PP_0003337	27	20008955296	2740686260	17	18278753941	4703584039	0.129782	1.09466			0.886787	0.130478	Non-Significant
PP_0003402	27	1048470345	7.30962e+08	17	7.51826e+08	1528321567	0.390744	1.39457		*	0.408107	0.479816	Non-Significant
PP_0003417	27	12461100000000	1263290000000	17	10962000000000	3524060000000	0.0492859	1.13676	*		1.30728	0.184925	Non-Significant
PP_0003537	27	1.08e+16	748102000000000	17	1.06e+16	2148300000000000	0.539742	1.0263			0.267814	0.0374475	Non-Significant
PP_0003638	27	21485529904	14825672065	17	17826619300	13284539757	0.411885	1.20525		*	0.385224	0.269332	Non-Significant
PP_0003762	27	129162000000	15487555163	17	117282000000	40554251320	0.17541	1.1013			0.755946	0.139201	Non-Significant
PP_0003828	27	-1118891867	1002883605	17	6.6455e+08	2754451357	0.00371015	-1.68368	**	*	2.43061		Non-Significant
PP_0003958	27	404609000000	90221604953	17	346834000000	227113000000	0.241667	1.16658			0.616782	0.222281	Non-Significant
PP_0004006	27	9.19909e+08	1.51691e+08	17	1201916822	996372514	0.153386	0.765368		*	0.814214	-0.385775	Non-Significant
PP_0004041	27	30849200000000	10312800000000	17	22495300000000	4137920000000	0.00282914	1.37136	**	*	2.54835	0.455611	Sig.Enriched
PP_0004250	27	639524000000	171933000000	17	621428000000	328601000000	0.811692	1.02912			0.0906089	0.0414124	Non-Significant
PP_0004334	27	1774035230	7.79639e+08	17	1896475370	1415413923	0.712896	0.935438			0.146974	-0.096286	Non-Significant
PP_0004421	27	1758476757	7.9484e+08	17	1352658716	1206528633	0.184928	1.30002		*	0.732997	0.378528	Non-Significant
PP_0004489	27	7.14339e+08	6.61862e+08	17	2.80945e+08	3.38243e+08	0.0166127	2.54263	*	*	1.77956	1.34632	Sig.Enriched
PP_0004555	27	926860000000	158814000000	17	910078000000	201313000000	0.759913	1.01844			0.119236	0.0263611	Non-Significant
PP_0004870	27	46392700000000	59741000000000	17	47695600000000	39020400000000	0.936869	0.972682			0.0283211	-0.0399604	Non-Significant
PP_0004874	27	7.76e+16	3.67e+16	17	1.19e+17	9.71e+16	0.0493651	0.650542	*	*	1.30658	-0.620287	Sig.Depleted
PP_0005310	27	1261970000000000	181499000000000	17	1604200000000000	896542000000000	0.0598458	0.786663		*	1.22297	-0.346182	Non-Significant
PP_0005346	27	1769604870	1.05532e+08	17	1735757880	4.04825e+08	0.680113	1.0195			0.167419	0.0278615	Non-Significant
PP_0005363	27	120504000000	174336000000	17	104186000000	152063000000	0.752722	1.15663			0.123366	0.209929	Non-Significant
PP_0005376	27	59422499185	16260103423	17	84083999571	90296785028	0.170959	0.706704		*	0.767107	-0.500822	Non-Significant
PP_0005381	27	554930000000	93877968492	17	619933000000	244754000000	0.218753	0.895146			0.660047	-0.159806	Non-Significant
PP_0005399	27	8.43164e+07	437938	17	8.41296e+07	686572	0.275403	1.00222			0.560031	0.00320108	Non-Significant
PP_0006398	27	5941996256	2103169862	17	2974219235	2658801850	0.000177845	1.99783	**	*	3.74996	0.998437	Sig.Enriched
PP_0007274	27	7.00961e+08	4.75368e+07	17	7.3674e+08	1.84123e+08	0.339619	0.951436			0.469007	-0.0718219	Non-Significant
PP_0007887	27	8117300000000	884918000000	17	7971420000000	1495740000000	0.68573	1.0183			0.163847	0.026163	Non-Significant
PP_0007891	27	41074500000000	3618990000000	17	44305100000000	10117500000000	0.135919	0.927082			0.866719	-0.109231	Non-Significant
PP_0007892	27	15758700000000	4325590000000	17	9595620000000	6006410000000	0.000288183	1.64228	**	*	3.54033	0.715703	Sig.Enriched
PP_0007898	27	1.24e+16	1532120000000000	17	1.09e+16	2997040000000000	0.0279542	1.14314	*		1.55355	0.193005	Non-Significant
PP_0007905	27	3383880000000	648511000000	17	3942730000000	4156410000000	0.493943	0.858258			0.306324	-0.220516	Non-Significant
PP_0010598	27	1093156840	4.11394e+08	17	1173412006	6.06059e+08	0.603027	0.931605			0.219663	-0.102209	Non-Significant
PP_0010811	27	1192038478	7.31274e+08	17	7.90407e+08	3.60403e+08	0.0415081	1.50813	*	*	1.38187	0.592763	Sig.Enriched
PP_0010849	27	5.7138e+08	179697406	17	4.6667e+08	1.5082e+08	0.0522342	1.22438		*	1.28204	0.292048	Non-Significant
PP_0010960	27	1044987391	7.85113e+08	17	1197558087	2786197911	0.788726	0.872599			0.103074	-0.19661	Non-Significant
PP_0011289	27	397443000000	64915574606	17	429850000000	96382133915	0.189079	0.924608			0.723356	-0.113086	Non-Significant
PP_0011622	27	126369000000	14558980343	17	117058000000	35863397276	0.234341	1.07954			0.630152	0.110418	Non-Significant
PP_0011644	27	1.76426e+08	3.25505e+06	17	1.73285e+08	5.25808e+06	0.0183434	1.01813	*		1.73652	0.0259204	Non-Significant
PP_0011667	27	6.89959e+08	1.44371e+08	17	6.45633e+08	2.4478e+08	0.453031	1.06866			0.343872	0.0957967	Non-Significant
PP_0012342	27	262958000000	44816443914	17	328970000000	274815000000	0.225299	0.799338		*	0.647241	-0.323122	Non-Significant
PP_0012386	27	3760190000000	1318220000000	17	3993030000000	2693550000000	0.703073	0.941689			0.152999	-0.0866772	Non-Significant
PP_0012426	27	3.15e+16	8796320000000000	17	2.35e+16	1.06e+16	0.0100383	1.33803	*	*	1.99834	0.420107	Sig.Enriched
PP_0012572	27	24307888370	12644608080	17	19231846100	32218147958	0.465021	1.26394		*	0.332527	0.337927	Non-Significant
PP_0012605	27	8467649900	3840908387	17	11704521396	8615656842	0.0947826	0.723451		*	1.02327	-0.467032	Non-Significant
PP_0012660	27	192028000000000	61977900000000	17	253643000000000	116065000000000	0.026706	0.757079	*	*	1.57339	-0.401485	Sig.Depleted
PP_0012745	27	1.5733e+08	1.74504e+06	17	1.56841e+08	3.85405e+06	0.567918	1.00312			0.245714	0.00449587	Non-Significant
PP_0013255	27	3815290000000000	339290000000000	17	3984850000000000	897398000000000	0.378156	0.957448			0.422328	-0.0627344	Non-Significant
PP_0013330	27	1400600065	1091907251	17	704201812	4.9078e+08	0.0176942	1.98892	*	*	1.75217	0.991984	Sig.Enriched
PP_0013336	27	3261154946	3001758215	17	3176373606	1880734169	0.917622	1.02669			0.0373361	0.0380024	Non-Significant
PP_0013347	27	8665270000000	1108730000000	17	7959220000000	1682580000000	0.100112	1.08871			0.999513	0.122617	Non-Significant
PP_0013371	27	2295216810	8.05335e+08	17	2374338500	2464143726	0.877483	0.966676			0.0567612	-0.0488952	Non-Significant
PP_0015906	27	1.42458e+08	1.54954e+06	17	1.40731e+08	5.02661e+06	0.101709	1.01227			0.99264	0.0175958	Non-Significant
PP_0015953	27	53911300000000	22656300000000	17	60189400000000	25086000000000	0.395328	0.895694			0.403042	-0.158923	Non-Significant
PP_0015974	27	1.0393e+08	825153	17	1.03218e+08	2.64579e+06	0.197799	1.0069			0.703776	0.00991734	Non-Significant
PP_0016024	27	99967593704	18958800959	17	112752000000	24950865621	0.0608963	0.886613			1.21541	-0.173624	Non-Significant
PP_0016146	27	-610864560	7.25767e+08	17	1153106450	2132208117	0.000274465	-0.529756	**	*	3.56151		Non-Significant
PP_0016160	27	1.15727e+08	910515	17	1.1429e+08	1.36381e+06	0.000136303	1.01257	**		3.86549	0.0180265	Non-Significant
PP_0016239	27	4.93368e+08	1.21084e+07	17	4.88662e+08	2.12468e+07	0.353738	1.00963			0.451319	0.0138275	Non-Significant
PP_0016275	27	4.63744e+08	4.95298e+07	17	4.8429e+08	2.16522e+08	0.636048	0.957575			0.19651	-0.062542	Non-Significant
PP_0016386	27	4520405168	17844542979	17	1286683655	14663614071	0.53519	3.51322		*	0.271492	1.81279	Non-Significant
PP_0016483	27	1591135816	8.13738e+08	17	1155129314	1343218278	0.186042	1.37745		*	0.730388	0.462003	Non-Significant
PP_0016914	27	3903860000000000	1424050000000000	17	2960980000000000	2812060000000000	0.147904	1.31844		*	0.830019	0.398828	Non-Significant
PP_0017048	27	2221736201	1945630602	17	4578609046	5667689222	0.0527218	0.485243		*	1.27801	-1.04322	Non-Significant
PP_0017187	27	9012082093	4559541540	17	5127390187	5708950882	0.0166058	1.75764	*	*	1.77974	0.813636	Sig.Enriched
PP_0017235	27	1.02319e+08	762498	17	1.01098e+08	1.43838e+06	0.000657968	1.01208	**		3.1818	0.0173189	Non-Significant
PP_0017383	27	904269000000	75492971210	17	974332000000	257740000000	0.189835	0.928091			0.721624	-0.107662	Non-Significant
PP_0017433	27	156232000000	27455441090	17	171901000000	61994303312	0.255926	0.908847			0.591885	-0.137891	Non-Significant
PP_0017520	27	1954910000000000	190943000000000	17	2011770000000000	630534000000000	0.662042	0.971738			0.179115	-0.0413614	Non-Significant
PP_0017521	27	3.4204e+08	1.57057e+07	17	3.16473e+08	2.71168e+07	0.000276216	1.08079	**		3.55875	0.112086	Non-Significant
PP_0017602	27	2838535093	1518027591	17	2069826020	2683606276	0.230842	1.37139		*	0.636686	0.455637	Non-Significant
PP_0017739	27	120604000000	71458641247	17	178368000000	140538000000	0.0782656	0.67615		*	1.10643	-0.564586	Non-Significant
PP_0017741	27	7376004463	1395960470	17	5998702259	3907730506	0.100671	1.2296		*	0.997098	0.298189	Non-Significant
PP_0017820	27	1.26526e+08	3.69691e+06	17	1.22705e+08	3.83891e+06	0.00203715	1.03114	**		2.69098	0.0442381	Non-Significant
PP_0017915	27	35986503074	10784567419	17	33629196647	14119133757	0.534725	1.0701			0.271869	0.0977416	Non-Significant
PP_0018039	27	48998620370	10986257250	17	53270467412	14793291422	0.278736	0.919808			0.554807	-0.120595	Non-Significant
PP_0018293	27	399903000000	62668700071	17	432315000000	95500371211	0.180388	0.925027			0.743793	-0.112432	Non-Significant
PP_0018736	27	5511844437	4138248217	17	5943999976	5002145246	0.757283	0.927296			0.120742	-0.108899	Non-Significant
PP_0018742	27	4156806115	1766057947	17	2499728672	1668714685	0.0035026	1.6629	**	*	2.45561	0.733704	Sig.Enriched
PP_0018749	27	1990599033	4.21553e+08	17	1517065482	9.34029e+08	0.0265125	1.31214	*	*	1.57655	0.391919	Sig.Enriched
PP_0018755	27	30670800000000	10325800000000	17	22270200000000	4027780000000	0.00266412	1.37722	**	*	2.57445	0.461756	Sig.Enriched
PP_0018762	27	34772707219	31368384679	17	32212037882	29481827142	0.788696	1.07949			0.10309	0.110355	Non-Significant
PP_0018768	27	9.75168e+07	1.24991e+06	17	9.63538e+07	2.1322e+06	0.0273386	1.01207	*		1.56322	0.0173091	Non-Significant
PP_0018771	27	-8545584261	17445337488	17	10376680012	29437707156	0.0103674	-0.823537	*	*	1.98433		Non-Significant
PP_0018772	27	9.40602e+08	5.05429e+07	17	1002217228	3.06655e+08	0.309382	0.938521			0.509505	-0.0915391	Non-Significant
PP_0018773	27	2.66869e+08	2.04555e+07	17	2.5222e+08	1.08405e+07	0.00958941	1.05808	**		2.01821	0.0814466	Non-Significant
PP_0018800	27	1175072242	2.95092e+08	17	1077328248	1.37926e+08	0.208752	1.09073			0.680369	0.125292	Non-Significant
PP_0020130	27	5462940000000	759401000000	17	4898290000000	1699500000000	0.138349	1.11527			0.859023	0.157398	Non-Significant
PP_0020979	27	249655000000000	84423000000000	17	209682000000000	108848000000000	0.179032	1.19064			0.747069	0.251735	Non-Significant
PP_0021076	27	200584000000	40795483422	17	167863000000	47678570355	0.0195997	1.19492	*		1.70775	0.256916	Sig.Enriched
PP_0021229	27	4.56874e+08	1.66324e+07	17	4.32518e+08	4.50529e+07	0.0141644	1.05631	*		1.8488	0.0790373	Non-Significant
PP_0021260	27	190713293	2.95367e+06	17	1.86567e+08	1.30992e+07	0.118863	1.02223			0.924952	0.031715	Non-Significant
PP_0021447	27	7.33957e+07	246529	17	7.30096e+07	578296	0.00375172	1.00529	**		2.42577	0.007608	Non-Significant
PP_0021487	27	14079900000000	2285120000000	17	13759300000000	12244500000000	0.894578	1.0233			0.0483818	0.033236	Non-Significant
PP_0021767	27	8342678759	1442935072	17	8407690918	5173523528	0.950889	0.992268			0.02187	-0.0111989	Non-Significant
PP_0021814	27	928579000000	362609000000	17	791615000000	609291000000	0.354039	1.17302			0.450949	0.230225	Non-Significant
PP_0021842	27	6447920000000	929150000000	17	8233740000000	4788490000000	0.0650623	0.78311		*	1.18667	-0.352712	Non-Significant
PP_0022025	27	126743000000000	21936900000000	17	113973000000000	22296500000000	0.0687029	1.11204			1.16303	0.153205	Non-Significant
PP_0022026	27	11201000000000	1711950000000	17	14186600000000	5537730000000	0.0120404	0.789551	*	*	1.91936	-0.340896	Sig.Depleted
PP_0022173	27	18947057297	12386863488	17	8019719888	19244543149	0.0266672	2.36256	*	*	1.57402	1.24035	Sig.Enriched
PP_0022425	27	8638870300	7920415572	17	45121790147	100178000000	0.0648359	0.191457		*	1.18818	-2.38491	Non-Significant
PP_0022520	27	1.04431e+08	2.80677e+06	17	1.03606e+08	1.73602e+06	0.284206	1.00796			0.546366	0.0114342	Non-Significant
PP_0022529	27	5.03616e+08	5.0806e+06	17	4.951e+08	2.27381e+07	0.0663809	1.0172			1.17796	0.0246037	Non-Significant
PP_0022530	27	2410338877	4560350279	17	4029492215	11085811699	0.502193	0.598174		*	0.299129	-0.741362	Non-Significant
PP_0022645	27	65549310370	75768344744	17	24223342412	79937254713	0.091903	2.70604		*	1.03667	1.43618	Non-Significant
PP_0022722	27	4.87047e+08	8.64005e+07	17	4.18524e+08	7.61863e+07	0.0105373	1.16373	*		1.97727	0.218752	Non-Significant
PP_0022838	27	4.24463e+08	6.00865e+07	17	6.74219e+08	8.01726e+08	0.112119	0.629563		*	0.950322	-0.667578	Non-Significant
PP_0022889	27	7.39363e+08	4.54399e+07	17	6.45252e+08	8.93854e+07	3.58e-05	1.14585	**		4.44639	0.19642	Non-Significant
PP_0023083	27	223008000000	429955000000	17	842471000000	1330770000000	0.0295864	0.264707	*	*	1.52891	-1.91753	Sig.Depleted
PP_0023193	27	14759900000000	618467000000	17	15900100000000	1551970000000	0.00137511	0.928291	**		2.86166	-0.107351	Non-Significant
PP_0023264	27	3728120000000	723005000000	17	4176590000000	909491000000	0.0770687	0.892622			1.11312	-0.16388	Non-Significant
PP_0023276	27	124077352	863184	17	1.23914e+08	1.06127e+06	0.579192	1.00132			0.237177	0.00189976	Non-Significant
PP_0023371	27	9958320159	5717242957	17	6200490835	3230863085	0.0178012	1.60605	*	*	1.74955	0.68352	Sig.Enriched
PP_0023414	27	5.21571e+08	1.26764e+08	17	5.63323e+08	1.47193e+08	0.323251	0.925883			0.49046	-0.111098	Non-Significant
PP_0023494	27	3264970000000	870390000000	17	3263780000000	1076920000000	0.996818	1.00036			0.00138422	0.000523938	Non-Significant
PP_0023612	27	284781680	1.10006e+07	17	2.70911e+08	2.4569e+07	0.0139503	1.0512	*		1.85542	0.0720393	Non-Significant
PP_0023715	27	3275243552	1390970592	17	3058613413	2588454920	0.719682	1.07083			0.142859	0.0987244	Non-Significant
PP_0024186	27	2220957001	1456345485	17	1149546879	1410857681	0.0206836	1.93203	*	*	1.68437	0.950116	Sig.Enriched
PP_0024201	27	578353000000	451229000000	17	867638000000	727863000000	0.110205	0.666583		*	0.957799	-0.585144	Non-Significant
PP_0024212	27	5274620000000000	573888000000000	17	5262400000000000	488827000000000	0.9424	1.00232			0.0257647	0.00334665	Non-Significant
PP_0024214	27	18226043693	29096662589	17	26982663365	94111921243	0.652891	0.675472		*	0.185159	-0.566031	Non-Significant
PP_0024222	27	2928687189	1595173397	17	3156811494	1707711252	0.655342	0.927736			0.183532	-0.108214	Non-Significant
PP_0024232	27	143391000000	14291336832	17	136040000000	21542000243	0.180022	1.05403			0.744674	0.0759189	Non-Significant
PP_0024240	27	126921000000	137574000000	17	168669000000	179978000000	0.389591	0.752487		*	0.409391	-0.410262	Non-Significant
PP_0024659	27	3.55e+16	7055280000000000	17	3.44e+16	7780040000000000	0.635733	1.03154			0.196725	0.0447955	Non-Significant
PP_0024779	27	1.68652e+08	2.54622e+06	17	1.66388e+08	9.7755e+06	0.256507	1.01361			0.5909	0.0195007	Non-Significant
PP_0024852	27	135307000000	26600205639	17	158109000000	60673928353	0.0934133	0.855788			1.02959	-0.224675	Non-Significant
PP_0025150	27	4.79274e+08	5.10847e+07	17	4.98542e+08	2.21822e+08	0.664959	0.96135			0.177205	-0.0568664	Non-Significant
PP_0025187	27	10691713493	2130006564	17	11165507165	6424282110	0.724006	0.957566			0.140258	-0.0625557	Non-Significant
PP_0025188	27	1266002256	5.6913e+07	17	1326165806	8.72741e+07	0.0082253	0.954633	**		2.08485	-0.0669812	Non-Significant
PP_0025834	27	1408710000000	304202000000	17	1440930000000	695600000000	0.833383	0.977643			0.0791554	-0.0326202	Non-Significant
PP_0026064	27	263825000000	152938000000	17	169582000000	179413000000	0.0697015	1.55574		*	1.15676	0.637598	Non-Significant
PP_0026364	27	7.66127e+08	1.07527e+08	17	6.57381e+08	2.92773e+08	0.0856333	1.16542			1.06736	0.220855	Non-Significant
PP_0026652	27	2235027555	1340402635	17	9.64835e+08	6.23176e+08	0.000710098	2.31649	**	*	3.14868	1.21194	Sig.Enriched
PP_0026677	27	101703000000	10117852705	17	96226207824	17223085993	0.19009	1.05691			0.721042	0.0798554	Non-Significant
PP_0026698	27	3.12781e+08	4.98315e+06	17	3.02499e+08	1.68298e+07	0.00463682	1.03399	**		2.33378	0.0482224	Non-Significant
PP_0026790	27	5.63998e+08	4.99371e+07	17	6.0599e+08	249872149	0.398946	0.930706			0.399085	-0.103602	Non-Significant
PP_0026906	27	1810403207	9.58327e+08	17	4417294227	5882438674	0.0283618	0.409844	*	*	1.54727	-1.28685	Sig.Depleted
PP_0027071	27	9.4189e+07	329043	17	9.34524e+07	1.33725e+06	0.008748	1.00788	**		2.05809	0.0113263	Non-Significant
PP_0027091	27	3178425045	1958586048	17	4015771823	4430598258	0.393802	0.791485		*	0.404722	-0.337365	Non-Significant
PP_0027361	27	5934386030	1638838574	17	10168641059	11061270853	0.0556498	0.583597		*	1.25454	-0.776956	Non-Significant
PP_0027751	27	57435473074	10563348301	17	47402431765	19114905429	0.0300615	1.21166	*	*	1.52199	0.276981	Sig.Enriched
PP_0027766	27	821406000000	242306000000	17	1009760000000	401530000000	0.0584129	0.813468			1.23349	-0.297843	Non-Significant
PP_0028157	27	5.66291e+08	3.46165e+08	17	6.78676e+08	3.13522e+08	0.283482	0.834406			0.547475	-0.261179	Non-Significant
PP_0028304	27	511697953	4.95269e+07	17	4.73168e+08	6.70142e+07	0.0341381	1.08143	*		1.46676	0.112939	Non-Significant
PP_0028382	27	41172840741	8345517251	17	42471361412	6788921585	0.593121	0.969426			0.226857	-0.0447974	Non-Significant
PP_0028383	27	3.02842e+08	2.45716e+07	17	3.63713e+08	2.41664e+08	0.198274	0.83264			0.702734	-0.264235	Non-Significant
PP_0028448	27	45968353407	6174679335	17	46000674706	13332187888	0.991336	0.999297			0.00377934	-0.00101403	Non-Significant
PP_0028531	27	9.87879e+07	633943	17	9.80308e+07	986904	0.00339398	1.00772	**		2.46929	0.0110988	Non-Significant
PP_0028607	27	14949377148	1521822283	17	16353260000	3280725069	0.0606986	0.914153			1.21682	-0.129493	Non-Significant
PP_0028694	27	7661519019	3506648839	17	14714984573	19246152729	0.0687386	0.520661		*	1.1628	-0.941584	Non-Significant
PP_0028783	27	7005498070	3722669310	17	5492107853	4944938835	0.254411	1.27556		*	0.594464	0.351128	Non-Significant
PP_0028867	27	5.51356e+08	5.22558e+07	17	5.16223e+08	3.99272e+07	0.0226025	1.06806	*		1.64584	0.0949903	Non-Significant
PP_0028923	27	3.61631e+08	1.24763e+07	17	3.47353e+08	2.69205e+07	0.0214322	1.04111	*		1.66893	0.0581169	Non-Significant
PP_0028924	27	203702000000	108494000000	17	144124000000	92516330557	0.067949	1.41337		*	1.16782	0.499142	Non-Significant
PP_0028970	27	2.37877e+08	2.20453e+07	17	2.33299e+08	3.65072e+07	0.605789	1.01962			0.217679	0.0280366	Non-Significant
PP_0029087	27	2.3586e+08	3.61299e+06	17	2.29578e+08	9.1855e+06	0.00262246	1.02736	**		2.58129	0.0389468	Non-Significant
PP_0029168	27	5148046424	52475489897	17	-60964908600	150762000000	0.0420011	-0.0844428	*	*	1.37674		Non-Significant
PP_0029207	27	577225000000	160263000000	17	360317000000	140507000000	4.14e-05	1.60199	**	*	4.38298	0.679866	Sig.Enriched
PP_0029231	27	15920877481	4281460260	17	21756863765	8495134012	0.00423629	0.731763	**	*	2.37301	-0.450551	Sig.Depleted
PP_0029454	27	6924580000000	599604000000	17	7649830000000	761834000000	0.00106303	0.905195	**		2.97345	-0.1437	Non-Significant
PP_0029497	27	4032738581	1492791051	17	5920878659	4446807560	0.0473867	0.681105	*	*	1.32434	-0.554051	Sig.Depleted
PP_0029553	27	1157998652	5.3943e+08	17	1091600985	6.19534e+08	0.709255	1.06083			0.149198	0.085188	Non-Significant
PP_0029693	27	2.65198e+08	5.43502e+06	17	2.5721e+08	1.75534e+07	0.0322477	1.03105	*		1.4915	0.0441197	Non-Significant
PP_0029869	27	43326936185	4714161166	17	46298322647	11821641333	0.247601	0.935821			0.606247	-0.0956957	Non-Significant
PP_0029876	27	301202617	2.19316e+07	17	300351080	3.08951e+07	0.915342	1.00284			0.0384164	0.00408445	Non-Significant
PP_0029951	27	1184592827	4.81151e+08	17	9.62612e+08	1064092222	0.349671	1.2306		*	0.45634	0.299365	Non-Significant
PP_0030946	27	1481616814	1160264187	17	2049339798	2277555465	0.280204	0.722973		*	0.552526	-0.467987	Non-Significant
PP_0031162	27	8278648056	2420682698	17	8819987171	5632599786	0.661422	0.938624			0.179522	-0.0913814	Non-Significant
PP_0032387	27	2153400000000	957816000000	17	682258000000	1337450000000	0.000115946	3.15628	**	*	3.93574	1.65823	Sig.Enriched
PP_0032400	27	2.54016e+08	2.59615e+06	17	2.51415e+08	7.4448e+06	0.10232	1.01034			0.990038	0.0148449	Non-Significant
PP_0032410	27	3848339874	1385777492	17	3576127956	2091864214	0.605613	1.07612			0.217805	0.105838	Non-Significant
PP_0032447	27	2.01e+16	1641610000000000	17	1.9e+16	2644150000000000	0.0841706	1.06005			1.07484	0.0841308	Non-Significant
PP_0032449	27	2.91e+16	3214850000000000	17	3.17e+16	9176500000000000	0.186991	0.918745			0.728178	-0.122263	Non-Significant
PP_0032452	27	13060900000000	4460530000000	17	8234410000000	5452560000000	0.00257372	1.58613	**	*	2.58944	0.665512	Sig.Enriched
PP_0032476	27	594719000000	162441000000	17	491174000000	141037000000	0.0363066	1.21081	*	*	1.44001	0.275973	Sig.Enriched
PP_0032480	27	6.70965e+08	9.76097e+07	17	6.48563e+08	3.3809e+08	0.746495	1.03454			0.126973	0.0489908	Non-Significant
PP_0032486	27	70791900000000	16888400000000	17	84554600000000	24714400000000	0.0335664	0.837232	*		1.4741	-0.2563	Sig.Depleted
PP_0032497	27	2411080000000	737808000000	17	2726890000000	1133110000000	0.268127	0.884186			0.571659	-0.177579	Non-Significant
PP_0033448	27	4625475530	1.55194e+08	17	4603624912	2.77623e+08	0.738982	1.00475			0.131366	0.0068314	Non-Significant
PP_0033514	27	8406739889	3504334629	17	7497829276	3117929050	0.387583	1.12122			0.411636	0.165073	Non-Significant
PP_0033807	27	1080250000000	119376000000	17	1213640000000	129040000000	0.00112102	0.890093	**		2.95039	-0.167972	Non-Significant
PP_0034696	27	3446638478	2197868234	17	3040550961	2743174046	0.590716	1.13356			0.228621	0.180857	Non-Significant
PP_0034979	27	5528432806	2806344229	17	5274680283	8074685467	0.881206	1.04811			0.0549226	0.0677869	Non-Significant
PP_0035240	27	8759316144	3062743149	17	9238302488	2519978331	0.592463	0.948152			0.227339	-0.0768095	Non-Significant
PP_0035278	27	2.03177e+08	2.326e+06	17	2.00556e+08	4.55584e+06	0.0154954	1.01307	*		1.8098	0.0187332	Non-Significant
PP_0035703	27	8801392559	4551737081	17	5065866576	5484731908	0.0186132	1.73739	*	*	1.73018	0.796923	Sig.Enriched
PP_0035847	27	2568861511	1.85177e+08	17	2640139882	3.52851e+08	0.384614	0.973002			0.414975	-0.0394853	Non-Significant
PP_0035911	27	1950470252	2507392305	17	2369735339	6106136078	0.751811	0.823075			0.123892	-0.280904	Non-Significant
PP_0035926	27	28349400000000	6895540000000	17	30706900000000	16618900000000	0.515278	0.923225			0.287958	-0.115245	Non-Significant
PP_0036004	27	28274744478	21281128625	17	52941337965	53934998793	0.0383794	0.534077	*	*	1.4159	-0.904881	Sig.Depleted
PP_0036048	27	17893400000000	4381260000000	17	16062600000000	6184840000000	0.256805	1.11398			0.590396	0.155718	Non-Significant
PP_0036091	27	383234000000000	23779300000000	17	484791000000000	80324500000000	2.12e-07	0.790514	**	*	6.67448	-0.339136	Sig.Depleted
PP_0036206	27	224129000000	37603762577	17	176595000000	70855367470	0.00579402	1.26917	**	*	2.23702	0.343888	Sig.Enriched
PP_0036628	27	2571152258	1588826069	17	2195633010	1800406324	0.472386	1.17103			0.325703	0.227778	Non-Significant
PP_0036940	27	9.55287e+07	401923	17	9.44116e+07	1.93918e+06	0.0056899	1.01183	**		2.2449	0.0169702	Non-Significant
PP_0037163	27	101326526	394720	17	1.00458e+08	1.78704e+06	0.0186611	1.00864	*		1.72906	0.012415	Non-Significant
PP_0037190	27	5713033415	1801436793	17	4521372882	3525803565	0.145801	1.26356		*	0.836241	0.337496	Non-Significant
PP_0037875	27	393719000000	127089000000	17	268959000000	107476000000	0.00167738	1.46386	**	*	2.77537	0.549778	Sig.Enriched
PP_0037882	27	112459000000000	11719000000000	17	136054000000000	55651500000000	0.0379675	0.826574	*		1.42059	-0.274784	Sig.Depleted
PP_0037889	27	2102830000000000	288788000000000	17	2434760000000000	1151300000000000	0.158117	0.863669			0.801021	-0.211449	Non-Significant
PP_0037890	27	6.77e+16	7885590000000000	17	8.25e+16	2.64e+16	0.00906737	0.821014	**		2.04252	-0.284521	Sig.Depleted
PP_0037900	27	11180211615	8137099071	17	15407925329	18842826425	0.309579	0.725614		*	0.509229	-0.462725	Non-Significant
PP_0037908	27	12143213093	4495926225	17	13348770253	7030269073	0.490562	0.909688			0.309306	-0.136557	Non-Significant
PP_0037913	27	4765204770	2231310528	17	2522622032	2141235555	0.00199861	1.88899	**	*	2.69927	0.917614	Sig.Enriched
PP_0039584	27	10864247358	8468988570	17	20220599318	26977961710	0.099416	0.537286		*	1.00254	-0.896238	Non-Significant
PP_0040367	27	2.11431e+08	1.98195e+06	17	2.10747e+08	4.27626e+06	0.474743	1.00325			0.323542	0.00467886	Non-Significant
PP_0040641	27	2.76265e+08	1.77315e+07	17	2.69095e+08	9.19052e+06	0.131622	1.02665			0.880671	0.0379376	Non-Significant
PP_0040781	27	71962000000000	18023600000000	17	60294000000000	33187200000000	0.13785	1.19352			0.860593	0.255222	Non-Significant
PP_0040875	27	1.99195e+08	4.78309e+06	17	2.08109e+08	5.70006e+07	0.420418	0.957168			0.376318	-0.0631557	Non-Significant
PP_0040986	27	74198090852	16764513485	17	94938203235	39590294032	0.0202962	0.781541	*	*	1.69258	-0.355607	Sig.Depleted
PP_0040992	27	6733189496	1881368914	17	6736389588	3776094854	0.997031	0.999525			0.0012914	-0.000685509	Non-Significant
PP_0041278	27	2317847804	6.82953e+08	17	3221592180	3073254713	0.146184	0.719473		*	0.835101	-0.474988	Non-Significant
PP_0041358	27	1.82101e+08	2.0388e+06	17	1.78438e+08	7.46804e+06	0.0197277	1.02053	*		1.70492	0.0293169	Non-Significant
PP_0041523	27	677425000000	109965000000	17	588412000000	138869000000	0.0229626	1.15128	*		1.63898	0.203233	Non-Significant
PP_0041612	27	3509880000000	596560000000	17	3914930000000	984663000000	0.0958341	0.896538			1.01848	-0.157564	Non-Significant
PP_0041637	27	43838577170	19196362052	17	27934991059	12405624982	0.00413581	1.56931	**	*	2.38344	0.650128	Sig.Enriched
PP_0041997	27	86156560556	6903524291	17	98537503353	19851722880	0.00473055	0.874353	**		2.32509	-0.193712	Non-Significant
PP_0042084	27	682679000000	110509000000	17	680706000000	202537000000	0.966815	1.0029			0.0146564	0.00417581	Non-Significant
PP_0042372	27	40010000000000	6993540000000	17	54498300000000	37196700000000	0.0540347	0.734152		*	1.26733	-0.44585	Non-Significant
PP_0042479	27	4009636363	1266609356	17	4660878424	2904457864	0.310986	0.860275			0.507259	-0.21713	Non-Significant
PP_0042558	27	71908900000000	16884300000000	17	85306700000000	24423800000000	0.0370554	0.842945	*		1.43115	-0.24649	Non-Significant
PP_0042823	27	12367853456	5541040085	17	11944721353	3647750703	0.781975	1.03542			0.106807	0.0502219	Non-Significant
PP_0043251	27	1262450000000000	178764000000000	17	1603250000000000	905559000000000	0.0630031	0.787434		*	1.20064	-0.34477	Non-Significant
PP_0043255	27	6.55041e+08	1.74832e+07	17	6.24731e+08	7.66984e+07	0.0536041	1.04852			1.2708	0.0683503	Non-Significant
PP_0043286	27	1.22138e+08	928500	17	1.20567e+08	1.74479e+06	0.000340911	1.01303	**		3.46736	0.0186811	Non-Significant
PP_0043304	27	1180977107	4.42095e+08	17	9.15883e+08	940943988	0.212923	1.28944		*	0.671778	0.366745	Non-Significant
PP_0043305	27	13508264222	8.83463e+08	17	12343004606	1924772823	0.0091125	1.09441	**		2.04036	0.130149	Non-Significant
PP_0043307	27	1481811942	498702859	17	1340742812	6.8571e+08	0.434272	1.10522			0.362239	0.14433	Non-Significant
PP_0043317	27	2433210000000	361326000000	17	1927000000000	444114000000	0.000163606	1.26269	**	*	3.7862	0.336504	Sig.Enriched
PP_0043321	27	352819000000	50053453180	17	386750000000	43130940097	0.0261467	0.912265	*		1.58258	-0.132475	Non-Significant
PP_0043325	27	1045184011	3.79599e+08	17	8.40844e+08	4.39794e+08	0.109464	1.24302		*	0.960727	0.313846	Non-Significant
PP_0043326	27	8344810000000000	682660000000000	17	8084720000000000	2219080000000000	0.571032	1.03217			0.243339	0.0456829	Non-Significant
PP_0043332	27	32315195148	31154024915	17	30945280376	28966920989	0.884748	1.04427			0.0531803	0.0624933	Non-Significant
PP_0043334	27	3184252248	8.59361e+08	17	3400710135	4566646632	0.810576	0.936349			0.091206	-0.0948814	Non-Significant
PP_0043340	27	9539766941	2901000254	17	11013252582	5810620046	0.26929	0.866208			0.56978	-0.207215	Non-Significant
PP_0043815	27	5.04002e+08	2.14424e+08	17	5.8694e+08	4.72203e+08	0.430821	0.858694			0.365704	-0.219784	Non-Significant
PP_0043825	27	2.61578e+08	6.02422e+07	17	3.38189e+08	3.21943e+08	0.232566	0.773467		*	0.633454	-0.370587	Non-Significant
PP_0044123	27	183643633	3.62277e+06	17	1.78474e+08	9.26859e+06	0.0124137	1.02897	*		1.9061	0.0411985	Non-Significant
PP_0044128	27	6.01866e+07	185113	17	6.00168e+07	483427	0.106163	1.00283			0.974027	0.00407449	Non-Significant
PP_0044320	27	3254591206	2107417320	17	1778873252	1995092617	0.0260089	1.82958	*	*	1.58488	0.871513	Sig.Enriched
PP_0044974	27	2213860000000	361353000000	17	2741630000000	1158440000000	0.0322146	0.807499	*		1.49195	-0.308468	Sig.Depleted
PP_0046041	27	8030790000000	2342120000000	17	13065500000000	7461780000000	0.00210289	0.614657	**	*	2.67718	-0.702147	Sig.Depleted
PP_0046084	27	27643700000000	3606220000000	17	26836900000000	8041500000000	0.650872	1.03006			0.186505	0.0427345	Non-Significant
PP_0046097	27	3604673222	7.95782e+08	17	2953422139	1346834187	0.0496661	1.22051	*	*	1.30394	0.287481	Sig.Enriched
PP_0043331	27	416096000000000	56224100000000	17	494449000000000	209449000000000	0.0710402	0.841534			1.1485	-0.248906	Non-Significant
PP_0040158	27	19172000000000	4579480000000	17	23299400000000	11237700000000	0.0954792	0.822856			1.02009	-0.281289	Non-Significant
PP_0037887	27	2314400000000000	488342000000000	17	1988740000000000	589709000000000	0.0534216	1.16376			1.27228	0.218788	Non-Significant
PP_0034633	27	196582000000000	28806100000000	17	223165000000000	33513600000000	0.00772867	0.880884	**		2.1119	-0.182977	Non-Significant
PN_0019581	27	133343000000	18182169683	17	173885000000	89504988108	0.02682	0.766845	*	*	1.57154	-0.382993	Sig.Depleted
LN_0000022	27	11242986578	1679528735	17	11920431324	3606848827	0.402803	0.943169			0.394908	-0.0844111	Non-Significant
LN_0000046	27	108657000000	12483463947	17	102784000000	10738157428	0.116897	1.05714			0.932198	0.0801659	Non-Significant
LN_0000103	27	3076680000000	831653000000	17	3109510000000	1344100000000	0.92053	0.989441			0.035962	-0.0153147	Non-Significant
LN_0000139	27	44201800000000	8699190000000	17	43604200000000	17283600000000	0.879703	1.0137			0.055664	0.0196362	Non-Significant
LN_0000195	27	352059000000	55912129114	17	359835000000	91462312410	0.727412	0.978391			0.13822	-0.0315167	Non-Significant
LN_0000210	27	7564900000000	2215470000000	17	7098000000000	2375090000000	0.511524	1.06578			0.291134	0.0919076	Non-Significant
LN_0000288	27	15881288889	1898978259	17	15667772294	1433548967	0.693271	1.01363			0.159097	0.0195279	Non-Significant
LN_0000353	27	5.70495e+08	4.86038e+07	17	6.07791e+08	1.66824e+08	0.279021	0.938637			0.554363	-0.0913605	Non-Significant
LN_0000376	27	18901580837	5302420350	17	15501238829	6527547494	0.0651764	1.21936		*	1.18591	0.286123	Non-Significant
LN_0000446	27	20906200874	12444205014	17	29045063471	10315412725	0.0296925	0.719785	*	*	1.52735	-0.474362	Sig.Depleted
LN_0000517	27	90281715370	16047078296	17	88558709471	15330109154	0.726068	1.01946			0.139023	0.0277996	Non-Significant
LN_0000566	27	3.59431e+08	3.75557e+07	17	3.54433e+08	1.97549e+07	0.616236	1.0141			0.210253	0.0201996	Non-Significant
LN_0000817	27	2285705378	5.73251e+08	17	1879756852	8.64402e+08	0.06751	1.21596		*	1.17063	0.282093	Non-Significant
LN_0000920	27	4706380000000	699975000000	17	4526360000000	960249000000	0.476323	1.03977			0.322098	0.0562678	Non-Significant
LN_0001022	27	2824730000000	697139000000	17	2611130000000	667904000000	0.320438	1.0818			0.494257	0.113438	Non-Significant
LN_0001031	27	266353000000000	16134300000000	17	271465000000000	22577500000000	0.386135	0.981171			0.413261	-0.0274229	Non-Significant
LN_0001163	27	9595205963	1427899794	17	9100801147	1913914613	0.33293	1.05433			0.477648	0.0763202	Non-Significant
LN_0001181	27	2.15619e+08	5.94521e+06	17	2.17721e+08	7.02856e+06	0.293209	0.990343			0.532822	-0.0139997	Non-Significant
LN_0001344	27	4.34698e+08	1.46428e+08	17	3.53014e+08	8.57469e+07	0.0435767	1.23139	*	*	1.36075	0.300289	Sig.Enriched
LN_0001374	27	115870000000000	30013000000000	17	78211200000000	26191800000000	0.000116208	1.4815	**	*	3.93476	0.567063	Sig.Enriched
LN_0001376	27	21065200000000	5109680000000	17	13441000000000	3365530000000	2.51e-06	1.56724	**	*	5.60011	0.648225	Sig.Enriched
LN_0001393	27	20992900000000	5043600000000	17	13552200000000	3339500000000	3.13e-06	1.54904	**	*	5.50386	0.631371	Sig.Enriched
LN_0001394	27	35491800000000	7951420000000	17	28994000000000	8502920000000	0.0138055	1.22411	*	*	1.85995	0.291732	Sig.Enriched
LN_0001395	27	2410120000000	1118890000000	17	1814960000000	895780000000	0.0714863	1.32792		*	1.14578	0.409168	Non-Significant
LN_0001422	27	1561831587	6.14058e+08	17	1159149285	4.52629e+08	0.0246609	1.34739	*	*	1.60799	0.430173	Sig.Enriched
LN_0001591	27	2672725138	9.83612e+08	17	3564735752	3515923556	0.218045	0.749768		*	0.661455	-0.415484	Non-Significant
LN_0001602	27	264093000000	253263000000	17	429552000000	206217000000	0.0290575	0.614811	*	*	1.53674	-0.701786	Sig.Depleted
LN_0001612	27	15661500000000	2236320000000	17	16029800000000	3929700000000	0.693391	0.977024			0.159022	-0.0335338	Non-Significant
LN_0002007	27	1126730467	2.14889e+08	17	1337539245	6.70236e+08	0.135111	0.842391			0.869309	-0.247439	Non-Significant
LN_0002049	27	6.19842e+08	7.08898e+07	17	666253020	1.2496e+08	0.122785	0.93034			0.910853	-0.10417	Non-Significant
LN_0002051	27	46302070007	23689063257	17	51248826524	58809367491	0.69736	0.903476			0.156543	-0.146442	Non-Significant
LN_0002150	27	8492482489	1355520553	17	9400522094	2151455970	0.0924328	0.903405			1.03417	-0.146555	Non-Significant
LN_0002158	27	199439000000	13593779662	17	184935000000	22447948978	0.0105669	1.07843	*		1.97605	0.10893	Non-Significant
LN_0002166	27	89524806148	11983964904	17	85536014706	12765994481	0.300426	1.04663			0.522262	0.0657555	Non-Significant
LN_0002171	27	22842987296	5144850601	17	18150281135	7247896482	0.0159245	1.25855	*	*	1.79793	0.331759	Sig.Enriched
LN_0002184	27	7092230000000000	1574930000000000	17	7012940000000000	1817630000000000	0.878975	1.01131			0.0560234	0.016219	Non-Significant
LN_0002213	27	9.79876e+08	240736390	17	1039738610	2.25597e+08	0.415462	0.942425			0.381469	-0.0855499	Non-Significant
LN_0002218	27	1425081056	2944254875	17	4375360915	7888968475	0.084463	0.325706		*	1.07333	-1.61836	Non-Significant
LN_0002256	27	174261000000	15629683589	17	181917000000	21948006666	0.183765	0.957916			0.735737	-0.0620294	Non-Significant
LN_0002280	27	188643000000000	31480100000000	17	186432000000000	37432700000000	0.833992	1.01186			0.0788379	0.0170138	Non-Significant
LN_0002317	27	15254078370	3199554703	17	12804912976	5359405660	0.0639134	1.19127			1.19441	0.252498	Non-Significant
LN_0002318	27	9824312889	2241179630	17	8666704212	3127988179	0.160133	1.13357			0.79552	0.180873	Non-Significant
LN_0002381	27	2458890000000	373673000000	17	2304740000000	540804000000	0.269366	1.06688			0.569657	0.0934037	Non-Significant
LN_0002395	27	741276000000	200822000000	17	788179000000	194067000000	0.449113	0.940491			0.347644	-0.0885137	Non-Significant
LN_0002423	27	1.02435e+08	2.22087e+06	17	1.02163e+08	1.32787e+06	0.651131	1.00266			0.186332	0.0038382	Non-Significant
LN_0002442	27	982058000000	159393000000	17	988657000000	277133000000	0.92044	0.993326			0.0360045	-0.0096611	Non-Significant
LN_0002444	27	442846000000	128996000000	17	358304000000	142460000000	0.0483597	1.23595	*	*	1.31552	0.305621	Sig.Enriched
LN_0002469	27	23411395333	3555560036	17	26857057118	7746716920	0.0509976	0.871704			1.29245	-0.19809	Non-Significant
LN_0002471	27	2933135083	1744021554	17	2328348365	2038948701	0.30012	1.25975		*	0.522706	0.333137	Non-Significant
LN_0002476	27	1232880000000	222248000000	17	1157000000000	326469000000	0.363539	1.06558			0.439449	0.0916453	Non-Significant
LN_0002542	27	317072000000	77082119754	17	289049000000	71400100981	0.234075	1.09695			0.630646	0.133495	Non-Significant
LN_0002543	27	9180226504	3598862453	17	10010340765	5508581455	0.547808	0.917074			0.261372	-0.124889	Non-Significant
LN_0002545	27	1624400000000	198375000000	17	1645840000000	330286000000	0.7887	0.986973			0.103088	-0.0189174	Non-Significant
LN_0002620	27	18919800000000	2778330000000	17	20018900000000	3772720000000	0.2727	0.945099			0.564314	-0.0814633	Non-Significant
LN_0002868	27	40822146519	7270448613	17	32969171000	12016441426	0.00975078	1.23819	**	*	2.01096	0.308234	Sig.Enriched
LN_0002918	27	28806269074	10392448796	17	28676404235	15532479977	0.973602	1.00453			0.0116184	0.00651868	Non-Significant
LN_0002920	27	2.85226e+08	1.1571e+08	17	3.23323e+08	1.37123e+08	0.327898	0.882172			0.484261	-0.180869	Non-Significant
LN_0002961	27	1133750000000	296885000000	17	750361000000	207371000000	3.3e-05	1.51095	**	*	4.48165	0.595451	Sig.Enriched
LN_0002965	27	2.30051e+08	1.30446e+07	17	2.46574e+08	2.54212e+07	0.00680959	0.932987	**		2.16688	-0.100071	Non-Significant
LN_0003011	27	6691375144	6.59388e+08	17	6965999553	7.70085e+08	0.214404	0.960576			0.668767	-0.0580277	Non-Significant
LN_0003028	27	37242330148	5033666828	17	35102182235	8344955907	0.293459	1.06097			0.532452	0.0853826	Non-Significant
LN_0003038	27	1.664e+08	2.31401e+06	17	1.68342e+08	2.46219e+06	0.0114464	0.988464	*		1.94133	-0.0167399	Non-Significant
LN_0003082	27	3603150000000	325426000000	17	3183380000000	540130000000	0.00243841	1.13186	**		2.61289	0.178699	Non-Significant
LN_0003084	27	641632000000	76686066339	17	566626000000	100431000000	0.00767875	1.13237	**		2.11471	0.17935	Non-Significant
LN_0003089	27	255072000000	41875081359	17	193390000000	31847187088	5.68e-06	1.31895	**	*	5.24561	0.399393	Sig.Enriched
LN_0003090	27	66355156963	9057838576	17	58165334941	14036950416	0.0231108	1.1408	*		1.63619	0.190049	Non-Significant
LN_0003095	27	139879777	2.06516e+06	17	140376910	1.8765e+06	0.425534	0.996459			0.371065	-0.00511825	Non-Significant
LN_0003102	27	9994580474	2250547123	17	7602857153	2843451126	0.00346317	1.31458	**	*	2.46053	0.394604	Sig.Enriched
LN_0003156	27	7.47764e+08	2.90437e+08	17	6.01511e+08	1.29595e+08	0.05774	1.24314		*	1.23852	0.313992	Non-Significant
LN_0003175	27	23164901333	4945333290	17	25627227882	7843218714	0.207399	0.903918			0.683193	-0.145737	Non-Significant
LN_0003177	27	22190832963	5885935888	17	27713800412	11485795419	0.0411663	0.800714	*		1.38546	-0.320641	Sig.Depleted
LN_0003180	27	2055568183	2118896276	17	4466516821	2956667559	0.00300272	0.460217	**	*	2.52248	-1.11961	Sig.Depleted
LN_0003182	27	41388198556	10280972931	17	35527471000	11252392374	0.0830663	1.16496			1.08058	0.220284	Non-Significant
LN_0003186	27	148666000000	30328290213	17	105366000000	20313001944	5.76e-06	1.41095	**	*	5.23927	0.496672	Sig.Enriched
LN_0003404	27	177629000000000	25540100000000	17	174226000000000	41591300000000	0.737714	1.01953			0.132112	0.0279041	Non-Significant
LN_0003424	27	4114643789	1050889297	17	5351117018	3188681737	0.0683542	0.768932		*	1.16523	-0.379073	Non-Significant
LN_0003433	27	15252461126	8381687114	17	13232077886	9480420457	0.463324	1.15269			0.334115	0.205002	Non-Significant
LN_0003452	27	2053058230	6.7284e+08	17	2318444259	2158347356	0.553086	0.885533			0.257207	-0.175382	Non-Significant
LN_0003560	27	5318450000000	1080440000000	17	5001970000000	1440180000000	0.410625	1.06327			0.386554	0.088511	Non-Significant
LN_0003576	27	69882613407	11140945598	17	73817813706	34620127813	0.585021	0.94669			0.232829	-0.0790354	Non-Significant
LN_0003693	27	427589000000	124242000000	17	496506000000	347790000000	0.35072	0.861196			0.45504	-0.215587	Non-Significant
LN_0003758	27	2.9368e+08	2.46462e+07	17	3.13247e+08	2.98752e+07	0.0229022	0.937535	*		1.64012	-0.0930548	Non-Significant
LN_0003858	27	1771747343	545389085	17	1650323651	9.59104e+08	0.594517	1.07358			0.225836	0.102424	Non-Significant
LN_0003874	27	37481412852	13299795859	17	26844928829	17472960256	0.0273533	1.39622	*	*	1.56299	0.481526	Sig.Enriched
LN_0003884	27	2.09679e+08	2.56891e+07	17	2.19902e+08	2.9359e+07	0.230663	0.953513			0.637022	-0.0686756	Non-Significant
LN_0003926	27	2.76979e+08	5.77979e+07	17	3.05254e+08	1.87384e+08	0.466522	0.907374			0.331128	-0.140231	Non-Significant
LN_0003954	27	124735000000000	20898600000000	17	105429000000000	24542200000000	0.00790898	1.18312	**		2.10188	0.242601	Non-Significant
LN_0004068	27	1.05456e+08	1.05968e+06	17	1.05649e+08	1.26148e+06	0.588934	0.998179			0.229933	-0.0026289	Non-Significant
LN_0004108	27	1.84528e+08	9.59148e+06	17	1.85897e+08	1.11527e+07	0.667257	0.992634			0.175707	-0.0106657	Non-Significant
LN_0004254	27	317880000000	44656340173	17	315545000000	60124442286	0.883402	1.0074			0.0538417	0.0106349	Non-Significant
LN_0004268	27	10106413089	2118559746	17	9177120894	2604662530	0.202027	1.10126			0.694592	0.139158	Non-Significant
LN_0004552	27	3.81171e+08	7.76493e+07	17	4.06725e+08	1.0745e+08	0.36525	0.937171			0.43741	-0.0936151	Non-Significant
LN_0004553	27	4.21943e+08	1.08283e+08	17	4.7673e+08	2.47862e+08	0.318026	0.885078			0.497538	-0.176123	Non-Significant
LN_0004611	27	192420000000	25001733161	17	155399000000	40995914808	0.000566543	1.23823	**	*	3.24677	0.308283	Sig.Enriched
LN_0004614	27	133150000000	25164972067	17	104917000000	26778509959	0.00100629	1.2691	**	*	2.99728	0.343805	Sig.Enriched
LN_0004618	27	1598133490	1027181507	17	1008002393	9.60803e+08	0.0641198	1.58545		*	1.19301	0.664889	Non-Significant
LN_0004622	27	1298847770	6.90602e+08	17	8.64884e+08	7.69299e+08	0.0588131	1.50176		*	1.23053	0.586653	Non-Significant
LN_0004623	27	1313877824	3.74624e+08	17	1342891556	6.2133e+08	0.847311	0.978395			0.071957	-0.0315117	Non-Significant
LN_0004628	27	1023630000000	226064000000	17	718279000000	236075000000	0.000102902	1.42511	**	*	3.98758	0.511073	Sig.Enriched
LN_0004665	27	200989000000	61521600761	17	150692000000	56932742956	0.00955434	1.33378	**	*	2.0198	0.415516	Sig.Enriched
LN_0004674	27	2976820000000	1508640000000	17	1807110000000	902321000000	0.00621122	1.64728	**	*	2.20682	0.720089	Sig.Enriched
LN_0004725	27	94157768741	35447210162	17	68674818600	51947814548	0.0595149	1.37107		*	1.22537	0.455299	Non-Significant
LN_0004733	27	4455510000000	1105780000000	17	2899280000000	834775000000	1.17e-05	1.53676	**	*	4.93195	0.619896	Sig.Enriched
LN_0004735	27	638010000000	127268000000	17	619791000000	186665000000	0.701818	1.0294			0.153776	0.0417969	Non-Significant
LN_0005256	27	132579000000	26639106127	17	100548000000	24918863097	0.00026789	1.31856	**	*	3.57204	0.398962	Sig.Enriched
LN_0005289	27	18276276630	2091401931	17	16353766824	1753818782	0.00298464	1.11756	**		2.52511	0.160349	Non-Significant
LN_0005290	27	8.22751e+07	321590	17	8.22676e+07	358350	0.943012	1.00009			0.025483	0.000131216	Non-Significant
LN_0005322	27	24704249407	6458253909	17	23738169588	8645320312	0.674114	1.0407			0.171267	0.0575505	Non-Significant
LN_0005339	27	8.72374e+08	9.97349e+08	17	2350604933	2336486157	0.005788	0.371128	**	*	2.23747	-1.43001	Sig.Depleted
LN_0005345	27	6.85083e+07	759466	17	6.84971e+07	691280	0.961007	1.00016			0.0172736	0.000235471	Non-Significant
LN_0005395	27	21038577963	4584453832	17	22017988353	5987931416	0.543483	0.955518			0.264814	-0.0656455	Non-Significant
LN_0005502	27	80441111037	17695105886	17	77682117588	19006603517	0.627061	1.03552			0.20269	0.0503505	Non-Significant
LN_0005582	27	9.98752e+08	2.10887e+08	17	8.48858e+08	2.4616e+08	0.0371991	1.17658	*		1.42947	0.234603	Non-Significant
LN_0005661	27	3072575260	1407709441	17	2503240647	1731587607	0.238899	1.22744		*	0.621786	0.295651	Non-Significant
LN_0005673	27	1.86554e+08	4.09587e+06	17	1.8871e+08	5.05794e+06	0.128112	0.988574			0.892409	-0.0165798	Non-Significant
LN_0005688	27	6.69111e+07	234313	17	6.70209e+07	384708	0.244766	0.998362			0.611249	-0.00236545	Non-Significant
LN_0005819	27	2550123656	1880723093	17	4569314041	2600405441	0.00468237	0.558098	**	*	2.32953	-0.84141	Sig.Depleted
LN_0005825	27	5322330000000000	801609000000000	17	5029520000000000	993890000000000	0.288556	1.05822			0.53977	0.0816373	Non-Significant
LN_0005831	27	19752900000000	2964370000000	17	18806000000000	5952570000000	0.486054	1.05035			0.313316	0.070875	Non-Significant
LN_0005847	27	141671000000000	21315900000000	17	137814000000000	28327200000000	0.609817	1.02799			0.2148	0.0398216	Non-Significant
LN_0005870	27	26516786704	5437865725	17	25735291471	8503311246	0.711199	1.03037			0.148009	0.0431578	Non-Significant
LN_0005881	27	125973000000	21120276281	17	128155000000	41181565392	0.817598	0.982973			0.0874603	-0.0247768	Non-Significant
LN_0005892	27	6355565507	2078799620	17	6537282441	3290647593	0.823018	0.972203			0.0845906	-0.0406705	Non-Significant
LN_0005965	27	5968060000000	1711230000000	17	3854480000000	1236160000000	7.02e-05	1.54834	**	*	4.15378	0.630726	Sig.Enriched
LN_0005969	27	447266000000	102077000000	17	438873000000	121673000000	0.806476	1.01912			0.0934085	0.0273282	Non-Significant
LN_0006004	27	5.85568e+07	314967	17	5.87615e+07	717972	0.199914	0.996516			0.699157	-0.00503498	Non-Significant
LN_0006031	27	19088966889	4317794560	17	17444689412	1866441346	0.146214	1.09426			0.83501	0.129951	Non-Significant
LN_0006032	27	33744981667	8413932549	17	39088539059	11805500763	0.086881	0.863296			1.06108	-0.212073	Non-Significant
LN_0006065	27	15398592093	3661372704	17	18239900676	10168101693	0.191043	0.844226			0.718869	-0.244299	Non-Significant
LN_0006067	27	492047000000	74010047193	17	463910000000	90266796079	0.265875	1.06065			0.575322	0.0849503	Non-Significant
LN_0006070	27	70026840074	8565740593	17	66183409000	14578675291	0.275793	1.05807			0.559416	0.0814384	Non-Significant
LN_0006231	27	301487000000	65128859240	17	400275000000	95094497435	0.000187957	0.7532	**	*	3.72594	-0.408895	Sig.Depleted
LN_0006240	27	5144520000000	980551000000	17	5946140000000	1461940000000	0.0348436	0.865187	*		1.45788	-0.208916	Non-Significant
LN_0006246	27	1533863319	5.64827e+08	17	1499968009	1009709040	0.886954	1.0226			0.0520991	0.0322382	Non-Significant
LN_0006292	27	5938880000000	1159670000000	17	6762660000000	1660880000000	0.05927	0.878186			1.22716	-0.187401	Non-Significant
LP_0000071	27	193752000000	31565408690	17	143713000000	36077214401	1.76e-05	1.34819	**	*	4.75528	0.431023	Sig.Enriched
LP_0000225	27	171746000000	38355951260	17	141036000000	41985420987	0.0166699	1.21775	*	*	1.77807	0.284216	Sig.Enriched
LP_0000227	27	1223930854	7.30952e+08	17	1079476564	1057401615	0.594545	1.13382			0.225816	0.18119	Non-Significant
LP_0000329	27	61856015778	10870286321	17	50340979765	17108908921	0.00905289	1.22874	**	*	2.04321	0.297181	Sig.Enriched
LP_0000330	27	2366350000000	319530000000	17	2201440000000	520016000000	0.198531	1.07491			0.702173	0.104213	Non-Significant
LP_0000348	27	216531000000	23293362440	17	227948000000	45264594144	0.276047	0.949915			0.559017	-0.0741301	Non-Significant
LP_0000349	27	100236000000	14760584913	17	95611144000	22391990660	0.412693	1.04837			0.384373	0.0681445	Non-Significant
LP_0000432	27	197310000000	54766701676	17	291807000000	115658000000	0.000698085	0.676167	**	*	3.15609	-0.564549	Sig.Depleted
LP_0000638	27	9393710905	4816494999	17	17525016882	6332726322	1.88e-05	0.536017	**	*	4.72561	-0.899649	Sig.Depleted
LP_0000645	27	219318000000	70411852622	17	159027000000	84062192740	0.0139619	1.37912	*	*	1.85505	0.463748	Sig.Enriched
LP_0000672	27	2729324679	2188146565	17	2412835892	3107315216	0.693652	1.13117			0.158859	0.177814	Non-Significant
LP_0000707	27	2.06121e+08	5.06944e+06	17	2.06509e+08	5.65947e+06	0.814347	0.998122			0.0891908	-0.00271249	Non-Significant
LP_0000770	27	5.74213e+07	186537	17	5.73925e+07	154074	0.598042	1.0005			0.223269	0.000722898	Non-Significant
LP_0000905	27	31511200000000	3072720000000	17	28980300000000	3795380000000	0.0195334	1.08733	*		1.70922	0.120793	Non-Significant
LP_0000914	27	30183743926	3215893474	17	27743282294	5791166471	0.0790641	1.08797			1.10202	0.121633	Non-Significant
LP_0000941	27	130718000000	27199723117	17	166909000000	52975117591	0.00463429	0.783168	**	*	2.33402	-0.352605	Sig.Depleted
LP_0001103	27	2.11e+16	5177120000000000	17	2.28e+16	3945170000000000	0.258516	0.926165			0.587513	-0.110659	Non-Significant
LP_0001105	27	5921917711	9070710830	17	14068464379	12974215510	0.0184023	0.420936	*	*	1.73513	-1.24833	Sig.Depleted
LP_0001117	27	1417988583	6.51578e+08	17	1630007494	1081995507	0.42059	0.869928			0.376141	-0.201033	Non-Significant
LP_0001139	27	75717100000000	12949400000000	17	64958500000000	16103600000000	0.01893	1.16562	*		1.72285	0.2211	Non-Significant
LP_0001140	27	525665000000	117021000000	17	628772000000	262059000000	0.0807779	0.836018			1.09271	-0.258393	Non-Significant
LP_0001183	27	2.87523e+08	2.31195e+07	17	2.94323e+08	3.10572e+07	0.410622	0.976897			0.386558	-0.0337223	Non-Significant
LP_0001186	27	787469000000	119548000000	17	709947000000	195201000000	0.10887	1.10919			0.96309	0.149512	Non-Significant
LP_0001190	27	1605680000000	358010000000	17	1459430000000	499917000000	0.264624	1.10021			0.577371	0.137781	Non-Significant
LP_0001192	27	228578000000000	28880900000000	17	197219000000000	40540500000000	0.0045681	1.15901	**		2.34026	0.21289	Non-Significant
LP_0001196	27	1954529711	4.212e+08	17	2188952406	9.75782e+08	0.276983	0.892906			0.557547	-0.163419	Non-Significant
LP_0001237	27	4537150489	2498387157	17	6321153379	4099899248	0.0793329	0.717773		*	1.10055	-0.478401	Non-Significant
LP_0001239	27	2.84302e+08	6.83349e+06	17	282212360	8.97385e+06	0.386883	1.0074			0.41242	0.0106436	Non-Significant
LP_0001251	27	4.12e+16	4452010000000000	17	3.52e+16	6908970000000000	0.00116116	1.169	**		2.93511	0.225271	Non-Significant
LP_0001253	27	2931340000000	392752000000	17	2398870000000	553330000000	0.000561136	1.22197	**	*	3.25093	0.289205	Sig.Enriched
LP_0001263	27	6.65661e+08	4.07109e+08	17	5.08284e+08	4.09807e+08	0.219883	1.30962		*	0.657808	0.389153	Non-Significant
LP_0001270	27	9883720000000000	1427430000000000	17	8209520000000000	1864340000000000	0.00165413	1.20393	**	*	2.78143	0.267756	Sig.Enriched
LP_0001273	27	44214000000000	6687230000000	17	36266000000000	8102820000000	0.00100414	1.21916	**	*	2.99821	0.285885	Sig.Enriched
LP_0001274	27	354763000000	47372967324	17	291095000000	85935852491	0.00282769	1.21872	**	*	2.54857	0.285367	Sig.Enriched
LP_0001277	27	7.49e+16	1.59e+16	17	7.01e+16	1.2e+16	0.289107	1.06875			0.538942	0.0959229	Non-Significant
LP_0001281	27	7.61e+16	1.69e+16	17	7.13e+16	1.19e+16	0.311749	1.06743			0.506195	0.0941469	Non-Significant
LP_0001283	27	487286000000000	102136000000000	17	543062000000000	105227000000000	0.0885645	0.897294			1.05274	-0.156347	Non-Significant
LP_0001291	27	31628674369	13929368970	17	38482269314	36667278364	0.383699	0.821903			0.416009	-0.282961	Non-Significant
LP_0001308	27	595791000000000	186978000000000	17	434185000000000	209675000000000	0.0109063	1.37221	*	*	1.96232	0.456496	Sig.Enriched
LP_0001311	27	1132790000000000	173030000000000	17	952061000000000	252123000000000	0.00723791	1.18983	**		2.14039	0.250755	Sig.Enriched
LP_0001313	27	1173910000000	154937000000	17	949842000000	268390000000	0.00105676	1.23591	**	*	2.97603	0.305568	Sig.Enriched
LP_0001324	27	4766080000000000	950606000000000	17	3402620000000000	823897000000000	1.63e-05	1.40071	**	*	4.7887	0.486156	Sig.Enriched
LP_0001329	27	128065000000	23543379611	17	109682000000	22768596077	0.0143803	1.16761	*		1.84223	0.223553	Non-Significant
LP_0001331	27	495866000000	110283000000	17	323628000000	81303820955	1.76e-06	1.53221	**	*	5.75472	0.615612	Sig.Enriched
LP_0001333	27	460989000000	81481397718	17	355335000000	107111000000	0.000610663	1.29734	**	*	3.2142	0.375552	Sig.Enriched
LP_0001337	27	511661000000	84975778487	17	386332000000	97812887220	5.41e-05	1.32441	**	*	4.26683	0.405346	Sig.Enriched
LP_0001339	27	15070000000000	3775160000000	17	11839900000000	3868760000000	0.00904047	1.27281	**	*	2.04381	0.348022	Sig.Enriched
LP_0001358	27	179213000000000	28537200000000	17	140407000000000	40836400000000	0.0005971	1.27638	**	*	3.22395	0.352061	Sig.Enriched
LP_0001360	27	411343000000	129257000000	17	313317000000	99527324765	0.0108835	1.31286	*	*	1.96323	0.392717	Sig.Enriched
LP_0001369	27	77565779667	18648470384	17	50583750353	14618320981	8.78e-06	1.53341	**	*	5.05673	0.616746	Sig.Enriched
LP_0001372	27	76604176296	14177037374	17	67998177941	17490834030	0.0805638	1.12656			1.09386	0.171927	Non-Significant
LP_0001374	27	67141254963	15578032730	17	61339117294	18253954528	0.266709	1.09459			0.573963	0.130392	Non-Significant
LP_0001377	27	282818000000	56668258531	17	218382000000	59875120554	0.000849034	1.29506	**	*	3.07108	0.373023	Sig.Enriched
LP_0001378	27	7937050000000	1191350000000	17	6253970000000	1906730000000	0.000802194	1.26912	**	*	3.09572	0.343831	Sig.Enriched
LP_0001380	27	189892000000	35100958274	17	138372000000	32130733714	1.5e-05	1.37234	**	*	4.82396	0.456633	Sig.Enriched
LP_0001386	27	2941480000000	387343000000	17	2361000000000	624407000000	0.000439332	1.24586	**	*	3.35721	0.317146	Sig.Enriched
LP_0001389	27	5887240000000	725712000000	17	4734200000000	983145000000	5.84e-05	1.24356	**	*	4.23389	0.314472	Sig.Enriched
LP_0001391	27	54657406815	6413563241	17	46737544588	8550181454	0.00110519	1.16945	**		2.95656	0.225835	Non-Significant
LP_0001393	27	2443638457	1600377401	17	1314158179	9.13714e+08	0.0114684	1.85947	*	*	1.9405	0.894892	Sig.Enriched
LP_0001396	27	7.99595e+08	1.54831e+08	17	8.2597e+08	1.52829e+08	0.583258	0.968068			0.23414	-0.0468202	Non-Significant
LP_0001399	27	12878200223	8839581562	17	9024468878	6197425342	0.124356	1.42703		*	0.905334	0.513017	Non-Significant
LP_0001403	27	1917350000000	371953000000	17	1521110000000	384315000000	0.00149981	1.26049	**	*	2.82397	0.333989	Sig.Enriched
LP_0001407	27	15399600000000	3193970000000	17	11643700000000	2852550000000	0.000289859	1.32257	**	*	3.53781	0.403343	Sig.Enriched
LP_0001412	27	5902190000000	896984000000	17	4628480000000	1315510000000	0.000428717	1.27519	**	*	3.36783	0.350713	Sig.Enriched
LP_0001416	27	4399320000000	1460600000000	17	4036810000000	784582000000	0.353166	1.0898			0.452021	0.124062	Non-Significant
LP_0001430	27	43925200000000	12676500000000	17	43512100000000	9261230000000	0.908143	1.0095			0.0418457	0.013634	Non-Significant
LP_0001535	27	88387023037	31168693555	17	65629482588	24469343101	0.0144341	1.34676	*	*	1.84061	0.429491	Sig.Enriched
LP_0001536	27	952484000000	289774000000	17	928409000000	357023000000	0.80747	1.02593			0.0928734	0.0369343	Non-Significant
LP_0001556	27	5401260000000	3275010000000	17	3488690000000	1844460000000	0.0339104	1.54822	*	*	1.46967	0.630612	Sig.Enriched
LP_0001567	27	40533272148	8741751540	17	41033432529	13267126907	0.880651	0.987811			0.0551961	-0.0176932	Non-Significant
LP_0001580	27	3644770000000	517542000000	17	3356060000000	989536000000	0.210962	1.08603			0.675796	0.119059	Non-Significant
LP_0001594	27	23374300000000	5062840000000	17	19861200000000	6062580000000	0.0440408	1.17688	*		1.35615	0.234968	Non-Significant
LP_0001612	27	11885072296	1522942727	17	10603583741	3406050225	0.0945535	1.12085			1.02432	0.164599	Non-Significant
LP_0001647	27	35141459519	2624875922	17	35060993765	4421720585	0.93983	1.0023			0.0269505	0.00330722	Non-Significant
LP_0001677	27	9.87078e+07	718747	17	9.87686e+07	1.02234e+06	0.817988	0.999385			0.0872529	-0.000887692	Non-Significant
LP_0001766	27	397724000000	61381543792	17	377881000000	135529000000	0.51062	1.05251			0.291902	0.0738365	Non-Significant
LP_0001890	27	185831000000	24673305044	17	156806000000	44379205487	0.0078451	1.1851	**		2.1054	0.245011	Non-Significant
LP_0001933	27	35966011222	8692895199	17	29093361706	6773850058	0.00833182	1.23623	**	*	2.07926	0.305944	Sig.Enriched
LP_0001968	27	5692700000000	1997830000000	17	6510160000000	2937180000000	0.277442	0.874434			0.556828	-0.193579	Non-Significant
LP_0002149	27	1042770000000	231673000000	17	1215650000000	359554000000	0.0585827	0.857791			1.23223	-0.221301	Non-Significant
LP_0002151	27	163789000000	52081349883	17	131457000000	24591839669	0.0214274	1.24595	*	*	1.66903	0.317243	Sig.Enriched
LP_0002156	27	54900400000000	11151300000000	17	64615800000000	17136200000000	0.027529	0.849643	*		1.56021	-0.235071	Non-Significant
LP_0002185	27	835409000000	168118000000	17	974265000000	246975000000	0.0317161	0.857476	*		1.49872	-0.221832	Non-Significant
LP_0002186	27	837588000000	179663000000	17	978857000000	251817000000	0.0355682	0.855679	*		1.44894	-0.224859	Non-Significant
LP_0002226	27	9.24e+16	1.34e+16	17	9.07e+16	1.07e+16	0.661915	1.01872			0.179198	0.0267598	Non-Significant
LP_0002237	27	1.33286e+08	2.88219e+06	17	1.33748e+08	3.24254e+06	0.624399	0.996546			0.204538	-0.00499105	Non-Significant
LP_0002285	27	39620600000000	8422850000000	17	40483500000000	7300160000000	0.72972	0.978683			0.136844	-0.0310859	Non-Significant
LP_0002286	27	25945122815	9131920221	17	28842009000	25213092599	0.588043	0.89956			0.230591	-0.152708	Non-Significant
LP_0002292	27	198733000000000	46533500000000	17	218904000000000	78956900000000	0.291251	0.907854			0.535732	-0.139468	Non-Significant
LP_0002328	27	1935490000000000	879906000000000	17	1622820000000000	528906000000000	0.194188	1.19267			0.711778	0.254197	Non-Significant
LP_0002347	27	30366931444	7099515352	17	37516056235	13073135752	0.0233879	0.809438	*		1.63101	-0.305007	Sig.Depleted
LP_0002351	27	10154619259	6059186679	17	13749132822	9790148321	0.138944	0.738564		*	0.85716	-0.437204	Non-Significant
LP_0002355	27	74840600000000	21356300000000	17	83272200000000	33482000000000	0.312424	0.898747			0.505255	-0.154013	Non-Significant
LP_0002362	27	6253030000000	2813530000000	17	5219820000000	1986210000000	0.194395	1.19794			0.711315	0.260553	Non-Significant
LP_0002767	27	3610370000000	504585000000	17	2917810000000	598707000000	0.000171804	1.23736	**	*	3.76497	0.307261	Sig.Enriched
LP_0002769	27	3853700000000	676829000000	17	3467690000000	1160580000000	0.16982	1.11132			0.770012	0.152268	Non-Significant
LP_0002793	27	10294106907	5290292157	17	8212686059	3550259014	0.160357	1.25344		*	0.794912	0.325893	Non-Significant
LP_0002826	27	6.36517e+07	336979	17	6.37552e+07	436877	0.381606	0.998376			0.418385	-0.00234462	Non-Significant
LP_0002845	27	2008610000000	687629000000	17	2237810000000	1590590000000	0.51259	0.897576			0.290229	-0.155894	Non-Significant
LP_0002852	27	116281000000	42783943260	17	85498751235	17016003703	0.00730978	1.36003	**	*	2.1361	0.443635	Sig.Enriched
LP_0002882	27	1020592828	6.92709e+08	17	9.80165e+08	3.76901e+08	0.826671	1.04125			0.0826675	0.0583103	Non-Significant
LP_0002886	27	1188197327	3.11402e+08	17	1119030053	3.27456e+08	0.485709	1.06181			0.313624	0.0865257	Non-Significant
LP_0002998	27	266538000000000	65557000000000	17	282050000000000	113932000000000	0.568697	0.945003			0.245119	-0.0816097	Non-Significant
LP_0002999	27	2.18087e+08	1.44693e+07	17	2.19581e+08	7.83033e+06	0.698367	0.993196			0.155916	-0.00985032	Non-Significant
LP_0003000	27	5137751732	3890249062	17	2701154171	2371601915	0.0253006	1.90206	*	*	1.59687	0.927561	Sig.Enriched
LP_0003005	27	20271031704	4035110614	17	19692492647	5959528899	0.702499	1.02938			0.153354	0.0417738	Non-Significant
LP_0003007	27	19457939493	7900694286	17	13697982618	10426857884	0.0437428	1.4205	*	*	1.35909	0.506396	Sig.Enriched
LP_0003099	27	1151430000000	283120000000	17	1201430000000	216302000000	0.537411	0.958383			0.269693	-0.0613256	Non-Significant
LP_0003102	27	1940040000000	472107000000	17	1865790000000	310700000000	0.569231	1.0398			0.244712	0.0563022	Non-Significant
LP_0003137	27	75881600000000	26987600000000	17	71766000000000	39284000000000	0.68212	1.05735			0.166139	0.0804495	Non-Significant
LP_0003190	27	144837000000	38761601920	17	89319499882	28824548182	8.24e-06	1.62156	**	*	5.08382	0.697383	Sig.Enriched
LP_0003219	27	88364277407	10824709782	17	74544006118	15204988699	0.00104632	1.1854	**		2.98034	0.245371	Non-Significant
LP_0003221	27	141605000000	21359118018	17	124120000000	25722695595	0.01886	1.14087	*		1.72446	0.190141	Non-Significant
LP_0003223	27	29821300000000	6525460000000	17	29229500000000	8352040000000	0.794047	1.02025			0.100154	0.0289189	Non-Significant
LP_0003229	27	1666650000000000	147074000000000	17	1662090000000000	245485000000000	0.938733	1.00275			0.0274579	0.00395638	Non-Significant
LP_0003233	27	51267000000000	5795320000000	17	49091000000000	10509000000000	0.380434	1.04433			0.419721	0.0625725	Non-Significant
LP_0003237	27	697098000000000	134288000000000	17	762371000000000	163610000000000	0.156588	0.914381			0.805243	-0.129132	Non-Significant
LP_0003241	27	17007300000000	2131480000000	17	15235000000000	3507960000000	0.0426929	1.11633	*		1.36964	0.158769	Non-Significant
LP_0003245	27	96091600000000	24547400000000	17	80859300000000	25889300000000	0.0563349	1.18838			1.24922	0.248996	Non-Significant
LP_0003247	27	14413500000000	2154320000000	17	16205000000000	3483120000000	0.0405321	0.889447	*		1.3922	-0.16902	Non-Significant
LP_0003248	27	28720285000	10160560022	17	25250833824	9232277281	0.260157	1.1374			0.584764	0.185739	Non-Significant
LP_0003250	27	75257800000000	11003700000000	17	71587900000000	15815700000000	0.368824	1.05126			0.433181	0.0721259	Non-Significant
LP_0003265	27	66427700000000	7800260000000	17	60808500000000	10133100000000	0.044516	1.09241	*		1.35148	0.127513	Non-Significant
LP_0003268	27	847338000000	114086000000	17	811857000000	282554000000	0.56216	1.0437			0.25014	0.0617134	Non-Significant
LP_0003285	27	2.8e+16	3038910000000000	17	3.13e+16	4468760000000000	0.00581662	0.895023	**		2.23533	-0.160003	Non-Significant
LP_0003289	27	60622800000000	6819460000000	17	56118900000000	10569200000000	0.0923876	1.08026			1.03439	0.111373	Non-Significant
LP_0003297	27	1641461251	3114766275	17	3170407818	3337759081	0.130465	0.517745		*	0.884506	-0.949688	Non-Significant
LP_0003332	27	1.39e+17	1.05e+16	17	1.39e+17	1.55e+16	0.981874	1.00064			0.00794426	0.00092642	Non-Significant
LP_0003333	27	271475000000000	60619700000000	17	213366000000000	64561200000000	0.0042903	1.27235	**	*	2.36751	0.347492	Sig.Enriched
LP_0003338	27	49330700000000	9644960000000	17	43907700000000	14697000000000	0.146078	1.12351			0.835416	0.16801	Non-Significant
LP_0003342	27	769118000000	348702000000	17	567139000000	171189000000	0.0319509	1.35614	*	*	1.49552	0.439503	Sig.Enriched
LP_0003343	27	42110400000000	12943200000000	17	44026900000000	19293500000000	0.694811	0.956471			0.158133	-0.0642074	Non-Significant
LP_0003351	27	24373696444	6588511862	17	23779028294	8340987616	0.793916	1.02501			0.100225	0.0356353	Non-Significant
LP_0003352	27	5.07786e+08	197377590	17	5.68526e+08	1.6795e+08	0.299406	0.893162			0.523739	-0.163006	Non-Significant
LP_0003353	27	72226562630	25074691333	17	56021259706	12547968370	0.0176766	1.28927	*	*	1.7526	0.366555	Sig.Enriched
LP_0003357	27	37703500000000	13328200000000	17	42029400000000	18399800000000	0.371216	0.897075			0.430373	-0.156699	Non-Significant
LP_0003361	27	37969400000000	12989300000000	17	42638600000000	17658500000000	0.318586	0.890493			0.496774	-0.167324	Non-Significant
LP_0003367	27	493092000000000	66553500000000	17	407423000000000	108560000000000	0.00225199	1.21027	**	*	2.64743	0.275329	Sig.Enriched
LP_0003370	27	7509340000000	1769350000000	17	6418160000000	2269070000000	0.0815255	1.17001			1.08871	0.226527	Non-Significant
LP_0003382	27	233155000000000	23425400000000	17	222874000000000	31988800000000	0.225745	1.04613			0.646382	0.0650635	Non-Significant
LP_0003384	27	7700490000000	1579640000000	17	8824870000000	1935150000000	0.041151	0.87259	*		1.38562	-0.196623	Non-Significant
LP_0003386	27	135303000000	95729666992	17	229250000000	220654000000	0.0579104	0.590201		*	1.23724	-0.760723	Non-Significant
LP_0003392	27	2800200000000000	479444000000000	17	3194320000000000	729204000000000	0.0359052	0.876619	*		1.44484	-0.189978	Non-Significant
LP_0003394	27	634989000000	148379000000	17	777949000000	289438000000	0.0362295	0.816235	*		1.44094	-0.292944	Sig.Depleted
LP_0003396	27	4.25e+16	3732020000000000	17	4.13e+16	5150790000000000	0.382317	1.02864			0.417576	0.0407384	Non-Significant
LP_0003398	27	760630000000	165530000000	17	821720000000	287719000000	0.375383	0.925656			0.425526	-0.111452	Non-Significant
LP_0003425	27	18589400000000	2304390000000	17	15850700000000	5022220000000	0.0179541	1.17278	*		1.74584	0.229928	Non-Significant
LP_0003427	27	2906690000000000	2416390000000000	17	4926180000000000	3116550000000000	0.0203285	0.59005	*	*	1.6919	-0.76109	Sig.Depleted
LP_0003434	27	1226200000000000	179443000000000	17	1081480000000000	255332000000000	0.03268	1.13381	*		1.48572	0.181181	Non-Significant
LP_0003435	27	9787420000000000	1935400000000000	17	6888130000000000	2671930000000000	0.000148307	1.42091	**	*	3.82884	0.506817	Sig.Enriched
LP_0003436	27	4.98e+16	6112850000000000	17	5e+16	8836070000000000	0.937206	0.996432			0.0281647	-0.00515643	Non-Significant
LP_0003439	27	1189820000000000	170986000000000	17	997294000000000	247785000000000	0.00392237	1.19305	**		2.40645	0.254653	Sig.Enriched
LP_0003460	27	122228545	2.1432e+06	17	1.20998e+08	1.91707e+06	0.0605558	1.01017			1.21784	0.0145924	Non-Significant
LP_0003525	27	80667200000000	20283200000000	17	57274200000000	37660400000000	0.010479	1.40844	*	*	1.97968	0.494097	Sig.Enriched
LP_0003527	27	1722400000000000	537798000000000	17	1582630000000000	492272000000000	0.391074	1.08832			0.407741	0.122099	Non-Significant
LP_0003534	27	1369030000000	351485000000	17	1128690000000	538627000000	0.0798366	1.21294		*	1.0978	0.278507	Non-Significant
LP_0003536	27	3636600000000	1642810000000	17	2577420000000	1148500000000	0.0252374	1.41095	*	*	1.59796	0.496662	Sig.Enriched
LP_0003543	27	4205320000000	835567000000	17	3100540000000	586774000000	2.36e-05	1.35632	**	*	4.62772	0.439695	Sig.Enriched
LP_0003547	27	57679300000000	9208180000000	17	56295100000000	13546000000000	0.688193	1.02459			0.16229	0.0350428	Non-Significant
LP_0003549	27	2028770000000	373008000000	17	1886240000000	547067000000	0.309356	1.07557			0.509541	0.105095	Non-Significant
LP_0003556	27	902825000000	186538000000	17	891304000000	140682000000	0.828333	1.01293			0.0817952	0.0185278	Non-Significant
LP_0003561	27	469342000000	80339173748	17	466374000000	86258556530	0.908223	1.00636			0.0418076	0.00915102	Non-Significant
LP_0003566	27	50598300000000	8461230000000	17	50965900000000	10941700000000	0.900962	0.992787			0.0452935	-0.0104433	Non-Significant
LP_0003574	27	3696710000000000	758009000000000	17	3612960000000000	908918000000000	0.742762	1.02318			0.12915	0.033061	Non-Significant
LP_0003592	27	121718000000000	21727000000000	17	132466000000000	39736600000000	0.252129	0.918863			0.598377	-0.122079	Non-Significant
LP_0003595	27	44238600000000	7720020000000	17	50255900000000	11128600000000	0.0399936	0.880267	*		1.39801	-0.183987	Non-Significant
LP_0003599	27	317575000000000	42731500000000	17	291374000000000	97739400000000	0.227277	1.08992			0.643444	0.124224	Non-Significant
LP_0003600	27	2.02e+16	2517920000000000	17	1.99e+16	3378590000000000	0.754063	1.0141			0.122592	0.0202051	Non-Significant
LP_0003605	27	269927000000000	42458900000000	17	261055000000000	50075500000000	0.532359	1.03398			0.273795	0.048214	Non-Significant
LP_0003607	27	608361000000000	56306700000000	17	535559000000000	107798000000000	0.00529325	1.13594	**		2.27628	0.183883	Non-Significant
LP_0003611	27	548538000000000	86878700000000	17	511797000000000	94678300000000	0.194125	1.07179			0.711919	0.100022	Non-Significant
LP_0003612	27	190148000000000	109641000000000	17	191600000000000	197002000000000	0.975046	0.992419			0.0109749	-0.0109784	Non-Significant
LP_0003618	27	58726400000000	10164400000000	17	51155900000000	15835300000000	0.0595949	1.14799			1.22479	0.199108	Non-Significant
LP_0003622	27	2.59e+16	2345580000000000	17	2.54e+16	3686980000000000	0.584757	1.01964			0.233025	0.0280543	Non-Significant
LP_0003625	27	34433200000000	7698190000000	17	31522500000000	9791380000000	0.278124	1.09234			0.555761	0.127422	Non-Significant
LP_0003627	27	1362330000000	520432000000	17	823007000000	282273000000	0.000326358	1.6553	**	*	3.48631	0.727097	Sig.Enriched
LP_0003628	27	24082000000000	3615980000000	17	20233900000000	6287720000000	0.0133715	1.19018	*		1.87382	0.251184	Sig.Enriched
LP_0003630	27	299261000000000	59072300000000	17	226116000000000	50763400000000	0.000129802	1.32348	**	*	3.88672	0.404341	Sig.Enriched
LP_0003633	27	164229000000	128040000000	17	190130000000	147780000000	0.541484	0.863769			0.266414	-0.211283	Non-Significant
LP_0003635	27	67383019407	40684554425	17	74573554176	43409720457	0.580922	0.903578			0.235882	-0.146279	Non-Significant
LP_0003638	27	4383620000000	1042860000000	17	4523800000000	1196500000000	0.683791	0.969013			0.165077	-0.0454119	Non-Significant
LP_0003642	27	54344500000000	9194140000000	17	57267900000000	13582500000000	0.398654	0.948953			0.399404	-0.0755922	Non-Significant
LP_0003644	27	2076800000000	420791000000	17	1632940000000	408503000000	0.00130844	1.27182	**	*	2.88325	0.346889	Sig.Enriched
LP_0003645	27	1535909493	4.36674e+08	17	1654410108	1125427547	0.623961	0.928373			0.204843	-0.107224	Non-Significant
LP_0003648	27	53968687815	15028746683	17	42956241706	9552229979	0.0101573	1.25636	*	*	1.99322	0.329255	Sig.Enriched
LP_0003652	27	94859700000000	21727700000000	17	94181600000000	25084600000000	0.924809	1.0072			0.033948	0.0103487	Non-Significant
LP_0003657	27	8656320000000	5465830000000	17	7000180000000	6946770000000	0.383421	1.23659		*	0.416325	0.306363	Non-Significant
LP_0003662	27	536164000000000	182384000000000	17	613182000000000	135251000000000	0.141506	0.874395			0.849226	-0.193643	Non-Significant
LP_0003664	27	439241000000000	136134000000000	17	499065000000000	138969000000000	0.166457	0.880128			0.778697	-0.184215	Non-Significant
LP_0003667	27	74634300000000	20273600000000	17	84016600000000	31927600000000	0.23869	0.888328			0.622165	-0.170836	Non-Significant
LP_0003669	27	85843600000000	18212400000000	17	85505900000000	23238800000000	0.95735	1.00395			0.0189295	0.00568696	Non-Significant
LP_0003670	27	7537780000000	1004270000000	17	6807020000000	2699390000000	0.207576	1.10735			0.682823	0.147117	Non-Significant
LP_0003672	27	5509990000000	813971000000	17	4768760000000	1763610000000	0.0649055	1.15544			1.18772	0.208437	Non-Significant
LP_0003911	27	12137348974	2297441409	17	12306431335	2282794841	0.812823	0.986261			0.0900042	-0.0199591	Non-Significant
LP_0004092	27	2387795631	7.67217e+08	17	2180343047	8.58925e+08	0.408992	1.09515			0.388285	0.131124	Non-Significant
LP_0004119	27	6766283041	2473642160	17	5781125229	2823820571	0.230056	1.17041			0.638167	0.227013	Non-Significant
LP_0004233	27	10475300000000	1050490000000	17	10238500000000	1847970000000	0.590004	1.02313			0.229145	0.0329881	Non-Significant
LP_0004323	27	4.20257e+08	2.06762e+07	17	4.27323e+08	4.22422e+07	0.461815	0.983464			0.335532	-0.0240565	Non-Significant
LP_0004410	27	2.38881e+08	1.2225e+07	17	2.43111e+08	2.30565e+07	0.430811	0.982599			0.365713	-0.0253254	Non-Significant
LP_0004514	27	766106673	7.75907e+07	17	7.81915e+08	7.94058e+07	0.517842	0.979783			0.285803	-0.0294658	Non-Significant
LP_0004605	27	7.88645e+07	1.09358e+06	17	7.88473e+07	1.12841e+06	0.960089	1.00022			0.0176886	0.000315665	Non-Significant
LP_0004622	27	2.39745e+08	5.62183e+07	17	2.50622e+08	6.40581e+07	0.556907	0.956598			0.254218	-0.0640148	Non-Significant
LP_0004652	27	27570954000	2095199782	17	26681214647	2304766187	0.194057	1.03335			0.712071	0.0473248	Non-Significant
LP_0004862	27	1980490000000	423245000000	17	1635820000000	481433000000	0.0166408	1.2107	*	*	1.77882	0.275844	Sig.Enriched
LP_0004867	27	132928000000	30149989617	17	115298000000	23879725829	0.0477856	1.15291	*		1.3207	0.205278	Non-Significant
LP_0004869	27	1623250000000	252114000000	17	1257200000000	329393000000	0.000152741	1.29116	**	*	3.81604	0.368667	Sig.Enriched
LP_0004871	27	7745186363	2042981402	17	5687228988	2492500614	0.00468243	1.36186	**	*	2.32953	0.445574	Sig.Enriched
LP_0004876	27	8233132978	1947421113	17	8025204741	1889778957	0.72902	1.02591			0.13726	0.0369033	Non-Significant
LP_0004884	27	16609576056	4036956003	17	13320128482	5080073437	0.0219053	1.24695	*	*	1.65945	0.318407	Sig.Enriched
LP_0004973	27	7.97401e+08	1.48213e+08	17	7.22701e+08	8.62242e+07	0.0667487	1.10336			1.17556	0.141906	Non-Significant
LP_0004990	27	69859827641	63547441581	17	126267000000	153531000000	0.0964489	0.553269		*	1.0157	-0.853946	Non-Significant
LP_0005105	27	49093657889	23344499472	17	44618659000	29069479690	0.576489	1.10029			0.239209	0.13789	Non-Significant
LP_0005244	27	7.99859e+08	4.23857e+08	17	1562622563	1540165024	0.018739	0.51187	*	*	1.72725	-0.966152	Sig.Depleted
LP_0005251	27	301049383	2.43897e+07	17	3.07364e+08	3.68441e+07	0.49681	0.979454			0.30381	-0.0299501	Non-Significant
LP_0005272	27	16821637593	4413326230	17	12169319429	4299320477	0.00133337	1.3823	**	*	2.87505	0.46707	Sig.Enriched
LP_0005276	27	3645050000000	465025000000	17	3545100000000	600208000000	0.538604	1.02819			0.268731	0.0401125	Non-Significant
LP_0005290	27	8838754439	4901849212	17	17171610000	6447203322	1.69e-05	0.514731	**	*	4.7713	-0.95811	Sig.Depleted
LP_0005294	27	64848022333	13068625357	17	46162092765	12296463841	2.61e-05	1.40479	**	*	4.58369	0.490354	Sig.Enriched
LP_0005307	27	4083282014	1232473271	17	2816337971	1322188212	0.00241578	1.44986	**	*	2.61694	0.535909	Sig.Enriched
LP_0005353	27	243511000000	91769250174	17	273609000000	93179400327	0.298315	0.889997			0.525325	-0.168127	Non-Significant
LP_0005395	27	13223626570	10586691063	17	21665258688	18755456038	0.0627395	0.610361		*	1.20246	-0.712266	Non-Significant
LP_0005453	27	2140148273	776323126	17	9.73218e+08	5.89602e+08	3.99e-06	2.19904	**	*	5.39939	1.13688	Sig.Enriched
LP_0005460	27	2.75502e+08	1.47496e+07	17	2.85917e+08	1.84537e+07	0.0447641	0.963574	*		1.34907	-0.053533	Non-Significant
LP_0005546	27	21653239111	4530179011	17	19855038235	2891097094	0.152538	1.09057			0.816622	0.125078	Non-Significant
LP_0005552	27	30199426444	6844034603	17	33750741706	9798825389	0.164018	0.894778			0.785108	-0.160398	Non-Significant
LP_0005557	27	3798980000000000	594473000000000	17	3897740000000000	952189000000000	0.673242	0.974662			0.171829	-0.0370256	Non-Significant
LP_0005559	27	10990500000000	2521110000000	17	10932600000000	4010590000000	0.953318	1.00529			0.0207623	0.00761242	Non-Significant
LP_0005561	27	88083600000000	15104800000000	17	74045200000000	17634100000000	0.00742175	1.18959	**		2.12949	0.250468	Sig.Enriched
LP_0005566	27	32506400000000	4712110000000	17	28401300000000	6338800000000	0.0180974	1.14454	*		1.74238	0.194765	Non-Significant
LP_0005573	27	8181479715	1848667033	17	6492081802	2277475629	0.0100138	1.26022	*	*	1.9994	0.333681	Sig.Enriched
LP_0005575	27	479446000000	87869921148	17	363864000000	97936293851	0.000206143	1.31765	**	*	3.68583	0.39797	Sig.Enriched
LP_0005577	27	11950759704	1337289636	17	10598573235	1637582059	0.00460758	1.12758	**		2.33653	0.173232	Non-Significant
LP_0005580	27	44391970630	9157850000	17	53369564765	12831301979	0.00974525	0.831784	**		2.01121	-0.265718	Sig.Depleted
LP_0005582	27	4.92726e+08	3.90899e+07	17	5.1523e+08	6.34688e+07	0.151899	0.956322			0.818445	-0.064431	Non-Significant
LP_0005588	27	300058000000	78765638471	17	464037000000	200631000000	0.000427818	0.646626	**	*	3.36874	-0.628997	Sig.Depleted
LP_0005589	27	524707000000	138564000000	17	459468000000	111448000000	0.109613	1.14199			0.960136	0.191547	Non-Significant
LP_0005593	27	4040550000000	1504430000000	17	2736440000000	669081000000	0.00166888	1.47657	**	*	2.77758	0.562253	Sig.Enriched
LP_0005595	27	15361900000000	3255010000000	17	22196300000000	6759560000000	5.15e-05	0.692093	**	*	4.28817	-0.530962	Sig.Depleted
LP_0005596	27	11153588159	4891633014	17	20524770829	8914821636	5.18e-05	0.543421	**	*	4.28608	-0.879858	Sig.Depleted
LP_0005602	27	6665919456	8.54058e+08	17	7959559500	1612242723	0.00118323	0.837473	**		2.92693	-0.255885	Sig.Depleted
LP_0005607	27	446050000000	105349000000	17	419066000000	115353000000	0.429591	1.06439			0.366945	0.0900261	Non-Significant
LP_0005614	27	1403245611	1001836915	17	1250596083	5.49044e+08	0.568606	1.12206			0.245188	0.166152	Non-Significant
LP_0005618	27	8996310000000	3006170000000	17	6223040000000	1719710000000	0.00127058	1.44565	**	*	2.896	0.531714	Sig.Enriched
LP_0005620	27	54831800000000	10866700000000	17	64581700000000	16735400000000	0.0236313	0.84903	*		1.62651	-0.236112	Non-Significant
LP_0005627	27	1905210000000	327749000000	17	1992310000000	517276000000	0.49682	0.956283			0.303801	-0.0644912	Non-Significant
LP_0005630	27	2206670000000	798493000000	17	1456390000000	437458000000	0.000982578	1.51517	**	*	3.00763	0.599477	Sig.Enriched
LP_0005632	27	18495000000000	2968610000000	17	23350500000000	4734270000000	0.000139177	0.792058	**	*	3.85643	-0.336322	Sig.Depleted
LP_0005636	27	117646000000	33500682185	17	100181000000	24707725178	0.0710133	1.17433			1.14866	0.231836	Non-Significant
LP_0005638	27	95341000000000	26225200000000	17	68130800000000	15590800000000	0.000384607	1.39938	**	*	3.41498	0.484791	Sig.Enriched
LP_0005642	27	1.96013e+08	7.39283e+06	17	1.927e+08	5.33499e+06	0.11688	1.01719			0.932259	0.0245938	Non-Significant
LP_0005649	27	2.25242e+08	6.14051e+06	17	2.25474e+08	6.72166e+06	0.906991	0.998972			0.0423969	-0.00148363	Non-Significant
LP_0005651	27	103255000000	25937868041	17	74001986706	16877428253	0.000172166	1.3953	**	*	3.76405	0.480571	Sig.Enriched
LP_0005654	27	1630369794	7.96761e+08	17	1895801962	1458979228	0.438985	0.85999			0.35755	-0.217609	Non-Significant
LP_0005663	27	96359600000000	13580300000000	17	110316000000000	16552000000000	0.00396194	0.873489	**		2.40209	-0.195139	Non-Significant
LP_0005674	27	145833000000000	37451200000000	17	105293000000000	29499200000000	0.000489009	1.38501	**	*	3.31068	0.469899	Sig.Enriched
LP_0005677	27	125235000000	56753070967	17	158721000000	88164997869	0.131929	0.789027		*	0.879659	-0.341854	Non-Significant
LP_0005683	27	23937500000000	5566940000000	17	19109400000000	4430870000000	0.00428917	1.25266	**	*	2.36763	0.324991	Sig.Enriched
LP_0005687	27	25834500000000	6572140000000	17	17050400000000	5376380000000	3.65e-05	1.51519	**	*	4.43813	0.599497	Sig.Enriched
LP_0005690	27	79312000000000	17254700000000	17	98231500000000	29721500000000	0.0105356	0.807399	*		1.97734	-0.308646	Sig.Depleted
LP_0005699	27	2029539420	1698635969	17	8.62626e+08	7.73937e+08	0.0111417	2.35275	*	*	1.95305	1.23435	Sig.Enriched
LP_0005700	27	13727122519	9995636165	17	19581423394	14893541231	0.125561	0.701028		*	0.901147	-0.512456	Non-Significant
LP_0005705	27	1197240000000	248775000000	17	835017000000	214788000000	1.26e-05	1.43379	**	*	4.90068	0.519832	Sig.Enriched
LP_0005708	27	2518410000000	286254000000	17	2449720000000	437771000000	0.531637	1.02804			0.274385	0.0398972	Non-Significant
LP_0005710	27	240796000000	70231524950	17	200441000000	57648548008	0.0539123	1.20133		*	1.26831	0.264633	Non-Significant
LP_0005712	27	246800000000	80784518386	17	204676000000	83045580958	0.103109	1.20581		*	0.986703	0.27	Non-Significant
LP_0005725	27	1904257191	9.11969e+08	17	2397982368	1580407899	0.19502	0.794108		*	0.709922	-0.332593	Non-Significant
LP_0005731	27	17372600000000	4332810000000	17	22541800000000	6755400000000	0.00344903	0.770681	**	*	2.4623	-0.375793	Sig.Depleted
LP_0005733	27	25320900000000	6311780000000	17	19621300000000	5310990000000	0.00350925	1.29048	**	*	2.45479	0.367906	Sig.Enriched
LP_0005750	27	241697000000	51063267743	17	185075000000	52562909922	0.000989218	1.30594	**	*	3.00471	0.385092	Sig.Enriched
LP_0005759	27	19148000000000	4963210000000	17	20905000000000	3897440000000	0.222844	0.915951			0.652	-0.126657	Non-Significant
LP_0005765	27	27737300000000	3636280000000	17	27866700000000	6239730000000	0.931017	0.995358			0.0310424	-0.00671269	Non-Significant
LP_0005803	27	526474000000000	179838000000000	17	604990000000000	133619000000000	0.129025	0.870219			0.889327	-0.200549	Non-Significant
LP_0005809	27	8.81404e+08	464054944	17	8.62536e+08	7.2641e+08	0.916566	1.02187			0.0378361	0.031218	Non-Significant
LP_0005874	27	9339748052	1167445042	17	7727720947	7.58767e+08	9.05e-06	1.2086	**	*	5.04316	0.273341	Sig.Enriched
LP_0005925	27	6.03331e+08	5.65801e+08	17	8.67164e+08	6.50229e+08	0.16249	0.695752		*	0.789173	-0.523355	Non-Significant
LP_0005959	27	7350086796	1500219663	17	6807397467	2751557298	0.401523	1.07972			0.39629	0.110658	Non-Significant
LP_0005960	27	7529668474	1160409769	17	6027150841	2220941300	0.00522555	1.24929	**	*	2.28187	0.32111	Sig.Enriched
LP_0005961	27	15501466296	1842996882	17	13246260353	2931545642	0.00307859	1.17025	**		2.51165	0.22682	Non-Significant
LP_0005984	27	947633000000	170735000000	17	758246000000	239560000000	0.00382666	1.24977	**	*	2.41718	0.321662	Sig.Enriched
LP_0005992	27	1935570000000	270322000000	17	1967020000000	481975000000	0.7826	0.984015			0.10646	-0.0232479	Non-Significant
LP_0005994	27	3936840000000	635449000000	17	3175140000000	913005000000	0.00217792	1.2399	**	*	2.66196	0.310218	Sig.Enriched
LP_0006021	27	168327000000	18403575304	17	158221000000	42135568023	0.279065	1.06387			0.554295	0.0893272	Non-Significant
LP_0006026	27	35377297000	3600871826	17	31315665118	6095211005	0.00798496	1.1297	**		2.09773	0.175939	Non-Significant
LP_0006033	27	124021000000	27443803997	17	98369680294	21382135816	0.00212871	1.26076	**	*	2.67188	0.334294	Sig.Enriched
LP_0006090	27	4523360000000	606515000000	17	4610740000000	1429410000000	0.779802	0.981048			0.108015	-0.0276045	Non-Significant
LP_0006095	27	5096469944	1563722569	17	3314348147	1751968988	0.00107134	1.5377	**	*	2.97007	0.620773	Sig.Enriched
LP_0006098	27	82236153444	17496264520	17	68804933176	19948379744	0.0236114	1.19521	*		1.62688	0.257261	Sig.Enriched
LP_0006103	27	1280990000000	156805000000	17	1383230000000	251900000000	0.103588	0.926082			0.984693	-0.110789	Non-Significant
LP_0006197	27	36257500000000	7921660000000	17	37898600000000	13286400000000	0.609531	0.956697			0.215004	-0.0638654	Non-Significant
LP_0006201	27	1719470000000	690469000000	17	1348200000000	412518000000	0.0521418	1.27538		*	1.28281	0.35093	Non-Significant
LP_0006207	27	1650850000000	550662000000	17	1479810000000	522195000000	0.312142	1.11558			0.505647	0.1578	Non-Significant
LP_0006208	27	11547488207	2059812563	17	12641698559	2555577480	0.125625	0.913444			0.900925	-0.130611	Non-Significant
LP_0006210	27	9824418100	1732347719	17	11364872588	2225081263	0.0137597	0.864455	*		1.86139	-0.210138	Non-Significant
LP_0006233	27	5115630000000	3585760000000	17	7159140000000	3757050000000	0.0778823	0.71456		*	1.10856	-0.484873	Non-Significant
LP_0006262	27	11089929646	5389200348	17	13603313353	8126264168	0.223326	0.815237			0.651061	-0.294708	Non-Significant
LP_0006387	27	21455514037	3528313079	17	19136467441	5285491856	0.0876713	1.12118			1.05714	0.165024	Non-Significant
LP_0006488	27	293809000000	135007000000	17	333849000000	223670000000	0.461963	0.880066			0.335393	-0.184316	Non-Significant
LP_0006493	27	277977000000000	52377700000000	17	256912000000000	90100300000000	0.33124	1.082			0.479858	0.113696	Non-Significant
LP_0006500	27	5.05e+16	2738420000000000	17	4.91e+16	5951500000000000	0.291587	1.02867			0.535232	0.0407824	Non-Significant
LP_0006503	27	17537765556	4407344884	17	18907644294	6497516148	0.408697	0.927549			0.388599	-0.108505	Non-Significant
LP_0006505	27	102616000000000	25801700000000	17	89337800000000	43352900000000	0.208664	1.14863			0.680552	0.199914	Non-Significant
LP_0006512	27	5332870000000	749184000000	17	5450300000000	1197840000000	0.690366	0.978455			0.16092	-0.0314232	Non-Significant
LP_0006516	27	616097000000	163717000000	17	684690000000	178191000000	0.197987	0.899819			0.703362	-0.152294	Non-Significant
LP_0006521	27	73780071926	21590760168	17	82093830412	30371850998	0.294559	0.898729			0.530828	-0.154043	Non-Significant
LP_0006522	27	156519000000000	7287530000000	17	155897000000000	8940930000000	0.802115	1.00399			0.0957635	0.00573912	Non-Significant
LP_0006525	27	57479000000000	7684230000000	17	54136800000000	13116200000000	0.291455	1.06174			0.535429	0.086426	Non-Significant
LP_0006527	27	126140000000000	28463800000000	17	140214000000000	54711900000000	0.268302	0.899624			0.571375	-0.152607	Non-Significant
LP_0006531	27	171354000000000	18546900000000	17	167769000000000	40149200000000	0.689256	1.02137			0.161619	0.0305041	Non-Significant
LP_0006533	27	13843000000000	2720300000000	17	16669900000000	3721040000000	0.00578273	0.830415	**		2.23787	-0.268096	Sig.Depleted
LP_0006536	27	8628430000000	1699010000000	17	9432220000000	2573300000000	0.218017	0.914782			0.66151	-0.128499	Non-Significant
LP_0006537	27	1330880000000000	145153000000000	17	1249110000000000	266880000000000	0.194806	1.06546			0.710397	0.0914731	Non-Significant
LP_0006538	27	739885000000000	115276000000000	17	659425000000000	198149000000000	0.0952509	1.12202			1.02113	0.166094	Non-Significant
LP_0006543	27	303438000000000	35438800000000	17	293541000000000	68110700000000	0.529737	1.03372			0.27594	0.0478393	Non-Significant
LP_0006545	27	125676000000000	18393000000000	17	112353000000000	33285400000000	0.0942007	1.11858			1.02595	0.161672	Non-Significant
LP_0006563	27	755777000000000	125056000000000	17	618449000000000	211321000000000	0.00958134	1.22205	**	*	2.01857	0.289305	Sig.Enriched
LP_0006567	27	1466480000000000	169887000000000	17	1332090000000000	317776000000000	0.074532	1.10089			1.12766	0.138672	Non-Significant
LP_0006568	27	835643000000000	76673500000000	17	816121000000000	135050000000000	0.543309	1.02392			0.264953	0.0341044	Non-Significant
LP_0006570	27	97177700000000	12537100000000	17	94118100000000	18307000000000	0.5136	1.03251			0.289375	0.0461529	Non-Significant
LP_0006642	27	690731000000	79903673629	17	645848000000	125816000000	0.154242	1.06949			0.811798	0.0969279	Non-Significant
LP_0006685	27	11442516256	5563172364	17	6554839382	3718316590	0.00265961	1.74566	**	*	2.57518	0.803772	Sig.Enriched
LP_0006690	27	1345117409	1241744211	17	7.24886e+08	5.97462e+08	0.0618867	1.85563		*	1.2084	0.891906	Non-Significant
LP_0006709	27	447103000000	174155000000	17	305463000000	90753637589	0.00354103	1.46369	**	*	2.45087	0.549609	Sig.Enriched
LP_0006990	27	7.66056e+07	842589	17	7.65374e+07	776102	0.788709	1.00089			0.103083	0.00128681	Non-Significant
LP_0006997	27	7962541716	7457271522	17	11522620024	11194924316	0.211611	0.691036		*	0.674462	-0.533168	Non-Significant
LP_0006999	27	4.41541e+08	1.82126e+07	17	441969350	5.67771e+07	0.971024	0.999031			0.0127702	-0.00139889	Non-Significant
LP_0007094	27	3696965244	1401204463	17	2886844490	1417878925	0.0700571	1.28063		*	1.15455	0.356848	Non-Significant
LP_0007178	27	1124760000000	296280000000	17	965338000000	163512000000	0.0490441	1.16514	*		1.30941	0.220506	Non-Significant
LP_0007209	27	1033320006	3.46877e+08	17	1605989827	2246098780	0.197628	0.643416		*	0.704153	-0.636176	Non-Significant
LP_0007219	27	1315711190	1198255559	17	1955286054	1979432632	0.187904	0.6729		*	0.726064	-0.571537	Non-Significant
LP_0007221	27	60776200000000	17680500000000	17	66727900000000	26349800000000	0.374194	0.910807			0.426903	-0.134782	Non-Significant
LP_0007228	27	4717726686	5385324623	17	5090190547	4116782947	0.808811	0.926827			0.0921531	-0.109628	Non-Significant
LP_0007285	27	6.48185e+08	6.4682e+07	17	6.87294e+08	9.71279e+07	0.115705	0.943098			0.936649	-0.0845204	Non-Significant
LP_0007308	27	7.48322e+07	302392	17	7.48095e+07	476924	0.8472	1.0003			0.0720139	0.000438101	Non-Significant
LP_0007329	27	46830632693	67690223216	17	75339403706	65941504866	0.176822	0.621595		*	0.752464	-0.685952	Non-Significant
LP_0007333	27	35426235709	41292462852	17	56360584894	66761824808	0.20461	0.628564		*	0.689073	-0.669868	Non-Significant
LP_0007354	27	1792850000000	754451000000	17	1759160000000	835349000000	0.890589	1.01915			0.0503229	0.0273684	Non-Significant
LP_0007362	27	911871000000	234279000000	17	1003290000000	344380000000	0.299973	0.908883			0.522918	-0.137834	Non-Significant
LP_0007364	27	1545148468	6.15458e+08	17	1050836326	3.2586e+08	0.00400919	1.4704	**	*	2.39694	0.556207	Sig.Enriched
LP_0007367	27	1.58651e+08	4.39935e+06	17	1.57815e+08	4.12646e+06	0.533017	1.0053			0.273259	0.00762571	Non-Significant
LP_0007377	27	2.28e+16	7430930000000000	17	2.03e+16	4595450000000000	0.217815	1.12386			0.661913	0.168458	Non-Significant
LP_0007379	27	1573310000000000	415726000000000	17	1761700000000000	353600000000000	0.129276	0.893066			0.888483	-0.163162	Non-Significant
LP_0007383	27	1983380000000000	290127000000000	17	2020310000000000	570712000000000	0.777701	0.981722			0.109187	-0.026613	Non-Significant
LP_0007392	27	2476610000000	616286000000	17	1842390000000	593883000000	0.00162137	1.34424	**	*	2.79012	0.42679	Sig.Enriched
LP_0007396	27	2250460000000	613320000000	17	1601330000000	599507000000	0.00129743	1.40537	**	*	2.88692	0.49095	Sig.Enriched
LP_0007398	27	2257600019	8.84242e+08	17	2366576276	1143083629	0.7242	0.953952			0.140142	-0.0680115	Non-Significant
LP_0007410	27	1020320000000	927804000000	17	1564010000000	1160650000000	0.0933591	0.652373		*	1.02984	-0.616231	Non-Significant
LP_0007415	27	688289000000	655726000000	17	1127050000000	1073360000000	0.0988851	0.6107		*	1.00487	-0.711464	Non-Significant
LP_0007443	27	4530100000000	3114940000000	17	6845600000000	4869000000000	0.0605633	0.661753		*	1.21779	-0.595634	Non-Significant
LP_0007446	27	8586590000000	5782900000000	17	10133700000000	5861640000000	0.394893	0.847332			0.403521	-0.239001	Non-Significant
LP_0007459	27	1769580000000	1332830000000	17	2680660000000	2587020000000	0.130965	0.660129		*	0.882846	-0.59918	Non-Significant
LP_0007461	27	383541000000	131137000000	17	449387000000	146738000000	0.128869	0.853477			0.88985	-0.228576	Non-Significant
LP_0007481	27	56920800000000	31665300000000	17	88812300000000	44014800000000	0.00780238	0.640911	**	*	2.10777	-0.641805	Sig.Depleted
LP_0007491	27	23896968296	4225840654	17	23355655412	4085607203	0.677373	1.02318			0.169172	0.0330557	Non-Significant
LP_0007492	27	257923000000	36631937319	17	253078000000	34464727339	0.66444	1.01915			0.177544	0.0273603	Non-Significant
LP_0007495	27	536298000000000	277097000000000	17	708198000000000	379505000000000	0.0900697	0.757272		*	1.04542	-0.401116	Non-Significant
LP_0007498	27	834111000000000	388522000000000	17	957464000000000	496253000000000	0.362476	0.871166			0.440721	-0.19898	Non-Significant
LP_0007503	27	2876520000000	1162950000000	17	2536060000000	1016890000000	0.327342	1.13425			0.484999	0.181737	Non-Significant
LP_0007507	27	69170600000000	28682300000000	17	66616400000000	29580100000000	0.777648	1.03834			0.109217	0.0542831	Non-Significant
LP_0007524	27	2904500000000	1156410000000	17	2568570000000	1009200000000	0.33076	1.13078			0.480487	0.177322	Non-Significant
LP_0007528	27	323444000000	133083000000	17	449085000000	185157000000	0.0122441	0.72023	*	*	1.91207	-0.47347	Sig.Depleted
LP_0007532	27	14666800000000	5442310000000	17	19217700000000	8525940000000	0.0359921	0.763193	*	*	1.44379	-0.38988	Sig.Depleted
LP_0007536	27	11653000000000	4635180000000	17	14274200000000	6209910000000	0.11705	0.816366			0.93163	-0.292711	Non-Significant
LP_0007539	27	720215000000	281813000000	17	809682000000	308142000000	0.328238	0.889504			0.483811	-0.168927	Non-Significant
LP_0007542	27	238599013	1.13441e+07	17	2.43151e+08	1.80066e+07	0.308264	0.98128			0.511077	-0.0272634	Non-Significant
LP_0007547	27	29169400000000	14509300000000	17	42114800000000	21602200000000	0.0218212	0.692616	*	*	1.66112	-0.529873	Sig.Depleted
LP_0007555	27	1692857135	7.48736e+08	17	1187645492	3.63383e+08	0.0131815	1.42539	*	*	1.88003	0.511356	Sig.Enriched
LP_0007558	27	1.19215e+08	1.97552e+06	17	1.19672e+08	2.81823e+06	0.53067	0.996184			0.275176	-0.00551526	Non-Significant
LP_0007559	27	1.35708e+08	1.80931e+06	17	1.35158e+08	4.42594e+06	0.567377	1.00407			0.246129	0.00585672	Non-Significant
LP_0007571	27	3610800163	7.54658e+08	17	2769668000	8.7446e+08	0.00155024	1.30369	**	*	2.8096	0.382606	Sig.Enriched
LP_0007592	27	76153174000	40464451559	17	106067000000	56987513297	0.0480368	0.717972	*	*	1.31843	-0.478	Sig.Depleted
LP_0007619	27	1.77e+16	6344620000000000	17	2.21e+16	7667700000000000	0.0456351	0.801591	*		1.3407	-0.319062	Sig.Depleted
LP_0007621	27	7948410000000000	3141470000000000	17	1.06e+16	3754680000000000	0.0169255	0.752853	*	*	1.77146	-0.40956	Sig.Depleted
LP_0007652	27	1.44e+16	4261720000000000	17	1.58e+16	5541910000000000	0.369539	0.914819			0.43234	-0.128442	Non-Significant
LP_0007999	27	33390096778	4730771931	17	29752212118	8056420682	0.0654438	1.12227			1.18413	0.166423	Non-Significant
LP_0008008	27	12168905296	1559706533	17	11858213641	3085338155	0.660077	1.0262			0.180405	0.0373127	Non-Significant
LP_0008015	27	17137823630	1835252645	17	17873055059	3350094590	0.351792	0.958864			0.453714	-0.0606023	Non-Significant
LP_0008200	27	9940142726	3600543762	17	8716254241	5468677107	0.374805	1.14041			0.426195	0.189558	Non-Significant
LP_0008224	27	92233295111	26672037894	17	122024000000	71043828622	0.0543575	0.75586		*	1.26474	-0.403809	Non-Significant
LP_0008225	27	9626030000000	975739000000	17	9599460000000	2191370000000	0.95626	1.00277			0.0194239	0.00398739	Non-Significant
LP_0008282	27	344421000000	49744788991	17	293862000000	84034630421	0.0158913	1.17205	*		1.79884	0.229032	Non-Significant
LP_0008292	27	32658159148	5224459896	17	29936853000	7191267645	0.153687	1.0909			0.813364	0.125521	Non-Significant
LP_0008337	27	70975020481	6889372336	17	70997002529	13670701569	0.994385	0.99969			0.00244543	-0.000446756	Non-Significant
LP_0008424	27	850177000000000	293632000000000	17	801637000000000	317265000000000	0.607408	1.06055			0.216519	0.0848141	Non-Significant
LP_0008433	27	59836151000	13113760927	17	56406088765	8432348851	0.343213	1.06081			0.464436	0.0851665	Non-Significant
LP_0008435	27	1150826563	7.66257e+08	17	1980129277	2913821596	0.165284	0.581188		*	0.781769	-0.782924	Non-Significant
LP_0008442	27	4751510000000	2723910000000	17	4091530000000	2780740000000	0.441895	1.1613			0.354681	0.215744	Non-Significant
LP_0008445	27	4723010000000	2702050000000	17	4011610000000	2756670000000	0.403553	1.17734			0.394099	0.235525	Non-Significant
LP_0008454	27	57595864222	23049163340	17	73661676059	29070989174	0.0483004	0.781897	*	*	1.31605	-0.354949	Sig.Depleted
LP_0008456	27	15450100000000	7203000000000	17	21261800000000	9086020000000	0.0233089	0.726661	*	*	1.63248	-0.460646	Sig.Depleted
LP_0008470	27	138389000000000	50939400000000	17	167086000000000	61540500000000	0.100668	0.82825			0.997107	-0.271861	Non-Significant
LP_0008481	27	139547000000000	46143900000000	17	156158000000000	53899300000000	0.282141	0.893628			0.549533	-0.162254	Non-Significant
LP_0008484	27	24904700000000	8131770000000	17	25964600000000	9249590000000	0.691758	0.95918			0.160046	-0.0601259	Non-Significant
LP_0008496	27	615393000000	177649000000	17	547079000000	113633000000	0.165635	1.12487			0.780848	0.169759	Non-Significant
LP_0008500	27	43070045296	4264423727	17	42246649941	5659690896	0.58587	1.01949			0.232199	0.0278479	Non-Significant
LP_0008513	27	2821610000000	854575000000	17	3170260000000	984033000000	0.220823	0.890023			0.655955	-0.168086	Non-Significant
LP_0008517	27	1116540000000000	557031000000000	17	1534040000000000	732932000000000	0.0381339	0.727845	*	*	1.41869	-0.458298	Sig.Depleted
LP_0008521	27	7.65e+16	2.14e+16	17	8.97e+16	2.23e+16	0.0582124	0.85373			1.23498	-0.228148	Non-Significant
LP_0008528	27	2.06e+17	4.16e+16	17	2.23e+17	4.62e+16	0.219443	0.924852			0.658679	-0.112706	Non-Significant
LP_0008539	27	2.67e+17	5.02e+16	17	2.76e+17	4.99e+16	0.574883	0.968258			0.24042	-0.0465359	Non-Significant
LP_0008570	27	5980150000000000	1686050000000000	17	5915790000000000	1574920000000000	0.900017	1.01088			0.0457491	0.0156114	Non-Significant
LP_0008584	27	51006700000000	17861500000000	17	49732400000000	12533100000000	0.798768	1.02562			0.0975794	0.0365002	Non-Significant
LP_0008588	27	4397328930	1267459870	17	4819607776	5052094943	0.679087	0.912383			0.168075	-0.132288	Non-Significant
LP_0008590	27	1362420752	6.49088e+08	17	1297733866	6.78327e+08	0.753285	1.04985			0.123041	0.0701778	Non-Significant
LP_0008594	27	1398020000000000	529296000000000	17	1562480000000000	681664000000000	0.374674	0.894743			0.426346	-0.160455	Non-Significant
LP_0008596	27	687192000000000	316375000000000	17	794989000000000	467515000000000	0.366137	0.864405			0.436356	-0.210221	Non-Significant
LP_0008599	27	55802710667	34431729483	17	53087890141	62666077917	0.853586	1.05114			0.0687528	0.0719524	Non-Significant
LP_0008600	27	3373799521	2316514043	17	3745450233	1899315930	0.582576	0.900773			0.234648	-0.150765	Non-Significant
LP_0008606	27	58295800000000	20667100000000	17	68164400000000	22481800000000	0.143418	0.855224			0.843397	-0.225626	Non-Significant
LP_0008608	27	227695000000000	67580800000000	17	246421000000000	68307400000000	0.377837	0.924006			0.422696	-0.114026	Non-Significant
LP_0008616	27	145079000000000	42172600000000	17	146843000000000	41480100000000	0.892505	0.987986			0.0493893	-0.0174374	Non-Significant
LP_0008618	27	16235000000000	5167700000000	17	15350800000000	4241600000000	0.557983	1.0576			0.253379	0.0807941	Non-Significant
LP_0008620	27	16438000000000	5120360000000	17	15337900000000	4138130000000	0.460502	1.07172			0.336769	0.0999317	Non-Significant
LP_0008636	27	2405552117	1267204926	17	1516617330	6.23204e+08	0.0102952	1.58613	*	*	1.98737	0.665511	Sig.Enriched
LP_0008644	27	17253500000000	7434040000000	17	20338500000000	7482540000000	0.188418	0.848316			0.724878	-0.237326	Non-Significant
LP_0008650	27	2001150000000000	698159000000000	17	2310270000000000	620339000000000	0.143415	0.866199			0.843406	-0.20723	Non-Significant
LP_0008664	27	17698100000000	5104550000000	17	17018800000000	6896970000000	0.709618	1.03992			0.148976	0.0564676	Non-Significant
LP_0008670	27	10732850678	1168686323	17	10596337965	1411749120	0.729538	1.01288			0.136952	0.0184675	Non-Significant
LN_0001225	27	820690000000	121042000000	17	788125000000	210669000000	0.517586	1.04132			0.286017	0.0584121	Non-Significant
LP_0003364	27	671981000000000	75291000000000	17	640579000000000	98655100000000	0.239222	1.04902			0.621198	0.0690444	Non-Significant
GC_1100	27	79171623333	21967705012	17	78552589765	23525018181	0.929844	1.00788			0.0315901	0.0113246	Non-Significant
GC_1029	27	13158900000000	2535370000000	17	11154700000000	2704350000000	0.0168717	1.17967	*		1.77284	0.238383	Non-Significant
GC_1042	27	477923000000	181044000000	17	436027000000	188130000000	0.46563	1.09609			0.331959	0.132361	Non-Significant
GC_1105	27	431215000000	13826473718	17	418458000000	22324861672	0.023723	1.03048	*		1.62483	0.0433228	Non-Significant
GC_1071	27	136635000000000	10347300000000	17	134816000000000	15296000000000	0.640048	1.01349			0.193787	0.0193259	Non-Significant
GC_1075	27	977213000000000	102038000000000	17	952904000000000	164325000000000	0.547136	1.02551			0.261905	0.036342	Non-Significant
GC_1078	27	409698000000	42435404907	17	703753000000	1190310000000	0.203625	0.582162		*	0.691169	-0.780507	Non-Significant
GC_1108	27	866215000000	26661283390	17	871322000000	22751152215	0.517078	0.994139			0.286444	-0.00848001	Non-Significant
GC_1080	27	236686000000	64077299689	17	219701000000	50754749642	0.360641	1.07731			0.442925	0.107433	Non-Significant
GC_1081	27	81461538296	40789693623	17	73389684471	15722925360	0.441178	1.10999			0.355386	0.150542	Non-Significant
GC_1085	27	275549000000	47853490375	17	272613000000	40326367183	0.834615	1.01077			0.0785137	0.0154535	Non-Significant
GC_1086	27	6399420000000	1004670000000	17	5799690000000	2406160000000	0.256097	1.10341			0.591595	0.141965	Non-Significant
GC_1087	27	2312123841	764450257	17	2262568853	7.3245e+08	0.832575	1.0219			0.0795767	0.031257	Non-Significant
GC_1092	27	9871570111	6.97485e+08	17	9472057553	1253326178	0.180934	1.04218			0.74248	0.0596017	Non-Significant
GC_1093	27	5987351511	1444219847	17	6272229382	1589972584	0.543295	0.954581			0.264965	-0.0670604	Non-Significant
GC_1096	27	1759910000000	677324000000	17	1898810000000	998032000000	0.584691	0.926847			0.233074	-0.109598	Non-Significant
GC_1098	27	51676908815	8269215947	17	50049925588	10066334150	0.562265	1.03251			0.250059	0.0461519	Non-Significant
GC_1099	27	9876430000000	1094010000000	17	10007700000000	1362980000000	0.726477	0.986887			0.138778	-0.0190433	Non-Significant
GC_1101	27	2798912381	8.87465e+08	17	2721571341	3.66131e+08	0.735277	1.02842			0.133549	0.0404265	Non-Significant
GC_1103	27	2073590000000	648193000000	17	1923550000000	885423000000	0.520308	1.078			0.283739	0.108362	Non-Significant
GC_1229	27	580693000000	85416041489	17	583443000000	68496266015	0.911468	0.995287			0.0402584	-0.00681544	Non-Significant
GC_125	27	111269000000	7935499035	17	103701000000	15493296941	0.0381847	1.07298	*		1.41811	0.10162	Non-Significant
GC_1310	27	4.62814e+08	2.74683e+07	17	4.45046e+08	1.56178e+07	0.019681	1.03993	*		1.70595	0.0564799	Non-Significant
GC_1319	27	4215780000000	592707000000	17	4067210000000	633371000000	0.434811	1.03653			0.3617	0.0517583	Non-Significant
GC_1358	27	136545000000000	10344700000000	17	134660000000000	15221200000000	0.626992	1.01399			0.202738	0.0200454	Non-Significant
GC_147	27	3587230300	2744409966	17	5279800300	4194693251	0.112383	0.679425		*	0.949298	-0.557613	Non-Significant
GC_151	27	2576760000000	413456000000	17	2620180000000	445649000000	0.743634	0.983428			0.128641	-0.0241088	Non-Significant
GC_153	27	21924650815	1220418403	17	20877891824	1504322112	0.0152018	1.05014	*		1.8181	0.0705778	Non-Significant
GC_160	27	2329324159	3.6138e+08	17	2404755659	6.95599e+08	0.638579	0.968632			0.194785	-0.0459789	Non-Significant
GC_241	27	71918238444	33427047880	17	54352603471	21739237455	0.0614661	1.32318		*	1.21136	0.404009	Non-Significant
GC_309	27	160191000000	29234591174	17	156742000000	20207609118	0.672492	1.022			0.172313	0.0313992	Non-Significant
GC_332	27	2138770000000	382136000000	17	2737270000000	754592000000	0.00115867	0.781352	**	*	2.93604	-0.355956	Sig.Depleted
GC_344	27	42229510148	12095182971	17	32032463706	8411059988	0.00408242	1.31833	**	*	2.38908	0.398717	Sig.Enriched
GC_350	27	191598000000	21504329103	17	163123000000	33580172478	0.00133655	1.17456	**		2.87401	0.232124	Non-Significant
GC_352	27	129190000000000	16894100000000	17	137597000000000	37245400000000	0.312405	0.938905			0.505283	-0.0909495	Non-Significant
GC_353	27	1759610000000000	151702000000000	17	1722680000000000	161460000000000	0.447267	1.02144			0.349433	0.0306041	Non-Significant
GC_354	27	236948000000000	35191100000000	17	231305000000000	28292500000000	0.580642	1.0244			0.236091	0.0347736	Non-Significant
GC_355	27	8939107415	1233832997	17	9219906371	1864800560	0.550193	0.969544			0.259485	-0.0446213	Non-Significant
GC_360	27	2141580000000	382400000000	17	2740030000000	754447000000	0.00116054	0.781592	**	*	2.93534	-0.355513	Sig.Depleted
GC_365	27	412346000000	63916666960	17	390524000000	66700780174	0.284343	1.05588			0.546158	0.0784438	Non-Significant
GC_378	27	197346527	6.60459e+07	17	1.58015e+08	3.89337e+07	0.0319555	1.24891	*	*	1.49545	0.320666	Sig.Enriched
GC_388	27	62916500000000	4974480000000	17	54496200000000	6611710000000	1.97e-05	1.15451	**		4.70565	0.207283	Non-Significant
GC_391	27	3615640000000	694729000000	17	3349500000000	503685000000	0.178907	1.07946			0.747373	0.110306	Non-Significant
GC_393	27	74047371519	8778170697	17	72770926118	14705519355	0.719561	1.01754			0.142933	0.0250864	Non-Significant
GC_414	27	209878000000	129964000000	17	188164000000	92065042627	0.552056	1.1154			0.258017	0.157559	Non-Significant
GC_427	27	1635530000000	207565000000	17	1709580000000	355538000000	0.386916	0.956686			0.412383	-0.0638825	Non-Significant
GC_428	27	5657610000000	1471710000000	17	5922960000000	2180880000000	0.631829	0.9552			0.1994	-0.0661259	Non-Significant
GC_430	27	3939300000000	444015000000	17	3471030000000	376094000000	0.000819494	1.13491	**		3.08645	0.182576	Non-Significant
GC_433	27	2667650000000	192626000000	17	2743480000000	186040000000	0.204776	0.97236			0.68872	-0.0404374	Non-Significant
GC_439	27	3443444463	7.59087e+08	17	2831172735	7.27316e+08	0.0113903	1.21626	*	*	1.94347	0.282453	Sig.Enriched
GC_442	27	169362000000	39762797805	17	181125000000	61423627620	0.443884	0.935056			0.35273	-0.096876	Non-Significant
GC_456	27	62236363444	8232260470	17	347826000000	707899000000	0.0407751	0.17893	*	*	1.38961	-2.48254	Sig.Depleted
GC_467	27	84079600778	16718125066	17	76760437235	22431261023	0.222642	1.09535			0.652392	0.131393	Non-Significant
GC_481	27	44976833889	5404105773	17	277340000000	575092000000	0.0404781	0.162172	*	*	1.39278	-2.6244	Sig.Depleted
GC_484	27	1034649807	2.60855e+08	17	1213881192	3.12372e+08	0.0460576	0.852348	*		1.3367	-0.230485	Non-Significant
GC_514	27	16425000000000	2505860000000	17	16061700000000	1897390000000	0.611553	1.02262			0.213566	0.0322682	Non-Significant
GC_536	27	120530000000	17585187037	17	129452000000	17812730501	0.110435	0.931076			0.956892	-0.103029	Non-Significant
GC_556	27	3591509015	3157345084	17	3916702171	3254513721	0.743965	0.916973			0.128448	-0.125049	Non-Significant
GC_584	27	13540104444	1639338826	17	13051828912	3428694197	0.52801	1.03741			0.277358	0.0529869	Non-Significant
GC_589	27	102822000000	19965606027	17	98722980706	17963934282	0.494865	1.04152			0.305514	0.0586951	Non-Significant
GC_60	27	13211341519	1685361060	17	13316547118	1332561156	0.828668	0.9921			0.0816193	-0.0114431	Non-Significant
GC_635	27	1902512774	1.32367e+08	17	1767146259	2.84737e+08	0.0381907	1.0766	*		1.41804	0.106485	Non-Significant
GC_699	27	12776447230	8517097010	17	14623241229	11860410259	0.551054	0.873708			0.258806	-0.194776	Non-Significant
GC_721	27	6109730000000	986471000000	17	6497930000000	1485180000000	0.302514	0.940258			0.519254	-0.0888721	Non-Significant
GC_728	27	2.41033e+07	8.86601e+06	17	2.00982e+07	2.80585e+06	0.079087	1.19927			1.1019	0.262162	Non-Significant
GC_743	27	27388792704	4446299911	17	23572611765	3988804134	0.00621317	1.16189	**		2.20669	0.216474	Non-Significant
GC_774	27	3873686167	4.38679e+08	17	3500017912	6.44517e+08	0.0270125	1.10676	*		1.56844	0.146345	Non-Significant
GC_819	27	5.44709e+08	2.79118e+08	17	4.42458e+08	1.18871e+08	0.161162	1.2311		*	0.792737	0.299947	Non-Significant
GC_858	27	1.36332e+08	1.83274e+07	17	133558818	1.73167e+07	0.62032	1.02077			0.207384	0.0296532	Non-Significant
GC_859	27	1147168886	3.37051e+08	17	9.96555e+08	4.41025e+08	0.207553	1.15113			0.682872	0.203056	Non-Significant
GC_888	27	8588359259	1394202386	17	8925212735	1722044511	0.480216	0.962258			0.318563	-0.055504	Non-Significant
GC_1089	27	1.88065e+08	3.29004e+07	17	1.6518e+08	3.51335e+07	0.0342233	1.13854	*		1.46568	0.187186	Non-Significant
GC_890	27	18935600000000	3273540000000	17	19368000000000	4337110000000	0.708821	0.977673			0.149463	-0.0325767	Non-Significant
GC_1090	27	168359000000	16746703562	17	169880000000	21632680118	0.794598	0.991042			0.0998528	-0.0129813	Non-Significant
GC_923	27	4.76899e+07	2.65603e+07	17	4.78148e+07	3.83758e+07	0.98987	0.997388			0.00442183	-0.00377376	Non-Significant
GC_950	27	1047790000000	171650000000	17	1082850000000	240668000000	0.575736	0.967624			0.239777	-0.047482	Non-Significant
GC_957	27	28013300000000	7035470000000	17	20893100000000	5672910000000	0.00108066	1.34079	**	*	2.96631	0.423086	Sig.Enriched
GC_959	27	15102657667	2817026257	17	13633772353	3385148839	0.126844	1.10774			0.896729	0.147618	Non-Significant
GC_983	27	3435240000000	577958000000	17	2892960000000	608944000000	0.00492179	1.18745	**		2.30788	0.247866	Non-Significant
