# Supplementary material for: Circulating metabolites as potential biomarkers for the early detection and prognosis surveillance of gastrointestinal cancers
Source: Metabolomics. 2023 Apr 4;19(4):36. doi: 10.1007/s11306-023-02002-0 (PMC10073066; doi:10.1007/s11306-023-02002-0)
Supplement: Supplementary file 4 — (XLSX 32 KB) [file 11306_2023_2002_MOESM4_ESM.xlsx]

## Sheet: GC_heatmap
	10007	10007A	10010	10010A2	10012	10012A	10028	10028A	10077	10077A	Compound_Name
PN_0011296	1.33625	-0.487376	0.806012	-0.836346	0.61289	-0.659733	1.15399	-2.01079	0.510683	-0.425572	Hippuric acid
PP_0040367	-0.601913	0.474768	-1.75571	0.000709889	-0.573964	0.92471	-0.491659	1.33231	-0.856684	1.54744	(2E,4E)-N-(2-Methylpropyl)-6-thiophen-2-ylhexa-2,4-dienamide
PN_0010966	0.401955	-0.306615	1.25349	-0.380332	0.515291	-1.98262	1.10592	-0.160802	0.891241	-1.33753	L-Glutamyl-L-glutamine | L-Glutaminyl-L-glutamic acid
GC_430	0.625647	-0.381367	1.37168	-2.11583	1.43769	-0.606314	0.309333	-0.123154	0.202384	-0.720076	Serine
GC_1081	-0.103565	0.423976	-1.36556	1.27762	-0.932943	1.00791	-0.82909	-0.414248	-0.782893	1.71879	Threonic acid
PP_0003337	1.06698	-0.0761493	-0.292063	0.0809741	0.0658057	-1.36025	1.25138	-1.23793	1.60806	-1.1068	L-Leucyl-L-leucine | L-Isoleucyl-L-leucine | L-Leucyl-L-isoleucine
LP_0003289	-1.50124	-0.0654136	-1.46439	1.23653	0.138556	-0.0654136	-0.705091	0.913146	-0.129068	1.64239	PC 34:1e
LP_0007308	1.07367	-2.24867	1.21905	-0.475768	0.74919	-0.199954	-0.352399	-0.663409	0.953749	-0.0554529	TAG 66:3
PP_0017741	-0.394998	0.942714	-1.32502	-0.15351	0.653939	1.20959	-1.8083	0.294959	-0.647708	1.22834	Temorine
PN_0003287	-0.232762	-0.19835	0.312533	-0.618392	2.45386	-1.13121	0.602165	-1.06349	0.496397	-0.620749	Phomalone
GC_153	-0.335203	-0.219333	1.33575	0.357761	0.195069	-1.89803	0.68714	-1.00392	1.54012	-0.659354	4-Acetylbutyric acid
GC_60	0.699672	0.697525	-1.09137	1.42792	-1.443	1.3086	-0.0730908	0.0437189	-1.40123	-0.168743	2-Aminophenol
LP_0004867	0.436928	-1.72146	-0.76039	-0.172044	0.975863	-0.25731	1.66239	0.241387	0.873275	-1.27864	AcCa 10:3
LP_0006563	0.24744	-1.639	0.687877	0.553348	1.59419	0.256862	0.214243	-0.674256	0.518824	-1.75953	SM d42:2
PP_0003106	0.830186	-1.27533	1.27439	-1.12629	0.460538	-1.18073	-0.795103	-0.248752	1.45915	0.601941	(S)-(-)-Cotinine
LP_0005677	0.557955	0.697972	-0.540609	0.450913	-0.0202481	0.997813	-1.15181	-0.491553	-1.98463	1.4842	PE 38:4
LN_0002918	0.295105	-0.895838	0.904944	-0.463251	1.27821	0.62975	-0.822745	-1.68562	1.43799	-0.678545	PG 36:2
PP_0004334	-0.737975	0.0779028	-1.0156	0.116954	-0.869821	0.538289	-0.0263145	0.179629	-0.836883	2.57382	Telekin
PP_0004041	-0.100476	-0.596311	-1.1845	1.90588	-0.2082	-0.332358	-0.409259	1.40643	-1.28554	0.804322	5-Aminolevulinic acid | trans-3-Hydroxy-L-proline
GC_391	1.60893	0.405178	0.757048	-1.45684	0.653413	0.259089	0.80827	-0.820278	-0.734083	-1.48073	Threonine
LP_0006538	0.188841	-1.97621	0.698487	0.643962	1.30735	0.272187	0.205655	-0.320812	0.653933	-1.6734	SM d40:2
PP_0018755	-0.0977059	-0.580388	-1.18258	1.90733	-0.230064	-0.393933	-0.292096	1.40527	-1.31801	0.782185	trans-3-Hydroxy-L-proline
GC_352	0.426494	-0.0687146	1.14186	-0.579647	0.180795	-0.0687146	2.1586	-1.10733	-0.841328	-1.24201	Valine
LP_0005577	-1.56802	0.681415	-1.4871	0.289982	0.804276	0.273313	-1.15086	0.216698	0.335291	1.605	PC 42:3
PP_0017048	-0.658922	1.11759	0.114688	-2.07383	-0.134982	1.21064	0.057848	0.298043	-1.06655	1.13547	L-Lysyl-L-glutamine
LP_0003644	0.287822	-1.32416	1.90253	0.868704	1.146	-0.960497	-0.108103	-0.931689	-0.0620439	-0.818567	PC 40:4
PP_0020979	0.545252	0.345599	-0.61436	-1.37302	0.374844	-0.126015	0.925099	0.0545452	1.7084	-1.84034	3-(1H-Indol-3-yl)-2-(trimethylammonio)propanoate
LP_0005290	0.308443	0.486088	-2.66587	-0.460345	-0.360031	0.994333	0.218404	0.437284	0.0464995	0.995193	Cer t40:3
LP_0007392	0.210223	-1.35846	1.41495	1.03596	1.38482	-0.574863	-0.0969739	-0.926995	0.269785	-1.35846	Cer d42:2
LP_0000638	0.281121	0.448654	-2.67094	-0.443144	-0.313715	1.01917	0.26181	0.43387	-0.0144713	0.997641	Cer d38:1
LN_0004665	0.114618	-1.54672	-0.0883581	0.99925	1.6279	-0.302144	1.1331	-0.874305	0.253565	-1.31691	Dehydroisoandrosterone-3-sulfate
PP_0024186	0.571309	0.537776	0.0379934	-1.86755	1.47495	-0.371832	0.762372	0.435384	0.0935112	-1.67391	Harzianopyridone
PN_0002464	0.3493	0.095358	1.52274	-0.161581	1.28194	-1.49103	0.829516	-1.32736	0	-1.09887	Quinic acid
GC_1105	1.02242	-0.80001	2.18022	0.395101	-0.911708	-0.688836	0.342066	-1.30685	0.23564	-0.468043	2-Hydroxybutanoic acid
LP_0001396	0.594139	0.051946	-1.44739	0.181327	-0.286381	-0.07869	-0.0713	0.799665	-1.70888	1.96557	TAG 57:0
PN_0013812	1.67628	-1.41496	0.0020629	0.298746	1.43018	-0.095022	0.77277	-0.68943	-1.0623	-0.918331	(E)-2-[2-(1,2,4a,5-Tetramethyl-2,3,4,7,8,8a-hexahydronaphthalen-1-yl)ethyl]but-2-enedioic acid
LP_0003229	-0.662772	-0.82	-1.03444	-0.407244	0.22211	0.892929	-0.0142692	1.27057	-1.31062	1.86373	PC 32:0
LN_0002158	1.24681	-0.652707	0.600631	0.196481	0.400168	0.467342	-0.291933	-2.54376	0.797969	-0.220996	dMePE 36:2
PN_0015848	-0.17441	0.197349	1.67323	-0.666049	0.0838089	-0.228862	1.21111	0.185112	-0.0170922	-2.26419	2S-Hydroxytetradecanoic acid
PN_0001176	1.70164	0.404677	0.0899382	-1.845	0.318179	0.243485	0.85179	0.0152723	-0.162646	-1.61734	Oregonin
LP_0005294	0.038807	-0.939113	0.524173	0.656681	2.15598	-1.33495	0.790795	-0.445239	-0.489526	-0.957607	Cer t42:0
PP_0023715	0.14447	-1.18901	-0.484372	-0.557686	1.67077	-0.399068	2.07347	-0.820988	-0.218326	-0.219263	5-Methoxyindole-3-acetic acid
PP_0007887	1.19938	-0.904571	0.310544	1.45738	0.145294	-0.762361	1.11171	-1.27601	0.145294	-1.42666	Allantoic acid
PP_0024659	0.935252	0.434055	0.196453	0.698024	-0.827857	0.800735	-0.937359	-0.366454	-2.14519	1.21234	D-Tagatose | alpha-D-Talose | D-chiro-Inositol | D-chiro-Inositol
LN_0005289	0.148949	-0.745183	0.621631	0.826652	0.970912	-0.323489	0.789394	0.121267	0.166649	-2.57678	OAHFA 27:0
LP_0001281	0.645292	-0.473568	0.746888	-0.973878	1.44671	1.1882	-0.66614	-1.27517	0.699336	-1.33768	TAG 54:5
LP_0001277	0.706989	-0.609862	0.725686	-0.824162	1.43885	1.23456	-0.617941	-1.24499	0.61247	-1.4216	TAG 54:5
GC_428	2.38152	-0.720181	1.35343	-0.548094	0.28356	-0.757396	-0.416081	-0.642549	-0.490517	-0.443692	Proline
LP_0005636	-0.997226	-0.853124	0.77895	-0.28504	1.84958	-0.426685	-0.607081	-0.946649	1.64253	-0.155256	PE 36:4
LP_0005649	1.15889	-1.25373	1.66308	-1.65449	0.2233	-0.144055	-0.32278	-0.66355	0.0100984	0.983237	PE 38:1

## Sheet: CC_heatmap
	10003	10003A	10008	10008A	10009	10009A2	10011	10011A	10038	10038A	10048	10048A	10057	10057A	10082	10082A	Compound_Name
PN_0026374	0.0354768	0.190985	0.0651581	-0.0396305	0.297206	-1.29982	3.12416	-0.629811	-0.056113	-0.840225	0.371139	-0.406787	0.69338	-0.708537	0.52614	-1.32272	7-[2-(3-Furyl)ethyl]-5-hydroxy-7,8-dimethyl-6,6a,7,8,9,10-hexahydronaphtho[1,8a-c]furan-3(5H)-one | (6E,10Z,14E)-6,14-Dimethyl-3-methylidene-2-oxo-3a,4,5,8,9,12,13,15a-octahydrocyclotetradeca[b]furan-10-carboxylic acid
PN_0027445	-1.73284	0.746038	0.0754998	-0.893976	-0.0519765	1.80618	-0.568522	0.493164	0.322881	-0.491727	-0.830252	1.63235	-1.4813	0.312953	-0.561846	1.22337	(9Z,12E)-15,16-dihydroxyoctadeca-9,12-dienoic acid
GC_721	0.720929	-0.655573	2.05796	-0.58685	0.67067	-0.469219	0.210297	-2.70026	-0.751938	-0.646921	0.463405	-0.0891829	0.348999	0.0886975	1.0105	0.328483	Isoleucine
PP_0013336	0.508681	-1.61476	0.847359	-0.456141	0.350441	-2.01158	1.2268	0.787268	0.907031	0.357531	0.670967	-1.55056	0.99509	0.324438	-0.907883	-0.434674	1,7-Dimethyluric acid
PP_0029231	1.43761	-1.42662	0.824321	-1.13198	0.270763	-0.445475	1.81223	-0.697039	-0.257223	-0.852301	-0.408722	0.853323	1.75915	-0.842987	-0.4773	-0.417746	L-Aspartyl-L-valine
LP_0003137	-0.856041	0.305695	0.365938	0.530919	-1.83504	1.23422	0	0.571229	-0.424983	-0.533192	0.79818	0.376909	-2.59874	0.743683	0.418085	0.903136	Octylamine
LP_0001263	-0.364655	-0.0911333	-0.455347	-0.292121	-1.46797	2.00549	-0.721953	1.57281	-0.273927	1.16246	-1.94258	0.589929	-0.351962	-0.397039	0.379263	0.648737	Cer d46:0
PN_0010908	1.15258	-0.198501	1.0304	-0.288937	0.370153	-0.00674543	0.706121	-3.51469	-0.285416	-0.133714	0.282949	-0.136942	0.199555	0.417662	0.1604	0.245122	3-Hydroxytetradecanoic acid
PP_0032447	-0.340876	1.18192	0.0936576	0.954154	0.0335285	1.42497	-2.83608	0.441968	-0.916137	-0.213386	-0.537495	-0.810409	-0.405682	0.743952	0.743952	0.441968	Betaine
PP_0022026	0.730572	-0.831203	1.51479	-1.21634	0.67123	-0.118623	1.82489	-0.1815	-0.0775789	-0.967574	-0.609343	0.994424	1.30342	-1.24888	-0.976354	-0.811932	(R)-2-Aminobutanoic acid
LP_0002999	-2.23492	1.136	0.151191	0.930963	0.50433	-0.847501	-1.01619	0.943257	-0.837873	0.826396	0.32342	-0.929157	-0.998591	1.35413	-0.155315	0.849862	TAG 59:1
PN_0010776	0.391219	-1.08087	1.40265	-1.20615	1.43787	0.271747	0.737634	-2.19859	0.980304	0.712959	-0.722601	-1.23151	0.0271548	0.476486	0.0271548	-0.0254518	Citric acid
PP_0036206	-1.09644	-0.985138	-0.903518	0.0147382	-1.01269	2.06656	-2.11037e-14	1.70107	-0.0289859	-0.162901	-0.140289	-0.797055	-0.7448	0.10087	0.10087	1.88771	Zinnimidine
GC_890	0.0882158	-0.255957	0.263267	-0.0410881	0.706946	0.263267	1.62976	-3.40714	0.11364	-0.255957	0.263267	0.455391	-0.0938591	-0.0410881	0.706946	-0.395607	Leucine
PP_0029553	-1.24364	0.951475	-1.78617	-0.403031	-2.35939	0.983351	-8.16393e-15	-0.195148	0.755055	1.41264	0.29706	0.831155	0.301779	0.138247	-0.0849991	0.401619	Bavachinin
PP_0043317	0.839846	-0.108738	-2.50775	0.855311	-0.169293	0.855311	-2.24202	0.482179	0.0480619	0.142795	-0.0491576	0.395839	-0.669692	0.447884	0.808721	0.870712	Glycocyamine
PP_0005381	0.880929	-0.456921	2.53132	-2.13423	-0.181098	-0.634616	1.29648	-0.131142	-0.494094	-0.0983093	-0.283663	-0.301114	1.01381	-0.306955	-0.602078	-0.0983093	O-Acetyl-L-homoserine | N-Methyl-L-glutamic acid
PN_0013619	-0.320442	0.959958	-0.391559	-0.937742	-0.115876	2.14735	-2.18753	1.1227	-0.595453	-0.373635	-0.25083	-0.115876	-1.04559	0.458902	0.971854	0.673774	Glycyl-L-glutamic acid | L-Alanyl-L-aspartic acid
LP_0001253	0.418456	-0.12793	-1.6566	-0.495998	-0.519321	1.17924	-2.37402	-0.964555	-0.00930044	0.609021	0.195326	1.3119	0.239715	0.639495	0.150184	1.40439	LysoPC 16:0e
PN_0018532	-8.04738e-15	1.24217	-1.56745	0.99908	-8.04738e-15	-8.04738e-15	-8.04738e-15	-0.421689	-8.04738e-15	0.460121	-8.04738e-15	-8.04738e-15	0.659608	-8.04738e-15	-2.83491	1.46307	alpha-Ketoisovaleric acid
LN_0005892	2.02525	-0.182827	0.289984	-0.792658	0.390334	-1.49256	1.94592	-0.43067	-0.31714	0.214975	-0.956712	0.513379	0.972096	-0.172159	-0.510834	-1.49638	Uridine
PN_0012980	0.6775	0.397439	0.0108134	-1.69803	-0.079726	0.399932	1.67745	-0.945696	-0.141092	0.436618	1.36335	0.568585	0.2281	-0.509303	0.0469385	-2.43289	(3R)-3-Hydroxydodecanoic acid
PN_0013713	-0.077657	0.615985	-0.637496	1.53647	-0.932335	0.137636	0	-0.452532	-0.56679	0.495294	-0.611156	-2.02512	-1.32759	1.39816	1.19471	1.25242	L-Histidyl-L-aspartic acid
LP_0006033	-0.0559353	-0.694495	-1.32124	-0.959723	-0.307988	0.647923	-0.403921	0.312851	1.13772	2.41531	-1.0223	0.312851	-1.15737	1.18831	-0.768904	0.676919	PI 36:1
LP_0001313	0.357689	-0.324986	-1.58641	-0.309454	-0.721447	1.52579	-2.23813	-0.898536	-0.142368	0.45414	-0.0246805	1.21309	0.357689	0.357689	0.45414	1.52579	LysoPC 18:1e
PN_0010896	1.81977	0.0263128	0.857295	-1.85048	0.913403	-0.0874686	0.44068	-2.33491	-0.358286	0.204607	-0.861882	-0.519195	0.562549	0.40124	0.204406	0.581955	beta-Hydroxylauric acid
GC_353	0.112472	-2.48212	0.820606	-1.5546	1.43268	-0.65474	1.06086	-0.373335	0.112472	-0.100283	0.371678	1.65766	-0.100283	-0.26314	-0.046631	0.00670951	Urea
LP_0005699	0.114529	-0.255534	-1.21021	0	-0.234851	1.91642	-1.41675	-0.159526	-0.704623	0.247082	-1.8337	0.737913	0.198615	0.517847	0.104533	1.97826	PE 40:3
PN_0001361	0.958115	-0.876251	2.40649	-1.12932	1.87216	-0.800828	-0.672994	0.361859	-0.001685	-0.933155	0.14707	-0.949268	0.0773702	0.194425	-0.809852	0.15586	(E)-Undec-2-enedioic acid
GC_1099	-1.69874	1.04276	-0.87814	-1.05109	0.534615	1.20632	-0.282094	-1.1543	-0.377297	-0.0944833	0.359054	1.36713	-1.16468	0.359054	-0.00203967	1.83394	Benzoic acid
PP_0017187	1.12261	0.97986	0	0.83165	-2.89059	0.736705	0	0.695417	-0.127094	0.543117	-1.01019	-0.763518	-0.176101	-1.06272	0.521585	0.599272	L-Threonyl-L-serine
PP_0037890	-0.0756061	-0.813599	1.47408	-0.771774	1.27524	-0.837715	2.69765	-0.145091	-1.21311	-0.801601	-0.524783	-0.61476	-0.0706927	-0.0413498	0.0642814	0.398842	O-Acetyl-L-carnitine
LP_0003190	-0.262678	-0.331506	-0.432069	0.699076	0.0487489	2.48362	-1.83596	-0.679451	0.201714	1.13524	-0.171679	-0.107893	-1.61811	-0.367787	0.264992	0.973747	PC 42:2
LP_0001196	-0.204315	-0.948889	2.20747	0.141896	-0.102709	-1.08722	1.92277	-0.198189	0.662564	0.153036	-0.82151	-0.255014	0.607486	0.358629	-0.684685	-1.75132	cis-4-Hydroxy-D-proline | trans-3-Hydroxy-L-proline | trans-4-Hydroxy-L-proline
PP_0035703	1.13853	0.992168	0	0.863026	-2.77441	0.737815	0	0.736799	-0.169384	0.549118	-0.955624	-1.09705	-0.162835	-1.0195	0.543989	0.617366	L-Seryl-L-threonine
LP_0003435	-0.245709	-0.660053	-0.664453	1.13549	-0.805072	2.32515	-1.39054	-0.245709	0.382743	1.27549	0.221696	-0.398135	-1.6362	-0.523401	0.477088	0.751625	PC 36:4
PP_0032449	-0.322499	-0.455224	1.09226	-0.470259	0.746154	-0.380923	3.004	-1.87276	-0.57718	-0.485352	0.217514	0.413915	-0.124743	-0.250698	-0.138536	-0.395669	Norleucine
PP_0027766	0.325367	-1.72849	-0.554839	-1.105	0.325367	0.368328	-0.856453	0.303589	1.85218	0.389519	1.45747	-2.00227	0.705026	0.114647	0.237028	0.168536	Nicotinamide | Isonicotinamide
LP_0005577	-0.741476	-0.186047	-1.38017	-1.05279	0.226696	2.04361	-0.97432	0.637707	0.0207732	0.420017	-0.618205	-0.0497133	-0.940154	-0.375284	0.842855	2.1265	PC 42:3
LP_0001369	0.298415	-0.684128	-1.0308	0.415221	-0.795928	2.51743	-1.36878	-1.25219	-0.06125	0.960583	-0.0847605	0.621051	-0.894735	-0.237677	0.384663	1.21289	LysoPC 22:0
PP_0012660	-1.02266	0.452298	1.21646	-1.33997	1.30358	-1.32302	1.80508	0.58052	0.90791	-0.507751	0.536083	0.316436	-0.616679	-0.0781289	-0.90714	-1.32302	Pipericine
LP_0005573	0.0240423	-0.0224165	-0.166413	0.342564	0.396425	1.69549	-3.35988	-0.450545	0.11382	0.245407	-0.568461	0.522383	0.165804	0.144558	0.148755	0.768472	PC 42:1
PN_0015912	-0.185989	-0.0257088	2.35435	-0.714866	0.330695	-1.52244	1.87709	0.124932	-0.449177	-0.451585	0.337741	-0.590701	0.674332	0.402761	-0.832732	-1.3287	3-Hydroxy-3-methylglutaric acid
PN_0016302	-0.0823814	-0.110616	1.55416	-0.644116	0.124193	-1.0451	2.90204	-0.289926	-0.261362	-0.537175	-0.095597	0.552972	0.637467	-0.817745	-1.01487	-0.871942	9-(2,3-Dihydroxypropoxy)-9-oxononanoic acid
LP_0001331	0.363616	-0.521909	-1.2575	-0.178551	-0.693873	1.72808	-2.15922	-1.10998	0.123968	1.05736	0.0897824	0.815561	-0.478521	0.0620995	0.726005	1.43308	LysoPC 20:0
PN_0020137	-2.40934	0	0	0	0	0.391045	0.564694	0	1.79695	-0.666124	1.37679	0	0	-1.86856	0.814541	0	Inosine 5prime-monophosphate
LP_0001274	0.252019	0.606314	-1.55786	-0.768046	-0.153468	1.14655	-2.27405	-1.11587	-0.477064	0.167737	0.486461	1.05047	0.0918801	0.39577	0.471612	1.67754	LysoPC 18:0e
LN_0005582	-0.897538	0.377398	-1.72616	-0.0530685	-0.295533	-1.36508	-0.590949	-0.161874	0.136802	2.00389	-0.626142	-0.0872619	0.361842	0.474243	0.236368	2.21306	Homogentisic acid | 3,4-Dihydroxyphenylacetic acid
LN_0004623	0.426513	-1.08081	2.09323	-0.527753	2.41517	-0.830572	-0.516772	-0.482599	0.67226	0.621588	-1.05775	0.040007	-0.412716	-0.781922	-0.116513	-0.46137	LysoPI 20:4 (20:4)
LN_0003433	0.791619	0.352587	-0.64202	0.123819	-0.177536	-1.00349	-0.471431	-0.10116	1.40117	0.694231	0.672445	-0.171912	0.341364	-0.0170368	1.21317	-3.00582	(E)-4-Hydroxynon-2-enoic acid
