# Supplementary material for: Circulating metabolites as potential biomarkers for the early detection and prognosis surveillance of gastrointestinal cancers
Source: Metabolomics. 2023 Apr 4;19(4):36. doi: 10.1007/s11306-023-02002-0 (PMC10073066; doi:10.1007/s11306-023-02002-0)
Supplement: Supplementary file 5 — (XLSX 352 KB) [file 11306_2023_2002_MOESM5_ESM.xlsx]

## Sheet: Box_Plot_GC_BS_AS
feature	After Surgery_N	After Surgery_Mean	After Surgery_SD	Before Surgery_N	Before Surgery_Mean	Before Surgery_SD	p_value	Fold_Change	p_value_*	Fold_Change_*	adj_p_val	#NAME?	log(FoldChange)	Significance	Compound_Name
PN_0000260	6	3.68213e+08	4.81047e+06	5	369871762	1.38518e+06	0.478321	0.995516			1.04639	0.320281	0.00648334	Non-Significant	Clausenolide
PN_0000557	6	22744	0.00294392	5	22744	0.00477493	0.116392	1			1.31511	0.934078	2.57956e-07	Non-Significant	[(3aR,4S,6aR,9R,9aR,9bR)-9-Methyl-3,6-dimethylidene-2,8-dioxo-3a,4,5,6a,7,9,9a,9b-octahydroazuleno[4,5-b]furan-4-yl] 2-(hydroxymethyl)prop-2-enoate
PN_0000594	6	22600.7	0.00457894	5	22600.7	0.00601664	0.991888	1			0.994611	0.00353718	-2.1278e-09	Non-Significant	Rutarin
PN_0000646	6	22404.3	0.00320416	5	22404.3	0.00517687	0.979645	1			0.994158	0.00893145	-4.29292e-09	Non-Significant	2-[(2R,5S,8aR)-5-(Carboxymethyl)-2-ethenyl-2,5,8a-trimethyl-3,4,4a,6,7,8-hexahydrochromen-6-yl]-2-methylpropanoic acid
PN_0000702	6	3.24606e+08	1.65237e+07	5	334278772	7.00714e+06	0.256117	0.971064			1.14573	0.591561	0.0423615	Non-Significant	3-(2,5-Dihydroxy-6-methyl-3-propan-2-ylphenyl)-2-methyl-5-propan-2-ylbenzene-1,4-diol
PN_0000773	6	3.17042e+09	1.69316e+09	5	5084001440	2.39219e+09	0.154631	0.623608		*	1.25538	0.810702	0.681288	Non-Significant	[(3aS,6R,7S,8S,8aR)-7-[(E)-but-2-enoyl]-7-Hydroxy-6-methyl-3-methylidene-2,5-dioxo-4,6,8,8a-tetrahydro-3aH-cyclohepta[b]furan-8-yl] 2-methylbutanoate
PN_0000898	6	8.62833e+11	9.41709e+10	5	903400000000	1.74176e+11	0.633308	0.955096			1.03443	0.198385	0.066283	Non-Significant	Acanthospermolide
PN_0001176	6	2.45616e+08	1.92708e+06	5	247465254	1.4064e+06	0.10876	0.992529			1.33934	0.963529	0.0108194	Non-Significant	Oregonin
PN_0001232	6	138608960	678856	5	138424746	471371	0.621817	1.00133			1.03416	0.206337	-0.00191864	Non-Significant	Saponaretin
PN_0001361	6	1.46187e+10	5.19281e+09	5	11216195400	9.66732e+09	0.473878	1.30336		*	1.04501	0.324333	-0.382231	Non-Significant	(E)-Undec-2-enedioic acid
PN_0001606	6	2.7125e+08	8.19573e+06	5	273060134	5.23832e+06	0.680873	0.99337			1.02364	0.166934	0.00959755	Non-Significant	(2S,3S,4S,5R,6S)-6-[5,7-Dihydroxy-2-(4-hydroxyphenyl)-4-oxochromen-3-yl]oxy-3,4,5-trihydroxyoxane-2-carboxylic acid
PN_0001864	6	726260520	2.32758e+07	5	723141570	1.20181e+07	0.793592	1.00431			1.01491	0.100403	-0.00620904	Non-Significant	(2S,3R,4S,5S,6R)-2-[[(1S,4aR,7aS)-7-(Hydroxymethyl)-1,4a,5,7a-tetrahydrocyclopenta[c]pyran-1-yl]oxy]-6-(hydroxymethyl)oxane-3,4,5-triol
PN_0002464	6	74953320500	3.50329e+10	5	198602658300	1.37096e+11	0.0602086	0.377403		*	1.94084	1.22034	1.40582	Non-Significant	Quinic acid
PN_0002801	6	12005.4	1.9926e-12	5	12005.5	0	0.0738115	1			1.20742	1.13188	0	Non-Significant	(2E)-11-Hydroxy-2-dodecenoic acid
PN_0003287	6	12619212500	3.88845e+08	5	14363821000	1.28587e+09	0.0111154	0.878541	*		1.74036	1.95407	0.186818	Non-Significant	Phomalone
PN_0003745	6	4.23638e+10	1.23496e+10	5	39357359400	4.75607e+09	0.622338	1.07639			1.0319	0.205974	-0.106198	Non-Significant	Methyl 3-[(3aS,8R,8aR)-8-hydroxy-6,8-dimethyl-3-methylene-2-oxo-3,3a,4,5,8,8a-hexahydro-2H-cyclohepta[b]furan-7-yl]propanoate
PN_0004192	6	1.88126e+10	5.74583e+08	5	21766008600	6.62302e+09	0.300095	0.864311			1.10371	0.522741	0.210377	Non-Significant	(3R,4R)-4,7-Dihydroxymellein
PN_0004329	6	2.33843e+10	8.90166e+08	5	24620269000	2.81175e+09	0.331467	0.9498			1.09755	0.479559	0.0743046	Non-Significant	Isochromophilone VI
PN_0004462	6	1.33793e+08	1.0613e+06	5	133394006	846780	0.514786	1.00299			1.03905	0.288373	-0.00430904	Non-Significant	(+)-Catechin
PN_0004474	6	15660931000	8.79022e+09	5	15301777900	1.08222e+10	0.952801	1.02347			0.995491	0.0209977	-0.0334707	Non-Significant	2,6-Diaminopimelic acid
PN_0004510	6	20610400000	8.03322e+09	5	14346189460	6.97327e+09	0.205492	1.43665		*	1.23747	0.687205	-0.522705	Non-Significant	(S)-6-Oxo-2-piperidinecarboxylic acid
PN_0004636	6	3.88589e+09	6.97851e+09	5	4570635020	2.25209e+09	0.839197	0.850187			1.02196	0.0761361	0.234148	Non-Significant	2-Hydroxyphenylacetic acid
PN_0004642	6	12097.1	1.9926e-12	5	12097.1	0	0.0738115	1			1.20742	1.13188	0	Non-Significant	(2S)-2-Isopropylmalic acid
PN_0004654	6	2335000000000	3.7506e+11	5	2598000000000	1.01896e+12	0.568893	0.898768			1.04615	0.244969	0.153979	Non-Significant	2-Methylglutaric acid | 3-Methylglutaric acid
PN_0004816	6	3631641425	2.68305e+09	5	3351864460	1.14719e+09	0.833958	1.08347			1.02239	0.0788557	-0.115658	Non-Significant	Vanillylmandelic acid
PN_0004822	6	4.16133e+12	2.08872e+12	5	2527400000000	2.96156e+12	0.311119	1.64649		*	1.09642	0.507074	-0.719392	Non-Significant	4-Hydroxybutyric acid
PN_0004858	6	202458442500	3.16652e+11	5	29712375000	6.93606e+10	0.265924	6.81394		*	1.13406	0.575243	-2.76849	Non-Significant	4-Pyridoxic acid
PN_0004984	6	3.06001e+09	7.14888e+08	5	3151398640	1.10856e+09	0.872092	0.971			1.00824	0.0594375	0.0424564	Non-Significant	Adenosine 5prime-Phosphosulfate
PN_0005038	6	1.51167e+11	4.03555e+10	5	148800000000	3.21668e+10	0.91806	1.01591			0.999199	0.037129	-0.0227655	Non-Significant	Allantoin
PN_0005137	6	6.88952e+10	1.0681e+10	5	73145646000	1.84626e+10	0.643463	0.941891			1.02954	0.191477	0.0863683	Non-Significant	Ascorbate
PN_0005143	6	3.65167e+13	2.42274e+12	5	37380000000000	3.79368e+12	0.657264	0.976904			1.02324	0.18226	0.0337115	Non-Significant	Azelaic acid
PN_0010776	6	1.32883e+16	6158767463272710	5	1.524e+16	4908462080937360	0.581502	0.871938			1.04309	0.235449	0.197703	Non-Significant	Citric acid
PN_0010848	6	5398746250	6.81176e+09	5	6946860696	6.27819e+09	0.706643	0.777149		*	1.01771	0.1508	0.363737	Non-Significant	D-Citramalic acid
PN_0010884	6	2.4391e+10	4.08775e+09	5	26445943000	4.48228e+09	0.446951	0.922295			1.05346	0.34974	0.116699	Non-Significant	beta-Hydroxycapric acid
PN_0010896	6	3.38528e+10	1.48431e+10	5	32380290600	2.16472e+10	0.896556	1.04548			0.995568	0.0474226	-0.0641611	Non-Significant	beta-Hydroxylauric acid
PN_0010908	6	4.6495e+10	7.85999e+09	5	47016189000	2.33749e+10	0.959901	0.988916			0.994377	0.0177737	0.0160805	Non-Significant	3-Hydroxytetradecanoic acid
PN_0010966	6	3800000000000	3.06398e+11	5	4556000000000	1.68315e+11	0.000840011	0.834065	**		0.460326	3.07571	0.261768	Sig.Enriched	L-Glutamyl-L-glutamine | L-Glutaminyl-L-glutamic acid
PN_0011041	6	11537.6	1.9926e-12	5	11537.6	0	0.0738115	1			1.20742	1.13188	-1.77636e-15	Non-Significant	2-{8-Hydroxy-4a,8-dimethyl-4-[(3-methylpentanoyl)oxy]decahydro-2-naphthalenyl}acrylic acid
PN_0011076	6	4.81704e+10	3.46801e+10	5	63945861500	5.18017e+10	0.560792	0.753299		*	1.04707	0.251198	0.408705	Non-Significant	D-Saccharic acid
PN_0011272	6	3.39046e+10	4.62074e+09	5	35157685200	1.20797e+10	0.81852	0.964359			1.02175	0.0869706	0.0523573	Non-Significant	Gly-gamma-aminobutyric acid
PN_0011296	6	33150000000000	6.34941e+12	5	63940000000000	8.74917e+12	8.18139e-05	0.518455	**	*	0.089668	4.08717	0.94771	Sig.Enriched	Hippuric acid
PN_0011726	6	7.86167e+11	1.14817e+11	5	889800000000	3.36339e+11	0.493859	0.883532			1.03692	0.306397	0.178646	Non-Significant	N-Acetyl-L-ornithine
PN_0011762	6	4.53935e+09	6.22707e+09	5	3309904960	1.15668e+09	0.676233	1.37145		*	1.02369	0.169903	-0.455697	Non-Significant	N-Acetyltryptophane | DL-N-Acetyltryptophan
PN_0011786	6	3.09167e+11	1.3441e+11	5	294600000000	1.88283e+11	0.884235	1.04945			1.00531	0.0534325	-0.0696274	Non-Significant	N-Formyl-L-aspartic acid
PN_0011798	6	2.06295e+10	2.12049e+09	5	20756107600	2.2026e+09	0.924897	0.993899			0.994787	0.0339064	0.00882929	Non-Significant	N-Formyl-L-methionine
PN_0012085	6	3.08667e+12	2.53114e+11	5	3108000000000	7.008e+11	0.945784	0.993136			0.99767	0.024208	0.00993681	Non-Significant	Suberic acid | Suberic acid
PN_0012168	6	507500000000	9.74818e+10	5	600400000000	1.33633e+11	0.214807	0.84527			1.2391	0.667951	0.242516	Non-Significant	trans-Cyclohexane-1,2-dicarboxylic acid
PN_0012192	6	2.11996e+10	6.45353e+09	5	21571743400	5.51668e+09	0.921384	0.982749			0.994913	0.0355595	0.0251048	Non-Significant	Uridine 5prime-diphosphate
PN_0012312	6	2.3875e+09	8.28899e+08	5	1704514400	5.96487e+08	0.159126	1.40069		*	1.24573	0.79826	-0.48614	Non-Significant	Uridine 5prime-monophosphate
PN_0012335	6	2.70595e+09	1.39026e+09	5	1347755300	1.10898e+09	0.111901	2.00775		*	1.29098	0.951166	-1.00558	Non-Significant	Xanthosine
PN_0012419	6	3.92333e+13	2.67505e+13	5	17030000000000	2.16322e+13	0.170384	2.30378		*	1.28787	0.76857	-1.204	Non-Significant	(S)-3-Methyl-2-oxopentanoic acid
PN_0012599	6	1119500000000	6.39555e+11	5	1059400000000	3.50101e+11	0.855811	1.05673			1.01293	0.0676223	-0.0796071	Non-Significant	Glutaric acid
PN_0012635	6	1.38362e+08	283041	5	138392110	562464	0.911761	0.999785			1.0033	0.0401191	0.000309577	Non-Significant	Loganate
PN_0012908	6	1.97459e+08	4.17474e+06	5	215115708	3.35108e+07	0.228315	0.917922			1.21472	0.641466	0.123556	Non-Significant	4-Hydroxycoumarin
PN_0012946	6	543166666666666	4.58057e+13	5	570200000000000	120069563170688	0.620297	0.95259			1.0332	0.2074	0.0700731	Non-Significant	[6]-Gingerol
PN_0012980	6	1.44608e+10	2.47817e+09	5	15025774600	2.79818e+09	0.730488	0.962402			1.01601	0.136387	0.0552883	Non-Significant	(3R)-3-Hydroxydodecanoic acid
PN_0013170	6	9159452500	4.20863e+08	5	9380374800	3.40276e+08	0.370575	0.976448			1.08307	0.431124	0.0343842	Non-Significant	L-Glutamyl-L-glutamic acid
PN_0013179	6	6.63089e+10	9.3423e+09	5	69047550600	1.62114e+10	0.7331	0.960337			1.01449	0.134837	0.058387	Non-Significant	Dodecanedioic acid
PN_0013400	6	7.21256e+08	1.61639e+08	5	778500446	1.43584e+08	0.554188	0.926469			1.04363	0.256343	0.110186	Non-Significant	Lactobionic acid
PN_0013402	6	3.30556e+08	7.45448e+06	5	325063846	6.80064e+06	0.237757	1.01689			1.18987	0.623866	-0.0241695	Non-Significant	Lactitol | Maltitol
PN_0013619	6	2805000000000	1.04745e+12	5	2626000000000	9.9047e+11	0.779054	1.06816			1.01527	0.108432	-0.0951339	Non-Significant	Glycyl-L-glutamic acid | L-Alanyl-L-aspartic acid
PN_0013646	6	6791187850	2.37627e+09	5	5164509100	4.31151e+09	0.446699	1.31497		*	1.05741	0.349985	-0.395033	Non-Significant	6-(7-Methyloctyl)-4,6-dihydro-1H,3H-furo[3,4-c]furan-1-one
PN_0013701	6	145889305	1.13297e+06	5	146329382	820051	0.488371	0.996993			1.04542	0.31125	0.00434536	Non-Significant	Glycyl-L-histidine
PN_0013713	6	4.50399e+09	1.14813e+09	5	5165504740	1.48755e+09	0.425853	0.871935			1.07791	0.37074	0.197707	Non-Significant	L-Histidyl-L-aspartic acid
PN_0013764	6	7.81515e+08	4.21138e+07	5	781821024	4.48009e+07	0.990937	0.999608			0.994567	0.00395386	0.000565503	Non-Significant	Phenylacetaldehyde
PN_0013781	6	3.03662e+09	1.94661e+08	5	2839034260	2.20486e+08	0.148591	1.0696			1.26245	0.828007	-0.0970669	Non-Significant	(8xi,9xi,14xi)-17,21-Dihydroxypregn-4-ene-3,11,20-trione
PN_0013797	6	1.41652e+08	1.66713e+06	5	140304650	1.4798e+06	0.194261	1.0096			1.24509	0.711615	-0.0137905	Non-Significant	L-Histidyl-L-asparagine
PN_0013812	6	2.28032e+08	2.74027e+06	5	233217398	5.14796e+06	0.0605998	0.977765			1.89764	1.21753	0.0324401	Non-Significant	(E)-2-[2-(1,2,4a,5-Tetramethyl-2,3,4,7,8,8a-hexahydronaphthalen-1-yl)ethyl]but-2-enedioic acid
PN_0013829	6	4.67181e+08	8.79667e+07	5	434175526	1.74956e+07	0.434222	1.07602			1.06706	0.362288	-0.105704	Non-Significant	5,7-dihydroxy-2-[4-hydroxy-3-[(2S,3R,4S,5S,6R)-3,4,5-trihydroxy-6-(hydroxymethyl)oxan-2-yl]oxyphenyl]-3-methoxychromen-4-one
PN_0014052	6	-2.56849e+08	1.82562e+09	5	559090410	1.3731e+09	0.432507	-0.459406		*	1.07004	0.364006		Non-Significant	Panose | Maltotriose
PN_0014260	6	1.14747e+09	5.18325e+07	5	1119607130	8.67882e+07	0.524955	1.02488			1.04419	0.279878	-0.0354617	Non-Significant	Erythrose 4-phosphate
PN_0014585	6	520000000000	3.19267e+11	5	337610200000	2.70572e+11	0.339464	1.54024		*	1.08155	0.469207	-0.623153	Non-Significant	O-Hydroxyhippuric acid
PN_0014981	6	6.71378e+07	270811	5	67012048	303167	0.485546	1.00188			1.0455	0.31377	-0.00270566	Non-Significant	(1S,2S,8xi,9beta,16alpha,17xi)-1,2,16,20-Tetrahydroxy-9,10,14-trimethyl-11,22-dioxo-4,9-cyclo-9,10-secocholest-5-en-25-yl acetate
PN_0015050	6	135821215	1.72507e+06	5	136183574	2.31051e+06	0.772288	0.997339			1.01369	0.112221	0.00384386	Non-Significant	(2E)-2-Decyl-2-pentenedioic acid
PN_0015093	6	37808153500	5.80259e+10	5	66955616200	7.454e+10	0.483567	0.564675		*	1.04329	0.315543	0.824508	Non-Significant	Succinic acid
PN_0015098	6	11324.6	1.9926e-12	5	11324.6	0	0.0738115	1			1.20742	1.13188	0	Non-Significant	Chicoric acid
PN_0015206	6	11323.6	1.9926e-12	5	11323.6	0	0.0738115	1			1.20742	1.13188	0	Non-Significant	(2S,3S,4R,5R,6R)-6-[[(3S,6aR,6bS,8aR,14bR)-8a-Carboxy-12-hydroxy-4,4,6a,6b,11,11,14b-heptamethyl-1,2,3,4a,5,6,7,8,9,10,12,12a,14,14a-tetradecahydropicen-3-yl]oxy]-4,5-dihydroxy-3-[(2S,3R,4S,5R)-3,4,5-trihydroxyoxan-2-yl]oxyoxane-2-carboxylic acid
PN_0015239	6	130591930	1.75604e+06	5	129437562	1.31755e+06	0.257316	1.00892			1.13717	0.589534	-0.0128094	Non-Significant	16-Hydroxygypsogenic acid | IlexgeninA
PN_0015427	6	5.02159e+08	3.03003e+07	5	496825972	2.58376e+07	0.763582	1.01073			1.01073	0.117144	-0.0154025	Non-Significant	Apigenin 7-glucuronide
PN_0015440	6	5.04615e+08	7.15184e+06	5	507390380	1.29055e+07	0.661335	0.994529			1.02232	0.179579	0.00791414	Non-Significant	[3,4,5-trihydroxy-6-[4-(2,6,6-trimethyl-4-oxocyclohex-2-en-1-yl)butan-2-yloxy]oxan-2-yl]methyl 3,4,5-trihydroxybenzoate
PN_0015490	6	3.57663e+10	7.89257e+09	5	33439579000	9.61e+09	0.669073	1.06958			1.01989	0.174527	-0.0970461	Non-Significant	1,10a-Dihydroxy-4,4,7,11b-tetramethyl-2,3,4,4a,5,6,6a,7,10a,11,11a,11b-dodecahydrophenanthro[3,2-b]furan-9(1H)-one
PN_0015542	6	3.29184e+10	3.05863e+10	5	35449709200	2.99372e+10	0.893303	0.928593			0.997006	0.0490013	0.106881	Non-Significant	Griseoxanthone C
PN_0015632	6	-349423119	9.59996e+08	5	-34980866	9.85344e+08	0.605876	9.98898		*	1.03756	0.217616		Non-Significant	2-(1-Carboxyundec-10-enyl)-5-oxooxolane-2-carboxylic acid
PN_0015731	6	24427	0.00301662	5	24427	0.00389872	0.888552	1			0.998823	0.0513173	1.77185e-08	Non-Significant	2-Anthracenecarboxylic acid
PN_0015756	6	141852315	1.2264e+06	5	142443190	1.28119e+06	0.455423	0.995852			1.05527	0.341585	0.00599695	Non-Significant	2-[2-Hydroxy-1-(4-methoxyphenyl)propoxy]-6-(hydroxymethyl)oxane-3,4,5-triol
PN_0015848	6	56062026000	5.26886e+09	5	61212549200	5.00723e+09	0.133287	0.915858			1.27028	0.875212	0.126804	Non-Significant	2S-Hydroxytetradecanoic acid
PN_0015888	6	246706425	3.96361e+06	5	245408332	7.70823e+06	0.725953	1.00529			1.01875	0.139091	-0.00761106	Non-Significant	Barbinervic acid
PN_0015904	6	2.62098e+08	2.15134e+06	5	262374654	3.93885e+06	0.885089	0.998944			1.0042	0.0530128	0.00152387	Non-Significant	Kaempferol-7-O-D-glucopyranoside
PN_0015912	6	3.95063e+10	1.2677e+10	5	32210162600	2.09326e+10	0.492767	1.22652		*	1.0386	0.307358	-0.294565	Non-Significant	3-Hydroxy-3-methylglutaric acid
PN_0016106	6	580975150	4.77045e+07	5	621361858	5.28797e+07	0.21559	0.935003			1.21797	0.666371	0.0969572	Non-Significant	Robutaside A
PN_0016114	6	3.00631e+09	6.37268e+08	5	3275916080	9.99757e+08	0.599647	0.9177			1.03825	0.222105	0.123906	Non-Significant	4-Oxo-4-(3-oxodecan-2-ylamino)butanoic acid
PN_0016117	6	4.46667e+16	3263535914719900	5	4.536e+16	5149563088262920	0.791658	0.984715			1.0148	0.101462	0.022222	Non-Significant	Uric acid
PN_0016225	6	11601.1	1.9926e-12	5	11601.1	0	0.0738115	1			1.20742	1.13188	0	Non-Significant	(2E,5R,7S,10R,14R)-2-Ethylidene-14-hydroxy-10-(methoxymethyl)-5,14-dimethyl-4,8,17-trioxatetracyclo[9.5.1.01,5.07,11]heptadecane-3,9,12-trione
PN_0016231	6	5913685305	1.15308e+10	5	-489561650	1.76351e+09	0.253816	-12.0796		*	1.15909	0.595481		Non-Significant	4-Vinylsyringol
PN_0016232	6	138250000000000	3.06133e+13	5	116980000000000	6.02072e+13	0.466245	1.18183			1.06017	0.331386	-0.241018	Non-Significant	7-[(2E)-3,7-Dimethylocta-2,6-dienoxy]-1,3-dihydroxyxanthen-9-one
PN_0016238	6	23487.1	0.00206559	5	23487.1	0.00228035	0.291934	1			1.15093	0.534715	9.00899e-08	Non-Significant	7-Formyl-4,7'-dihydroxy-6-(hydroxymethyl)-2',5',5',8a'-tetramethyl-3',4',4a',5',6',7',8',8a'-octahydro-2'H,3H-spiro[1-benzofuran-2,1'-naphthalen]-6'-yl acetate | 4,5,7prime-Trihydroxy-2prime,5prime,5prime,8aprime-tetramethyl-3prime,4prime,4aprime,5,5prime,6prime,7,7prime,8prime,8aprime-decahydro-2primeH,3H-spiro[furo[2,3-f][2]benzofuran-2,1prime-naphthalen]-6prime-yl acetate
PN_0016302	6	2.18548e+10	3.32295e+09	5	25243085800	5.13348e+09	0.217967	0.865772			1.21265	0.66161	0.20794	Non-Significant	9-(2,3-Dihydroxypropoxy)-9-oxononanoic acid
PN_0016359	6	1.28958e+09	1.61489e+08	5	1614756060	4.85827e+08	0.154568	0.798625		*	1.27373	0.81088	0.32441	Non-Significant	(2E,6E,10Z)-12-Hydroxy-10-(hydroxymethyl)-6-methyl-2-(4-methyl-3-penten-1-yl)-2,6,10-dodecatrienoic acid
PN_0016367	6	1.39194e+11	4.7341e+11	5	756818111840	1.26477e+12	0.293371	0.18392		*	1.12819	0.532583	2.44285	Non-Significant	Theophylline
PN_0016369	6	7.14333e+11	1.97184e+11	5	599800000000	2.85064e+11	0.451337	1.19095			1.05698	0.345499	-0.252116	Non-Significant	Hexadecanedioic acid
PN_0016387	6	424743065	1.58873e+07	5	424246752	1.05868e+07	0.953888	1.00117			0.993784	0.0205027	-0.00168678	Non-Significant
PN_0016460	6	840602175	5.6778e+08	5	909254520	5.16581e+08	0.840017	0.924496			1.01843	0.0757121	0.113261	Non-Significant	5-[2-(3-Furyl)ethyl]-8a-(hydroxymethyl)-5,6-dimethyl-3,4,4a,5,6,7,8,8a-octahydro-1-naphthalenecarboxylic acid | (E)-5-[(1S,2R,4aR,8aR)-1,2,4a,5-Tetramethyl-7-oxo-3,4,8,8a-tetrahydro-2H-naphthalen-1-yl]-3-formylpent-2-enoic acid
PN_0016736	6	63168501	154162	5	63112598	116945	0.52281	1.00089			1.04562	0.281656	-0.00127732	Non-Significant	Methyl 2-[4-hydroxy-3-(3-methyl-2-buten-1-yl)benzyl]-3-(4-hydroxyphenyl)-4-methoxy-5-oxo-2,5-dihydro-2-furancarboxylate
PN_0017024	6	8.23822e+08	4.24796e+08	5	585287180	6.00753e+07	0.248342	1.40755		*	1.1732	0.60495	-0.493189	Non-Significant	4-Hydroxy-3-(3-methylbut-2-enyl)benzoic acid
PN_0017114	6	4.14934e+10	3.89222e+10	5	33008314000	3.92894e+10	0.728227	1.25706		*	1.01803	0.137733	-0.330053	Non-Significant	L-Seryl-L-proline
PN_0017206	6	5.4356e+09	1.03868e+10	5	12681700060	1.13215e+10	0.2971	0.428617		*	1.13063	0.527098	1.22224	Non-Significant	Hyodeoxycholic acid
PN_0017256	6	9070596500	1.39535e+09	5	21270424600	1.55842e+10	0.0857326	0.426442		*	1.32342	1.06685	1.22958	Non-Significant	N-Cinnamoylglycine
PN_0017297	6	42600000000000	3.25592e+13	5	60740000000000	3.60681e+13	0.403348	0.70135		*	1.08085	0.39432	0.511793	Non-Significant	Glycochenodeoxycholic acid
PN_0017301	6	1.61967e+13	5.37245e+12	5	20960000000000	7.48385e+12	0.250018	0.772742		*	1.1611	0.602029	0.371942	Non-Significant	D-Fucose
PN_0017759	6	1.07486e+11	5.86204e+10	5	165862532000	8.64467e+10	0.215284	0.648041		*	1.23534	0.666989	0.625843	Non-Significant	Rhododendrol
PN_0018317	6	1.746e+09	5.41946e+07	5	1733222480	6.73505e+07	0.734757	1.00737			1.0155	0.133856	-0.0106001	Non-Significant	6prime-Methoxypseudobaptigenin 7-O-glucoside
PN_0018359	6	900044090	6.12531e+07	5	897622328	5.45328e+07	0.946864	1.0027			0.995934	0.0237124	-0.00388711	Non-Significant
PN_0018471	6	1386127170	6.30314e+08	5	3.25767e+09	3.52867e+09	0.22974	0.425496		*	1.20476	0.638763	1.23278	Non-Significant	(3aR,4S,5aR,6R,9bR)-9-Formyl-6-hydroxy-5a-methyl-3-methylene-2-oxododecahydronaphtho[1,2-b]furan-4-yl 3,4-dihydroxy-2-methylenebutanoate | [(2R,3R,4S,5R,6R)-3,5-Dihydroxy-2-(2-hydroxycyclohexyl)oxy-6-(hydroxymethyl)oxan-4-yl] (E)-3-(3,4-dihydroxyphenyl)prop-2-enoate | Grandidentoside
PN_0018532	6	8.24293e+09	3.62735e+10	5	16015103600	2.7754e+10	0.704337	0.514697		*	1.0211	0.152219	0.958205	Non-Significant	alpha-Ketoisovaleric acid
PN_0018660	6	22747.3	0.00233809	5	22747.3	0.00334664	0.184036	1			1.26857	0.735098	1.56442e-07	Non-Significant	Cirsiliol
PN_0018788	6	4.17127e+08	6.40982e+06	5	413055168	8.89393e+06	0.400108	1.00986			1.08276	0.397823	-0.0141538	Non-Significant	Luteolin-4prime-glucoside
PN_0018909	6	4.59448e+08	2.20546e+07	5	542142704	1.61802e+08	0.242271	0.847467			1.1646	0.615698	0.23877	Non-Significant	Fraxin
PN_0018939	6	23147.6	0.00320416	5	23147.6	0.00622896	0.806096	1			1.01433	0.0936134	-4.57056e-08	Non-Significant	Eucomic acid, (-)-
PN_0019054	6	4.46911e+09	1.35619e+09	5	4495099240	2.08794e+09	0.98064	0.994218			0.993328	0.0084904	0.00836534	Non-Significant	(15Z)-9,12,13-Trihydroxy-15-octadecenoic acid
PN_0019337	6	6.24833e+11	8.03976e+10	5	553800000000	2.0147e+11	0.445633	1.12827			1.05947	0.351023	-0.174106	Non-Significant	5-Hydroxy-8,8-dimethyl-6-(2-methylbutanoyl)-4-phenylpyrano[2,3-h]chromen-2-one
PN_0019408	6	149619205	1.21251e+06	5	149159056	1.30374e+06	0.559454	1.00308			1.04635	0.252235	-0.0044438	Non-Significant	(E)-2,6-Dihydroxy-2-(2-hydroxy-4-methylphenyl)-6-methylhept-4-en-3-one | (S)-2-trans-abscisic acid
PN_0019567	6	7490398300	4.92074e+09	5	4184868620	3.9257e+09	0.256533	1.78988		*	1.14293	0.590856	-0.83986	Non-Significant	Glycerol-3-phosphate
PN_0019631	6	24450000000000	4.53376e+12	5	29060000000000	1.3047e+13	0.435635	0.841363			1.06575	0.360877	0.2492	Non-Significant	D-Galactonic acid
PN_0019759	6	3.63145e+09	6.2162e+08	5	4991819260	1.77639e+09	0.111095	0.72748		*	1.29532	0.954306	0.45902	Non-Significant
PN_0019991	6	1.26161e+09	1.57009e+09	5	1889285744	1.54727e+09	0.523047	0.667772		*	1.04419	0.281459	0.582572	Non-Significant	D-Panthenol
PN_0020133	6	2.8947e+08	4.40666e+06	5	293465492	4.50957e+06	0.17252	0.986385			1.27758	0.76316	0.0197768	Non-Significant	Cynaroside | Trifolin | Trifolin
PN_0020137	6	-1.30463e+09	7.10946e+09	5	3744899012	1.12759e+10	0.388204	-0.348374		*	1.07988	0.41094		Non-Significant	Inosine 5prime-monophosphate
PN_0020193	6	1.61179e+08	2.94457e+06	5	162615774	2.92916e+06	0.440115	0.991165			1.06482	0.356434	0.0128029	Non-Significant	5-Hydroxyvalproic acid
PN_0020398	6	1.50332e+08	918452	5	151487546	1.018e+06	0.0791245	0.992373			1.2753	1.10169	0.0110461	Non-Significant
PN_0020492	6	1.21316e+09	8.73388e+08	5	1412500786	1.16532e+09	0.752765	0.858877			1.00736	0.123341	0.219477	Non-Significant	L-Tartaric acid
PN_0020503	6	2.41667e+11	4.09618e+10	5	219200000000	7.32305e+10	0.535422	1.10249			1.05165	0.271304	-0.140771	Non-Significant	Hydrocortisone
PN_0020671	6	9.0997e+08	4.63076e+08	5	1037817670	2.51974e+08	0.595687	0.876811			1.04293	0.224982	0.189663	Non-Significant	O-Phosphorylethanolamine
PN_0021704	6	2.12284e+10	1.51799e+10	5	13929217600	6.59594e+09	0.346642	1.52402		*	1.09172	0.460119	-0.607884	Non-Significant	1,9b-Dihydroxy-6,6,9a-trimethyl-1,5,5a,7,8,9-hexahydrobenzo[e][2]benzofuran-3-one
PN_0021720	6	7.19148e+10	2.78176e+10	5	82864040600	4.38824e+10	0.626179	0.867865			1.03202	0.203301	0.204458	Non-Significant	(5Z)-3-Hydroxy-5-dodecenoic acid
PN_0021807	6	2.87167e+11	6.40052e+09	5	280200000000	1.3755e+10	0.29454	1.02486			1.12479	0.530856	-0.0354313	Non-Significant	L-Histidyl-L-serine
PN_0021844	6	198708172500	1.04011e+11	5	173636579000	8.43508e+10	0.675684	1.14439			1.02427	0.170257	-0.19458	Non-Significant	Rhein
PN_0021887	6	731366095	2.59475e+07	5	721877112	5.40367e+07	0.710424	1.01314			1.01516	0.148482	-0.0188405	Non-Significant	Tropic acid
PN_0021893	6	23142.8	0.00233809	5	23142.8	0.00609918	0.381164	1			1.07117	0.418889	-1.53769e-07	Non-Significant	D-Sorbitol 6-phosphate
PN_0022480	6	13863063000	6.97379e+09	5	11814749260	7.67949e+09	0.653912	1.17337			1.02238	0.184481	-0.230657	Non-Significant
PN_0022491	6	24131.9	0.00367423	5	24131.9	0.00230217	0.577017	1			1.04531	0.238812	6.57622e-08	Non-Significant	[(3aR,4R,5R,6E,9Z,11aR)-4-Hydroxy-6,10-dimethyl-3-methylidene-2,8-dioxo-4,5,11,11a-tetrahydro-3aH-cyclodeca[b]furan-5-yl] (Z)-2-methylbut-2-enoate
PN_0022617	6	226255735	2.64038e+06	5	229050824	4.02059e+06	0.198495	0.987797			1.2222	0.702249	0.0177134	Non-Significant
PN_0022676	6	3.13852e+08	2.96889e+06	5	314807154	3.7838e+06	0.649585	0.996967			1.02438	0.187364	0.00438253	Non-Significant	Skimmin
PN_0022780	6	1038726625	5.58171e+08	5	674658644	3.36256e+08	0.235178	1.53963		*	1.20446	0.628604	-0.622586	Non-Significant	Tetrangomycin
PN_0023612	6	7.22386e+08	2.92426e+08	5	824286854	1.50251e+08	0.500701	0.876377			1.03933	0.300421	0.190376	Non-Significant
PN_0023702	6	5.48334e+08	1.70071e+08	5	550332676	1.48068e+08	0.984059	0.996369			0.991295	0.00697871	0.00524848	Non-Significant	9-Hydroxy-9-[[(E)-2-(hydroxymethyl)-3-[3-(hydroxymethyl)-6-propan-2-ylcyclohex-2-en-1-yl]prop-2-enoyl]oxymethyl]-1-oxo-6-propan-2-yl-3,5a,6,7,8,9a-hexahydro-2-benzoxepine-4-carboxylic acid
PN_0024003	6	4.39901e+08	1.01697e+07	5	437997540	7.63794e+06	0.73863	1.00434			1.01319	0.131573	-0.00625465	Non-Significant	Gentisic acid 5-beta-glucoside | Ginnalin B
PN_0024056	6	1.48034e+08	1.79592e+06	5	148068574	739749	0.969372	0.99977			0.997589	0.0135094	0.000332296	Non-Significant	Genistein 4prime-glucuronide
PN_0024160	6	8.01833e+11	1.08328e+11	5	788800000000	1.63099e+11	0.877237	1.01652			1.00676	0.0568833	-0.0236428	Non-Significant	Sebacic acid | Decanedioic acid
PN_0024239	6	234704825	9.31383e+06	5	231094420	1.28022e+07	0.601008	1.01562			1.03733	0.22112	-0.0223651	Non-Significant	N-Acetyltyrosine
PN_0024240	6	1.72794e+10	2.95094e+09	5	15506106600	1.72562e+09	0.268319	1.11436			1.13107	0.571349	-0.156218	Non-Significant	N-Acetyl-L-methionine
PN_0024710	6	2.18515e+08	4.26389e+06	5	220051040	5.53933e+06	0.615197	0.99302			1.03255	0.210986	0.0101053	Non-Significant	Radiclonic acid
PN_0024731	6	6.41465e+09	3.06167e+09	5	5646834880	2.98083e+09	0.685013	1.13597			1.02425	0.164301	-0.183929	Non-Significant	N-Acetyl-D-phenylalanine
PN_0024877	6	1.85439e+08	1.02221e+06	5	186469632	1.40274e+06	0.191766	0.994472			1.24364	0.717229	0.00799785	Non-Significant	[2,3-Dihydroxy-1-(7-methoxy-2-oxochromen-6-yl)-3-methylbutyl] (Z)-2-methylbut-2-enoate | [1,3-Dihydroxy-1-(7-methoxy-2-oxochromen-6-yl)-3-methylbutan-2-yl] (Z)-2-methylbut-2-enoate
PN_0025271	6	4.53961e+10	5.36279e+09	5	46249885000	3.65137e+09	0.770058	0.98154			1.01197	0.113476	0.0268805	Non-Significant
PN_0025342	6	4510381900	1.39265e+09	5	4462754880	2.09339e+09	0.964918	1.01067			0.99581	0.0155094	-0.015315	Non-Significant	(9Z)-5,8,11-Trihydroxy-9-octadecenoic acid
PN_0025394	6	9.29702e+09	1.4983e+10	5	9960574288	1.14563e+10	0.937219	0.933382			0.998243	0.028159	0.0994602	Non-Significant	1-(2,4,6-Trihydroxyphenyl)ethanone
PN_0025425	6	86466593	563246	5	88337708	5.40921e+06	0.416764	0.978819			1.0773	0.38011	0.0308866	Non-Significant	Methyl (1alpha,5xi,7alpha,11alpha,13alpha,14alpha)-7-acetoxy-1,11,14-trihydroxypimara-8,15-dien-18-oate
PN_0025505	6	3.01667e+12	1.58703e+11	5	3010000000000	7.27221e+11	0.98288	1.00221			0.991018	0.00749948	-0.0031918	Non-Significant	Suberic acid
PN_0025977	6	10287579000	1.52039e+09	5	9102750000	2.24393e+09	0.324326	1.13016			1.1005	0.489018	-0.176529	Non-Significant	Xylitol | L-(-)-Arabitol
PN_0026288	6	2.49651e+08	3.82081e+06	5	250743170	3.30874e+06	0.628589	0.995644			1.03288	0.201634	0.0062978	Non-Significant	5-[(1E,3E)-1,3-Heptadien-1-yl]-2,3-dihydroxycyclopentanecarboxylic acid
PN_0026350	6	9.24576e+09	4.00208e+09	5	7932223320	4.19132e+09	0.608451	1.1656			1.0355	0.215774	-0.221067	Non-Significant	2-Acetamido-3-(4-methoxyphenyl)propanoic acid
PN_0026374	6	7.00162e+07	140398	5	70050986	267340	0.787525	0.999504			1.01544	0.103736	0.000715906	Non-Significant	7-[2-(3-Furyl)ethyl]-5-hydroxy-7,8-dimethyl-6,6a,7,8,9,10-hexahydronaphtho[1,8a-c]furan-3(5H)-one | (6E,10Z,14E)-6,14-Dimethyl-3-methylidene-2-oxo-3a,4,5,8,9,12,13,15a-octahydrocyclotetradeca[b]furan-10-carboxylic acid
PN_0026375	6	6.3123e+08	6.99043e+07	5	680080900	5.71886e+07	0.242985	0.92817			1.16293	0.614421	0.107539	Non-Significant	1-O-{2,4-Dihydroxy-6-[(E)-2-phenylvinyl]benzoyl}hexopyranose
PN_0026553	6	4.08479e+08	4.87312e+06	5	409212888	1.08539e+07	0.884348	0.998207			1.0044	0.053377	0.00258876	Non-Significant	Quercitrin
PN_0026571	6	1553000000000000	378922155593995	5	1522400000000000	604480189915269	0.920461	1.0201			0.997848	0.0359948	-0.0287104	Non-Significant	muco-Inositol
PN_0026959	6	112227505000	5.2859e+10	5	82368850000	6.80716e+10	0.433125	1.3625		*	1.06675	0.363387	-0.446256	Non-Significant	Deoxyguanosine triphosphate
PN_0027037	6	7.81082e+10	1.07901e+10	5	79069074000	7.83024e+09	0.872202	0.987847			1.00731	0.0593828	0.0176403	Non-Significant	(2Z)-2-Octyl-2-pentenedioic acid
PN_0027082	6	236520285	2.06534e+06	5	238315842	4.08264e+06	0.367745	0.992466			1.08932	0.434453	0.0109109	Non-Significant	(7E,11E)-14-Ethyl-13-hydroxy-3,5,7,9,13-pentamethyloxacyclotetradeca-7,11-diene-2,6,10-trione
PN_0027204	6	4.04201e+08	1.40709e+08	5	328454482	1.44599e+07	0.265341	1.23062		*	1.13599	0.576196	-0.29938	Non-Significant	[2,3-Dihydroxy-1-(7-methoxy-2-oxochromen-6-yl)-3-methylbutyl] 3-methylbut-2-enoate | [1,3-Dihydroxy-1-(7-methoxy-2-oxochromen-6-yl)-3-methylbutan-2-yl] (E)-2-methylbut-2-enoate | 1,3-Dihydroxy-1-(7-methoxy-2-oxo-2H-chromen-6-yl)-3-methyl-2-butanyl (2Z)-2-methyl-2-butenoate
PN_0027339	6	228319590	3.17889e+06	5	227963226	5.17455e+06	0.891264	1.00156			0.997779	0.0499936	-0.00225354	Non-Significant	Lignicol
PN_0027438	6	848659195	5.63789e+08	5	933045988	5.0445e+08	0.801517	0.909558			1.02028	0.0960872	0.136763	Non-Significant	5-[2-(Furan-3-yl)ethyl]-8-hydroxy-5,6,8a-trimethyl-3,4,4a,6,7,8-hexahydronaphthalene-1-carboxylic acid
PN_0027445	6	4.74813e+10	5.24271e+09	5	47585951800	3.93435e+09	0.971504	0.9978			0.994182	0.0125553	0.00317672	Non-Significant	(9Z,12E)-15,16-dihydroxyoctadeca-9,12-dienoic acid
PN_0027577	6	1.33423e+08	1.86524e+06	5	1.32521e+08	1.01422e+06	0.36051	1.00681			1.09149	0.443083	-0.0097851	Non-Significant	IlexgeninA
PN_0027629	6	8.07333e+11	7.79863e+10	5	862000000000	2.34225e+11	0.60109	0.936582			1.03421	0.221061	0.0945234	Non-Significant	Quinolinic acid
PP_0000112	6	3.74167e+11	1.99356e+11	5	349800000000	1.94208e+11	0.842757	1.06966			1.01949	0.0742974	-0.0971507	Non-Significant	L-Cycloserine
PP_0001037	6	2090280130	3.03328e+09	5	-3.5212e+07	2.97161e+09	0.272931	-59.3628		*	1.13739	0.563947		Non-Significant	Aucubin
PP_0001986	6	23889	0.00350238	5	23889	0.00228035	0.943488	1			0.996207	0.0252635	8.05221e-09	Non-Significant
PP_0002243	6	3.9441e+08	5.53437e+07	5	386650984	1.14867e+08	0.886134	1.02007			1.00227	0.0525006	-0.0286637	Non-Significant	L-Alanyl-L-phenylalanine
PP_0002493	6	5.90333e+16	1.12133e+16	5	6.01e+16	4744997365647310	0.848116	0.982252			1.01588	0.071545	0.0258352	Non-Significant	4-Hydroxy-1-(3-pyridinyl)-1-butanone
PP_0002526	6	3.3869e+10	1.49687e+10	5	26876315200	5.7444e+09	0.353169	1.26018		*	1.09652	0.452018	-0.333631	Non-Significant	Adenine
PP_0002640	6	9052331400	1.07449e+09	5	10738290260	6.02471e+09	0.513717	0.842996			1.04265	0.289276	0.246403	Non-Significant	L-Glutaminyl-L-Aspartate
PP_0002769	6	1.63917e+13	9.88344e+12	5	9632000000000	9.01035e+12	0.270364	1.70179		*	1.13532	0.56805	-0.767055	Non-Significant	L-Prolyl-L-threonine
PP_0002895	6	8.96817e+17	7.60913e+17	5	6.0222e+17	6.99828e+17	0.524272	1.48918		*	1.04473	0.280444	-0.574522	Non-Significant	Ethylenediaminetetraacetic acid
PP_0003106	6	8.06333e+12	6.94234e+12	5	28082000000000	1.70637e+13	0.0266795	0.287135	*	*	2.43673	1.57382	1.8002	Sig.Enriched	(S)-(-)-Cotinine
PP_0003192	6	1.65317e+12	1288628793201	5	2756000000000	1.25335e+12	0.18633	0.599843		*	1.2606	0.729718	0.737344	Non-Significant	L-Homocysteine
PP_0003337	6	1.50853e+10	1.3231e+09	5	18643204400	2.05195e+09	0.00689247	0.809156	**		1.51083	2.16163	0.305509	Sig.Enriched	L-Leucyl-L-leucine | L-Isoleucyl-L-leucine | L-Leucyl-L-isoleucine
PP_0003340	6	11136.3	1.9926e-12	5	11136.3	0	0.0738115	1			1.20742	1.13188	0	Non-Significant	(2alpha,3alpha,5xi,9xi,18xi,19xi,20xi)-2,3,23-Trihydroxyurs-12-en-28-oic acid
PP_0003402	6	9.08296e+08	6.26931e+08	5	772030104	4.16309e+08	0.688529	1.1765			1.02531	0.162078	-0.234505	Non-Significant	L-Asparaginyl-L-Tryptophan
PP_0003417	6	11805000000000	2.0116e+12	5	13420000000000	1.49733e+12	0.172828	0.879657			1.27127	0.762387	0.184987	Non-Significant	Nicotyrine
PP_0003537	6	1.03833e+16	2587590900174650	5	1.0176e+16	1706379207562020	0.88184	1.02037			1.00782	0.0546102	-0.0290991	Non-Significant	Creatinine
PP_0003638	6	1.83606e+10	7.77514e+09	5	40425939480	5.33604e+10	0.338414	0.454178		*	1.08135	0.470552	1.13867	Non-Significant
PP_0003762	6	126500000000	1.16576e+10	5	118710974000	1.56217e+10	0.367702	1.06561			1.09214	0.434504	-0.0916841	Non-Significant	L-Glutamyl-L-lysine | L-Lysyl-L-glutamic acid
PP_0003828	6	8.83326e+07	1.34297e+09	5	-255943920	1.05013e+09	0.652668	-0.345125		*	1.02482	0.185308		Non-Significant	Irinotecan
PP_0003958	6	389000000000	2.10476e+11	5	334200000000	4.83187e+10	0.585826	1.16397			1.04231	0.232232	-0.219058	Non-Significant	cyclo(Pro-Ala)
PP_0004006	6	7.58839e+08	1.10712e+08	5	765351348	1.07164e+08	0.923673	0.991491			0.995423	0.0344817	0.0123277	Non-Significant	Tyramine
PP_0004041	6	3.31833e+13	1.20657e+13	5	22980000000000	3.92518e+12	0.10555	1.44401		*	1.32969	0.97654	-0.53008	Non-Significant	5-Aminolevulinic acid | trans-3-Hydroxy-L-proline
PP_0004195	6	11639.3	1.9926e-12	5	11639.3	0	0.0738115	1			1.20742	1.13188	0	Non-Significant	(3R)-4-[6-[(2R,4R,5S,6R)-4,5-Dihydroxy-6-methyloxan-2-yl]-1,5-dihydroxy-9,10-dioxoanthracen-2-yl]-3-hydroxy-3-methylbutanoic acid
PP_0004250	6	4.22333e+11	2.69883e+11	5	848600000000	5.28624e+11	0.116802	0.497682		*	1.29308	0.932551	1.0067	Non-Significant	4-Guanidinobutyric acid
PP_0004334	6	1.65113e+09	4.81021e+08	5	1247410500	1.13681e+08	0.102201	1.32365		*	1.33348	0.990543	-0.404519	Non-Significant	Telekin
PP_0004421	6	1596908500	3.45653e+08	5	1.23708e+09	8.76489e+08	0.376377	1.29087		*	1.07705	0.424376	-0.368348	Non-Significant	myo-Inositol 2-phosphate
PP_0004489	6	221112094	2.30811e+08	5	2.42721e+08	1.99971e+08	0.873384	0.910973			1.00655	0.0587947	0.134519	Non-Significant	1-(3-Ethyl-2,4-dihydroxy-6-methoxyphenyl)butan-1-one
PP_0004555	6	8.88833e+11	1.66899e+11	5	820800000000	1.89512e+11	0.542063	1.08289			1.04965	0.265951	-0.114882	Non-Significant	D-Gluconic acid
PP_0004661	6	24065.2	0.00309839	5	24065.2	0.00167332	0.156654	1			1.25323	0.805058	-1.43879e-07	Non-Significant	11-Deoxy-17-hydroxycorticosterone | (9xi,11beta,14xi)-11,21-Dihydroxypregn-4-ene-3,20-dione
PP_0004870	6	42610000000000	6.29282e+13	5	88590400000000	9.41597e+13	0.357849	0.480978		*	1.08945	0.4463	1.05596	Non-Significant	Caffeine
PP_0004874	6	1.55658e+17	8.69247e+16	5	9.7322e+16	8.8424e+16	0.29995	1.59942		*	1.10689	0.522951	-0.677545	Non-Significant	L-Carnitine
PP_0005310	6	1365000000000000	231062762036638	5	1339600000000000	341160959079435	0.886348	1.01896			1.00148	0.0523958	-0.0270987	Non-Significant	Acetylcholine | (3-Carboxypropyl)trimethylammonium
PP_0005346	6	1901070850	5.2435e+08	5	1667661960	9.27678e+07	0.355435	1.13996			1.0912	0.44924	-0.188985	Non-Significant	Wogonin | Acacetin | Maackiain
PP_0005363	6	9.84326e+10	4.76918e+10	5	182481813200	4.96431e+11	0.686447	0.53941		*	1.02499	0.163393	0.890544	Non-Significant	D-Octopine
PP_0005376	6	5.79619e+10	4.89726e+10	5	73327620000	3.50152e+10	0.572493	0.790452		*	1.04925	0.24223	0.339251	Non-Significant	Glycyl-L-proline
PP_0005381	6	5.49167e+11	1.6664e+11	5	590800000000	1.31631e+11	0.661895	0.929531			1.0203	0.179211	0.105426	Non-Significant	O-Acetyl-L-homoserine | N-Methyl-L-glutamic acid
PP_0005399	6	8.41456e+07	167885	5	8.41769e+07	288683	0.826672	0.999628			1.02376	0.082667	0.000537189	Non-Significant	L-Aspartyl-L-arginine | L-Arginyl-L-aspartic acid
PP_0006398	6	3.38533e+09	4.56931e+09	5	4121038728	3.4559e+09	0.774328	0.821475			1.01515	0.111075	0.283712	Non-Significant	4-Oxododecanedioic acid
PP_0007274	6	7.26673e+08	1.13675e+08	5	667729230	3.02823e+07	0.292687	1.08827			1.13753	0.533597	-0.122043	Non-Significant	1-(beta-D-Glucopyranosyloxy)-7-methyl-1,4a,5,6,7,7a-hexahydrocyclopenta[c]pyran-4-carboxylic acid
PP_0007887	6	8.70333e+12	1.16993e+12	5	9630000000000	5.71314e+11	0.142246	0.903773			1.2675	0.846959	0.145968	Non-Significant	Allantoic acid
PP_0007891	6	41950000000000	6.21184e+12	5	41420000000000	8.30313e+12	0.906129	1.0128			1.00113	0.04281	-0.0183433	Non-Significant	Glyceraldehyde 3-phosphate
PP_0007892	6	1.10383e+13	3.13471e+12	5	10850000000000	2.93428e+12	0.920942	1.01736			0.995417	0.0357677	-0.0248273	Non-Significant	Aspartic acid | Iminodiacetic acid
PP_0007898	6	1.16533e+16	2470802838485220	5	1.348e+16	1578606980853680	0.188688	0.864491			1.26099	0.724255	0.210078	Non-Significant	L-Tryptophan
PP_0007904	6	22344.9	0.00219089	5	22344.9	0.00521536	0.202168	1			1.22418	0.694287	2.06607e-07	Non-Significant	Tropine
PP_0007905	6	3050000000000	1.7703e+12	5	3490000000000	1.20837e+12	0.649523	0.873926			1.02576	0.187405	0.194418	Non-Significant	Urocanic acid
PP_0007949	6	11620.3	1.9926e-12	5	11620.3	0	0.0738115	1			1.20742	1.13188	0	Non-Significant	Rutin | 5,7-Dihydroxy-2-(4-hydroxyphenyl)-4-oxo-4H-chromen-3-yl 2-O-hexopyranosylhexopyranoside
PP_0009003	6	11214.6	1.9926e-12	5	11214.6	0	0.0738115	1			1.20742	1.13188	-1.77636e-15	Non-Significant	Sachaliside
PP_0010598	6	1.46406e+09	3.15406e+08	5	1312910328	4.26742e+08	0.51583	1.11512			1.03925	0.287493	-0.157202	Non-Significant	L-Phenylalanyl-L-glutamic acid
PP_0010811	6	8.96353e+08	5.46407e+08	5	1456568988	1.33371e+09	0.368853	0.615387		*	1.08381	0.433147	0.700435	Non-Significant	L-Seryl-L-phenylalanine
PP_0010849	6	5.30102e+08	3.16913e+08	5	442975174	3.29785e+08	0.666215	1.19669			1.02265	0.176385	-0.259044	Non-Significant	Kojic acid
PP_0010960	6	1.03651e+09	1.78473e+09	5	1.27367e+09	1.16324e+09	0.80494	0.813801			1.01755	0.0942365	0.297252	Non-Significant	L-Valylglycine
PP_0011289	6	4.67833e+11	5.05665e+10	5	465000000000	9.27955e+10	0.949911	1.00609			0.995318	0.0223172	-0.00876394	Non-Significant	L-Tryptophyl-L-phenylalanine
PP_0011622	6	1.24333e+11	9.99333e+09	5	115354660800	1.64409e+10	0.292152	1.07784			1.14767	0.53439	-0.108137	Non-Significant	L-Lysyl-L-glutamic acid
PP_0011644	6	173874330	2.18073e+06	5	173882224	3.16631e+06	0.996202	0.999955			0.997112	0.00165238	6.54977e-05	Non-Significant	(5xi,13alpha)-7-Oxopimara-8,15-dien-18-oic acid
PP_0011667	6	6.57977e+08	1.98127e+08	5	898537840	4.58205e+08	0.271713	0.732276		*	1.13663	0.565889	0.449541	Non-Significant	(2E)-5-[(1R,3R,8aS)-3-Hydroxy-5,5,8a-trimethyl-2-methylenedecahydro-1-naphthalenyl]-3-methyl-2-pentenoic acid
PP_0012342	6	2.20667e+11	5.3817e+10	5	196000000000	3.61179e+10	0.406541	1.12585			1.07366	0.390896	-0.171015	Non-Significant	N-Acetylputrescine
PP_0012386	6	3235000000000	1.715e+12	5	6438000000000	6.55439e+12	0.275182	0.502485		*	1.13383	0.56038	0.992847	Non-Significant	Turanose
PP_0012426	6	2.23167e+16	6559700196401250	5	3.042e+16	9453940977179830	0.127726	0.733618		*	1.27262	0.893719	0.446899	Non-Significant	2-Linoleoyl-sn-glycero-3-phosphocholine | [2-Hydroxy-3-[(9Z,12Z)-octadeca-9,12-dienoyl]oxypropyl] 2-(trimethylazaniumyl)ethyl phosphate
PP_0012572	6	3.45146e+09	1.83216e+10	5	18118567200	2.13972e+10	0.251107	0.190493		*	1.16124	0.600141	2.39219	Non-Significant	O-Methylcedrelopsin
PP_0012605	6	1.42553e+10	1.51746e+10	5	4514984440	2.9356e+09	0.194634	3.15733		*	1.24023	0.710781	-1.6587	Non-Significant	Fusaric acid
PP_0012660	6	189166666666666	5.81117e+13	5	149000000000000	3.0814e+13	0.199797	1.26957		*	1.21654	0.699411	-0.344346	Non-Significant	Pipericine
PP_0012745	6	156147300	1.32235e+06	5	155903546	943878	0.73857	1.00156			1.01565	0.131608	-0.00225388	Non-Significant	3-(2,6-Dihydroxyphenyl)-4-hydroxy-6-methyl-2-benzofuran-1(3H)-one
PP_0013255	6	4003333333333330	844480116205625	5	4112000000000000	409475273978783	0.799543	0.973573			1.01895	0.0971582	0.0386385	Non-Significant	Choline
PP_0013330	6	5.48673e+08	3.46628e+08	5	4.8449e+08	3.74126e+08	0.774568	1.13248			1.01425	0.110941	-0.17948	Non-Significant	Tropinone
PP_0013336	6	1970134375	3.56965e+09	5	5847140740	7.79927e+09	0.301451	0.33694		*	1.09764	0.520784	1.56944	Non-Significant	1,7-Dimethyluric acid
PP_0013347	6	7555000000000	3.51326e+11	5	8052000000000	7.55394e+11	0.182084	0.938276			1.27925	0.739729	0.0919154	Non-Significant	L-Prolylglycine
PP_0013371	6	2611586170	3.36085e+09	5	3726432040	4.27373e+09	0.639062	0.700828		*	1.03153	0.194457	0.512869	Non-Significant	Methyl acetoxy[(1S,3S,7R,9R,12S,13S)-13-(3-furyl)-6,6,8,12-tetramethyl-17-methylene-5,15-dioxo-2,14-dioxatetracyclo[7.7.1.0~1,12~.0~3,8~]heptadec-7-yl]acetate
PP_0015906	6	140820825	1.69667e+06	5	140758874	1.14751e+06	0.946328	1.00044			0.996326	0.0239585	-0.000634821	Non-Significant	Sinomenine
PP_0015953	6	6.20333e+13	8.65856e+12	5	70220000000000	3.51152e+13	0.59127	0.883414			1.04353	0.228214	0.178838	Non-Significant	Carpachromene
PP_0015974	6	1.03488e+08	878062	5	1.03403e+08	269075	0.839665	1.00083			1.02026	0.0758941	-0.00119348	Non-Significant	Maesopsin
PP_0016024	6	1.16699e+11	1.99617e+10	5	111550629000	2.14321e+10	0.689866	1.04615			1.02313	0.161235	-0.0650924	Non-Significant	L-Phenylalanyl-L-phenylalanine
PP_0016146	6	2.11723e+09	2.92889e+09	5	5.88976e+08	1.13277e+09	0.302963	3.59477		*	1.09587	0.51861	-1.8459	Non-Significant	L-Prolyl-L-glutamine
PP_0016160	6	1.14517e+08	395132	5	114589592	539581	0.802258	0.999366			1.01886	0.0956862	0.000914491	Non-Significant	Oroxyloside
PP_0016239	6	4.80769e+08	1.50201e+07	5	489795916	1.08027e+07	0.291763	0.98157			1.15441	0.534969	0.0268367	Non-Significant	10-Hydroxy-9-isopropyl-1,6-dimethyl-5,12-dioxatricyclo[9.1.0.0^(4,6)]dodec-8-yl (2E)-3-phenylacrylate
PP_0016275	6	4.80726e+08	1.20316e+08	5	404526644	1.56175e+07	0.196811	1.18837			1.23968	0.70595	-0.248981	Non-Significant	5-Hydroxy-4-methoxy-5,6-dihydro-2H-pyran-2-one
PP_0016386	6	4.77651e+08	2.05198e+10	5	11938866000	2.60892e+10	0.434904	0.040008		*	1.06634	0.361606	4.64357	Non-Significant	L-Valyl-L-glutamine
PP_0016483	6	2138715400	2.56848e+09	5	2947129460	2.80936e+09	0.630097	0.725694		*	1.03227	0.200593	0.462566	Non-Significant	4-Methoxy-2H-isoquinolin-1-one
PP_0016598	6	24272.9	0.00256255	5	24272.9	0.0056745	0.380448	1			1.07467	0.419704	-1.40666e-07	Non-Significant	Schisandrin
PP_0016914	6	3478333333333330	2327173536001700	5	4192000000000000	2850205255766670	0.657744	0.829755			1.01964	0.181943	0.269243	Non-Significant	Cycloleucine | L-Pipecolic acid
PP_0017048	6	3.26856e+09	1.75634e+09	5	1304792254	5.12246e+08	0.0400878	2.50505	*	*	1.9971	1.39699	-1.32484	Sig.Depleted	L-Lysyl-L-glutamine
PP_0017187	6	2.1872e+09	4.02647e+09	5	2553965910	2.72792e+09	0.866783	0.856395			1.00956	0.0620894	0.223652	Non-Significant	L-Threonyl-L-serine
PP_0017235	6	1.01485e+08	605825	5	101565722	386950	0.802627	0.999202			1.01815	0.0954863	0.00115202	Non-Significant	8-Hydroxy-5,7-dimethoxy-2-phenyl-2,3-dihydro-4H-chromen-4-one
PP_0017383	6	1038000000000	2.34675e+11	5	854600000000	4.50699e+10	0.122091	1.2146		*	1.26238	0.913316	-0.280485	Non-Significant	Xanthine
PP_0017433	6	1.55333e+11	3.42501e+10	5	152400000000	3.1738e+10	0.887063	1.01925			1.00023	0.0520457	-0.0275046	Non-Significant	5,6-Dihydrothymine
PP_0017520	6	2215000000000000	434867796002417	5	2302000000000000	424758755059857	0.746165	0.962207			1.01338	0.127165	0.0555811	Non-Significant	Arginine
PP_0017521	6	3.13347e+08	1.4743e+07	5	322704006	1.19942e+07	0.284903	0.971006			1.15223	0.545302	0.0424485	Non-Significant	N-(2-Hydroxybenzoyl)-D-serine
PP_0017602	6	3475048250	2.10138e+09	5	3785082680	4.96779e+09	0.89193	0.91809			0.996489	0.0496692	0.123292	Non-Significant	Phosphocreatine
PP_0017739	6	2.41497e+11	2.74703e+11	5	51998662000	6.40797e+10	0.168821	4.64429		*	1.28491	0.772575	-2.21546	Non-Significant	3,4-Dimethylaniline
PP_0017741	6	5.24409e+09	7.73291e+08	5	3856795480	9.19752e+08	0.0235132	1.3597	*	*	2.34277	1.62869	-0.443291	Sig.Depleted	Temorine
PP_0017820	6	123266585	1.00748e+06	5	1.22988e+08	1.65164e+06	0.738299	1.00226			1.01655	0.131768	-0.00325873	Non-Significant	L-Phenylalanyl-L-methionine
PP_0017915	6	3.16267e+10	8.30182e+09	5	33395495000	5.3303e+09	0.691837	0.947034			1.0219	0.159996	0.0785118	Non-Significant	L-Valyl-L-leucine
PP_0018039	6	45651895500	1.1438e+10	5	46336944400	1.29164e+10	0.92766	0.985216			0.994829	0.0326111	0.0214881	Non-Significant	Levoglucosan
PP_0018293	6	4.69167e+11	5.0929e+10	5	462000000000	9.42284e+10	0.875458	1.01551			1.00682	0.0577646	-0.0222077	Non-Significant	L-Phenylalanyl-L-tryptophan | L-Tryptophyl-L-phenylalanine
PP_0018736	6	2.88463e+09	1.93978e+09	5	5954376220	3.81196e+09	0.116971	0.484456		*	1.26931	0.93192	1.04556	Non-Significant	2prime-Deoxyguanosine
PP_0018742	6	3.61169e+09	4.72167e+09	5	4485424820	4.72669e+09	0.766969	0.805207			1.01033	0.115222	0.312569	Non-Significant	alpha-aminopimelic acid
PP_0018749	6	1525524550	3.16037e+08	5	1395323150	3.62767e+08	0.54005	1.09331			1.05132	0.267566	-0.128706	Non-Significant	L-Histidinol
PP_0018755	6	3.29167e+13	1.23216e+13	5	23180000000000	4.04994e+12	0.127311	1.42005		*	1.28011	0.895136	-0.505938	Non-Significant	trans-3-Hydroxy-L-proline
PP_0018762	6	16152719500	1.89009e+10	5	33605856400	2.72858e+10	0.241871	0.480652		*	1.17297	0.616416	1.05694	Non-Significant	3-Methylxanthine | 7-Methylxanthine
PP_0018768	6	96355825	676739	5	96052448	635690	0.466424	1.00316			1.05839	0.331219	-0.0045495	Non-Significant	Indole-3-butyric acid
PP_0018771	6	-1.32207e+10	5.93969e+09	5	1236379740	2.19177e+10	0.152314	-10.6931		*	1.27432	0.817261		Non-Significant	L-Isoleucyl-L-lysine
PP_0018772	6	8.68866e+08	2.60835e+07	5	889689650	7.77397e+07	0.549838	0.976595			1.04622	0.259765	0.0341679	Non-Significant	L-Alanyl-L-methionine | L-Methionyl-L-alanine
PP_0018773	6	2.5006e+08	1.3398e+07	5	248615396	1.04425e+07	0.848944	1.00581			1.01355	0.0711211	-0.00836081	Non-Significant	L-Prolyl-L-phenylalanine
PP_0018800	6	1.12983e+09	5.66881e+07	5	1088502690	5.01535e+07	0.237035	1.03797			1.1917	0.625187	-0.0537655	Non-Significant	Schisantherin B
PP_0020130	6	5.10167e+12	1.19045e+12	5	4796000000000	1.36808e+12	0.700827	1.06373			1.01871	0.154389	-0.089137	Non-Significant	Geraniol | Fenchyl alcohols
PP_0020827	6	12193.4	1.9926e-12	5	12193.4	0	0.0738115	1			1.20742	1.13188	0	Non-Significant
PP_0020979	6	173666666666666	4.843e+13	5	256200000000000	6.24556e+13	0.0353725	0.677856	*	*	2.15379	1.45133	0.56095	Sig.Enriched	3-(1H-Indol-3-yl)-2-(trimethylammonio)propanoate
PP_0021076	6	1.96167e+11	4.50929e+10	5	190400000000	3.9507e+10	0.828495	1.03029			1.02256	0.0817102	-0.0430464	Non-Significant	L-Alanyl-L-glutamic acid
PP_0021229	6	441381930	1.05323e+07	5	462750950	8.4391e+07	0.549853	0.953822			1.04443	0.259754	0.0682084	Non-Significant	Curvulin
PP_0021260	6	1.88542e+08	2.57495e+06	5	186382116	2.173e+06	0.172061	1.01159			1.28285	0.764316	-0.0166253	Non-Significant	L-Isoleucyl-L-isoleucine
PP_0021447	6	73126884	245546	5	73132230	362641	0.977408	0.999927			0.993728	0.00992431	0.000105466	Non-Significant	(1aS,2S,6aS,7S,7aR)-7-(Hydroxymethyl)-3,3,6a,7a-tetramethyldecahydronaphtho[2,3-b]oxiren-2-ol
PP_0021475	6	22726.9	0.00219089	5	22726.9	0.00477493	0.857607	1			1.01286	0.0667116	2.53918e-08	Non-Significant
PP_0021487	6	1.19367e+13	5.72884e+12	5	14800000000000	2.67675e+12	0.33357	0.806532			1.08807	0.476812	0.310197	Non-Significant	N-gamma-Ethyl-L-glutamine
PP_0021767	6	8749143650	1.20124e+09	5	10069268800	2.06631e+09	0.217203	0.868896			1.22079	0.663135	0.202745	Non-Significant	L-Leucyl-L-phenylalanine | L-Phenylalanyl-L-leucine
PP_0021814	6	9.02749e+11	7.20008e+11	5	637000000000	1.28536e+11	0.440172	1.41719		*	1.06262	0.356378	-0.503032	Non-Significant	3-Isopropylhexahydropyrrolo[1,2-a]pyrazine-1,4-dione
PP_0021842	6	6.74833e+12	2.15328e+12	5	6304000000000	8.1442e+11	0.675142	1.07048			1.02629	0.170605	-0.0982637	Non-Significant	L-Valyl-L-alanine
PP_0022025	6	125983333333333	3.83866e+13	5	146320000000000	3.7256e+13	0.398458	0.861012			1.08097	0.399617	0.215894	Non-Significant	L-Histidine
PP_0022026	6	1.15317e+13	4.31521e+12	5	11054000000000	3.31082e+12	0.844241	1.04321			1.01904	0.0735336	-0.0610325	Non-Significant	(R)-2-Aminobutanoic acid
PP_0022173	6	6874419210	1.29689e+10	5	43998850720	6.74811e+10	0.215481	0.156241		*	1.22366	0.666591	2.67816	Non-Significant	(1R,3aS,5aR,5bR,11aR,13aR)-7-Hydroxy-5a,5b,8,8,11a-pentamethyl-9-oxo-1-prop-1-en-2-yl-2,3,4,5,6,7,7a,10,11,11b,12,13,13a,13b-tetradecahydro-1H-cyclopenta[a]chrysene-3a-carboxylic acid
PP_0022425	6	4.78518e+09	1.81496e+10	5	3711935400	1.30558e+10	0.914682	1.28913		*	0.999493	0.0387298	-0.366401	Non-Significant	Ovalitenin B
PP_0022520	6	1.03482e+08	505798	5	1.03103e+08	487648	0.240975	1.00367			1.17906	0.618027	-0.00528521	Non-Significant	3,5-Dimethoxycinnamic acid
PP_0022529	6	501542170	4.26775e+06	5	500785240	4.61971e+06	0.78408	1.00151			1.01339	0.10564	-0.00217897	Non-Significant	8-[3-Oxo-2-[(E)-pent-2-enyl]cyclopenten-1-yl]octanoic acid
PP_0022530	6	3928004836	7.65815e+09	5	2319725340	5.577e+09	0.705684	1.69331		*	1.01901	0.151389	-0.759843	Non-Significant	(1aR,5aS,9aS)-1a,4-Dimethyl-8-methyleneoctahydro-1aH-oxireno[3,3a]azuleno[6,5-b]furan-7(8H)-one | Glechomafuran | (3aR,5aR,9bR)-3a-Hydroxy-5a,9-dimethyl-3-methylidene-4,5,6,7,8,9b-hexahydrobenzo[g][1]benzofuran-2-one
PP_0022645	6	1.49253e+10	1.10492e+11	5	2017763880	4.8995e+10	0.815258	7.39697		*	1.02117	0.088705	-2.88694	Non-Significant	3-Isobutylhexahydropyrrolo[1,2-a]pyrazine-1,4-dione
PP_0022722	6	4.15056e+08	2.65131e+07	5	416881402	4.34146e+07	0.933352	0.995622			0.995091	0.0299544	0.00632949	Non-Significant	L-Isoleucyl-L-valine
PP_0022838	6	3.67944e+08	3.60631e+07	5	401041166	9.91287e+07	0.46322	0.917472			1.05769	0.334213	0.124264	Non-Significant	Pyridoxine
PP_0022889	6	684161570	4.13953e+07	5	765462206	1.7438e+08	0.29322	0.893789			1.13158	0.532806	0.161994	Non-Significant	4-Methyl-5-thiazolethanol
PP_0023083	6	1.45779e+11	8.14634e+11	5	-113394029400	4.39342e+11	0.541299	-1.2856		*	1.05002	0.266562		Non-Significant	4-Aminobenzoic acid
PP_0023193	6	15300000000000	9.40213e+11	5	14960000000000	1.34648e+12	0.633783	1.02273			1.03367	0.19806	-0.0324215	Non-Significant	(+)-Gibberellic acid
PP_0023264	6	4100000000000	1.20852e+12	5	4186000000000	9.48831e+11	0.90017	0.979455			0.995546	0.0456754	0.0299484	Non-Significant	O-Palmitoyl-L-carnitine
PP_0023276	6	1.23711e+08	520688	5	1.23854e+08	317726	0.606745	0.998847			1.03581	0.216994	0.0016641	Non-Significant	L-Phenylalanyl-L-isoleucine
PP_0023371	6	3982664750	4.8037e+09	5	4366877660	7.07293e+08	0.864422	0.912017			1.01111	0.0632742	0.132868	Non-Significant	L-Valyl-L-threonine
PP_0023414	6	554258420	8.7674e+07	5	471968070	7.27582e+07	0.129287	1.17436			1.26516	0.888446	-0.23187	Non-Significant	(2E,4E,10Z)-N-Isobutyl-2,4,10-hexadecatrienamide
PP_0023494	6	2505000000000	3.43438e+11	5	2638000000000	7.11562e+11	0.693182	0.949583			1.01977	0.159153	0.074634	Non-Significant	Homoserine lactone | 1-Aminocyclopropanecarboxylic acid
PP_0023612	6	2.69368e+08	8.02182e+06	5	269679318	5.37812e+06	0.942763	0.998844			0.996402	0.0255973	0.00166827	Non-Significant
PP_0023715	6	1.21958e+09	2.75709e+08	5	3756791300	2.95008e+09	0.063145	0.324633		*	1.77454	1.19966	1.62312	Non-Significant	5-Methoxyindole-3-acetic acid
PP_0024186	6	9.25842e+08	6.61927e+08	5	1816689020	5.66066e+08	0.0420133	0.509631	*	*	2.00203	1.37661	0.972474	Sig.Enriched	Harzianopyridone
PP_0024201	6	4.17238e+11	4.3608e+11	5	794153196000	7.61734e+11	0.32884	0.525387		*	1.10895	0.483015	0.928547	Non-Significant	Adenosine monophosphate
PP_0024212	6	5238333333333330	274329485594725	5	5564000000000000	933182725943852	0.432707	0.941469			1.06812	0.363807	0.0870146	Non-Significant	L-Isoleucine
PP_0024214	6	20775975900	2.82032e+10	5	43422003480	6.33602e+10	0.448371	0.478467		*	1.05454	0.348362	1.06351	Non-Significant	N-omega-Acetylhistamine
PP_0024222	6	2.28934e+09	7.48813e+08	5	2850863608	1.40725e+09	0.417638	0.803035			1.07449	0.3792	0.316465	Non-Significant	Prostaglandin B2
PP_0024232	6	1.33833e+11	1.73369e+10	5	134400000000	1.37405e+10	0.954179	0.995784			0.993143	0.0203703	0.00609565	Non-Significant	L-Aspartylglycine | Glycyl-L-aspartic acid
PP_0024240	6	64617866500	1.8649e+11	5	158511072660	2.26332e+11	0.469078	0.407655		*	1.06221	0.328755	1.29458	Non-Significant	Tetrahydrobiopterin
PP_0024659	6	3.76167e+16	2914389587317840	5	3.218e+16	5676442547934400	0.0697467	1.16895			1.62643	1.15648	-0.225208	Non-Significant	D-Tagatose | alpha-D-Talose | D-chiro-Inositol | D-chiro-Inositol
PP_0024779	6	1.65046e+08	1.14363e+06	5	165713352	1.79576e+06	0.472711	0.995975			1.04877	0.325404	0.00581821	Non-Significant	Baicalin
PP_0024852	6	1.31412e+11	4.16394e+10	5	121623221000	2.51723e+10	0.657703	1.08048			1.02102	0.18197	-0.111673	Non-Significant	9-(3-O-Methylpentofuranosyl)-1,9-dihydro-6H-purin-6-one
PP_0025150	6	4.9198e+08	1.1776e+08	5	420480944	1.79557e+07	0.215315	1.17004			1.22909	0.666926	-0.22656	Non-Significant	5-(Hydroxymethyl)-4-methoxy-2(5H)-furanone | 5-Hydroxy-4-methoxy-5,6-dihydro-2H-pyran-2-one
PP_0025187	6	15463649500	3.7155e+09	5	11587356120	5.28645e+09	0.187002	1.33453		*	1.25739	0.728153	-0.416329	Non-Significant	3-Hydroxy-9,9,16,16-tetramethyl-8-oxa-14,23,25-triazaheptacyclo[17.5.2.0~1,17~.0~3,15~.0~4,13~.0~7,12~.0~19,23~]hexacosa-4,6,10,12,14-pentaene-24,26-dione 14-oxide
PP_0025188	6	1.32958e+09	8.15567e+07	5	1304210540	4.35939e+07	0.549524	1.01945			1.04744	0.260013	-0.0277919	Non-Significant	6',7'-Dimethoxy-2'-methyl-3',4',6,8-tetrahydro-2'H-spiro[indeno[4,5-d][1,3]dioxole-7,1'-isoquinolin]-8-ol
PP_0025590	6	24247.3	0.00325064	5	24247.3	0.00364692	0.913078	1			1.00174	0.0394921	-1.38832e-08	Non-Significant	L-Tryptophylglycine
PP_0025834	6	1.49633e+12	9.259e+11	5	1294200000000	3.04357e+11	0.653627	1.15618			1.02339	0.18467	-0.209371	Non-Significant	Indole-3-acetic acid
PP_0026064	6	1.94193e+11	1.82568e+11	5	146440008000	7.87976e+10	0.601871	1.3261		*	1.03232	0.220496	-0.407185	Non-Significant	cyclo(leucyl-prolyl) | cyclo(D)-Pro-(D)-Ile
PP_0026364	6	6.80921e+08	1.62496e+08	5	672485632	1.20215e+08	0.925685	1.01254			0.994658	0.0335368	-0.0179843	Non-Significant	3-Benzylhexahydropyrrolo[1,2-a]pyrazine-1,4-dione
PP_0026652	6	2698859350	2.66527e+09	5	3012259240	2.86039e+09	0.855083	0.895959			1.01316	0.0679915	0.158496	Non-Significant	5-[(1E,3E)-1,3-Heptadien-1-yl]-2,3-dihydroxycyclopentanecarboxylic acid
PP_0026677	6	99523667500	1.65209e+10	5	105775325000	1.72329e+10	0.555022	0.940897			1.0434	0.25569	0.0878916	Non-Significant	L-Glutamyl-L-Arginine | L-Arginyl-L-glutamic acid
PP_0026698	6	308140685	4.01017e+06	5	305401734	3.89528e+06	0.282781	1.00897			1.14788	0.54855	-0.0128809	Non-Significant	(-)-Myrtenal
PP_0026790	6	4.83926e+08	4.21764e+07	5	504570038	2.83408e+07	0.376872	0.959086			1.07286	0.423806	0.0602685	Non-Significant	L-Valyl-L-aspartic acid
PP_0026906	6	2.77363e+09	3.05155e+09	5	1492508334	1.03809e+09	0.396681	1.85837		*	1.0842	0.401558	-0.894035	Non-Significant	7,8-Dimethylalloxazine
PP_0027071	6	9.38163e+07	317221	5	93855140	295746	0.839793	0.999587			1.01928	0.0758279	0.00059641	Non-Significant	L-Seryl-L-methionine
PP_0027091	6	3987643750	2.82478e+09	5	3381632394	2.75164e+09	0.728317	1.17921			1.01686	0.13768	-0.237817	Non-Significant
PP_0027361	6	1.02185e+10	8.26108e+09	5	5291071160	1.90226e+09	0.227756	1.93127		*	1.21766	0.64253	-0.949552	Non-Significant	2-Phenylacetamide
PP_0027751	6	53401762000	1.19736e+10	5	48311984200	1.30227e+10	0.516581	1.10535			1.03695	0.286862	-0.144506	Non-Significant	(4R)-4-Ethenyl-4,10-dimethyl-2-(2-methylprop-1-enyl)-2,3-dihydropyrano[3,2-c]chromen-5-one
PP_0027766	6	8.27167e+11	2.05084e+11	5	875200000000	7.47796e+11	0.882443	0.945117			1.00641	0.0543132	0.0814347	Non-Significant	Nicotinamide | Isonicotinamide
PP_0028157	6	5.39714e+08	2.31619e+08	5	650467680	1.8326e+08	0.409602	0.829733			1.07142	0.387638	0.269281	Non-Significant	Longistylin C
PP_0028304	6	4.61646e+08	1.81891e+07	5	455270600	1.38813e+07	0.537237	1.014			1.05333	0.269834	-0.020063	Non-Significant	Homocystine
PP_0028382	6	40459607000	5.21838e+09	5	44457036200	9.04603e+09	0.381609	0.910083			1.06968	0.418382	0.135929	Non-Significant	13-Hydroxy-6-(1-hydroxyethyl)-9-isopropyl-12,14-dimethyl-3-methylene-15-nonyl-1-oxa-4,7,10-triazacyclopentadecane-2,5,8,11-tetrone
PP_0028383	6	2.93337e+08	2.0527e+07	5	285780112	2.15151e+07	0.566473	1.02644			1.04521	0.24682	-0.0376517	Non-Significant	5-[[4-[5-[[4-[5-[Acetyl(hydroxy)amino]pentylamino]-4-oxobutanoyl]-hydroxyamino]pentylamino]-4-oxobutanoyl]-hydroxyamino]pentanoic acid
PP_0028448	6	38843494000	1.03195e+10	5	49133906800	1.15746e+10	0.153244	0.790564		*	1.27239	0.814616	0.339046	Non-Significant	Nicotine
PP_0028531	6	9.86057e+07	764904	5	1.01243e+08	7.44418e+06	0.405859	0.973946			1.07445	0.391625	0.0380858	Non-Significant	(4aS,8aR,8bR,9aS,12S,12aS,14bR)-12-(3-Furyl)-6,6,8a,12a-tetramethyl-3,8,10-trioxotetradecahydro-3H-oxireno[d]pyrano[4',3':3,3a][2]benzofuro[5,4-f]isochromen-7-yl acetate
PP_0028607	6	1.55029e+10	9.587e+08	5	15805865600	1.71143e+09	0.718729	0.98083			1.01774	0.143435	0.0279245	Non-Significant	D-Glucosamine-6-phosphate
PP_0028694	6	8943901650	7.77389e+09	5	5502595340	4.82315e+09	0.413361	1.6254		*	1.07611	0.38367	-0.700792	Non-Significant	Indole-3-acetyl-alanine
PP_0028783	6	5.96664e+09	5.34157e+09	5	2984448352	6.27394e+09	0.415855	1.99924		*	1.07749	0.381059	-0.999453	Non-Significant	L-Lysyl-L-proline
PP_0028867	6	529064890	2.066e+07	5	515343828	2.95581e+07	0.388513	1.02663			1.078	0.410595	-0.0379094	Non-Significant	2-Amino-3-phosphonopropanoic acid
PP_0028923	6	340802670	6.48882e+06	5	353216988	3.47135e+07	0.408382	0.964854			1.07078	0.388934	0.0516181	Non-Significant
PP_0028924	6	178368025000	1.07201e+11	5	150600000000	3.62946e+10	0.596176	1.18438			1.04212	0.224626	-0.244135	Non-Significant	cyclo(D)-Pro-(D)-Ile
PP_0028970	6	2.45497e+08	6.95072e+06	5	230227878	2.12674e+07	0.129168	1.06632			1.27539	0.888845	-0.0926413	Non-Significant	Shogaol
PP_0029087	6	231302915	3.74742e+06	5	229970068	2.7357e+06	0.525883	1.0058			1.04414	0.279111	-0.00833735	Non-Significant	Microminutin
PP_0029168	6	-1.62694e+10	4.41926e+10	5	-43932522400	6.71883e+10	0.432497	0.370327		*	1.07244	0.364017		Non-Significant	4-Methoxycinnamic acid
PP_0029207	6	585500000000	1.52062e+11	5	707200000000	2.83049e+11	0.385024	0.827913			1.0765	0.414512	0.272449	Non-Significant	(2alpha,3alpha,5xi,9xi)-2,3-Dihydroxyurs-12-en-28-oic acid
PP_0029231	6	17835855500	6.26644e+09	5	18852516200	5.27132e+09	0.780431	0.946073			1.01465	0.107665	0.0799767	Non-Significant	L-Aspartyl-L-valine
PP_0029454	6	7715000000000	5.52549e+11	5	7402000000000	8.31066e+11	0.473118	1.04229			1.04544	0.325031	-0.059751	Non-Significant	(1R,3R,7S,8S,9R)-9-Isopropyl-1-methyl-2-methylene-5-oxatricyclo[5.4.0.03,8]undecan-4-one
PP_0029497	6	4.48649e+09	2.57706e+09	5	3775930772	3.02022e+09	0.683148	1.18818			1.02425	0.165485	-0.248753	Non-Significant
PP_0029553	6	1.07422e+09	4.00675e+08	5	986466906	4.53706e+08	0.74098	1.08896			1.01135	0.130193	-0.122944	Non-Significant	Bavachinin
PP_0029693	6	2.61129e+08	3.84221e+06	5	259362478	4.65456e+06	0.507107	1.00681			1.04276	0.2949	-0.00979193	Non-Significant	2-Hydroxy-3,6-diphenylcyclohexyl acetate
PP_0029869	6	4.39179e+10	3.17436e+09	5	47487818800	5.8259e+09	0.22711	0.924824			1.23224	0.643763	0.112749	Non-Significant	13,17-Dihydroxy-4-methyl-14-methylene-5-oxo-6-oxapentacyclo[11.2.1.1~4,7~.0~1,10~.0~3,9~]heptadec-8-ene-2-carboxylic acid
PP_0029876	6	287396355	3.87969e+06	5	286084020	6.30739e+06	0.681045	1.00459			1.0225	0.166824	-0.00660285	Non-Significant	L-Tryptophyl-L-methionine
PP_0029951	6	6.34196e+08	1.10447e+08	5	903658700	8.6683e+08	0.465357	0.701809		*	1.06036	0.332213	0.510849	Non-Significant	S-(2-Carboxyethyl)cysteine
PP_0030946	6	1050415885	5.11925e+08	5	1096269046	6.58471e+08	0.899278	0.958173			0.995564	0.0461061	0.0616413	Non-Significant	4-[4-Hydroxy-2,2,6-trimethyl-6-[(2S,3R,4S,5S,6R)-3,4,5-trihydroxy-6-(hydroxymethyl)oxan-2-yl]oxycyclohexylidene]but-3-en-2-one
PP_0031162	6	8281086500	3.40359e+09	5	6669278760	4.47e+09	0.513526	1.24168		*	1.0442	0.289438	-0.312289	Non-Significant
PP_0032387	6	1647500000000	2.5129e+12	5	2228800000000	2.65405e+12	0.718084	0.739187		*	1.01814	0.143825	0.435989	Non-Significant	Ergothioneine
PP_0032400	6	2.52514e+08	2.67595e+06	5	252789804	2.43887e+06	0.863517	0.99891			1.01113	0.0637289	0.00157383	Non-Significant	Maytenine
PP_0032410	6	2.00807e+09	1.91617e+09	5	3431114720	2.25091e+09	0.285932	0.585252		*	1.15214	0.543737	0.772869	Non-Significant
PP_0032447	6	1.72667e+16	2156540439376610	5	1.892e+16	3883555072353160	0.393604	0.912615			1.08389	0.40494	0.131922	Non-Significant	Betaine
PP_0032449	6	3.155e+16	6735206010212300	5	3.274e+16	4107675741827730	0.738992	0.963653			1.01116	0.13136	0.0534143	Non-Significant	Norleucine
PP_0032452	6	14605000000000	9.43208e+12	5	11022000000000	6.64577e+12	0.494471	1.32508		*	1.03621	0.305859	-0.406076	Non-Significant	gamma-Valerolactam
PP_0032476	6	6.50333e+11	2.78518e+11	5	594600000000	2.58861e+11	0.74097	1.09373			1.0126	0.130199	-0.12926	Non-Significant	L-Aspartyl-L-lysine
PP_0032480	6	8.20073e+08	4.32413e+08	5	928613196	5.81316e+08	0.730323	0.883116			1.01707	0.136485	0.179325	Non-Significant	L-Arginyl-L-phenylalanine
PP_0032486	6	7.69667e+13	9.18208e+12	5	84800000000000	24348408572225	0.48143	0.907626			1.04072	0.317467	0.13983	Non-Significant	Psoralidin
PP_0032497	6	2.53333e+12	4.23588e+11	5	2732000000000	8.29319e+11	0.618753	0.927282			1.03377	0.208483	0.108921	Non-Significant
PP_0033448	6	4.64362e+09	1.34319e+08	5	4635390120	1.10631e+08	0.915361	1.00178			0.998244	0.0384077	-0.00255924	Non-Significant	(3aS,3bS,4R,4aR,6S,7S,7aR,8R,8aR,9aS)-4,8,9a-Triacetoxy-4a-hydroxy-2,2,3b,6,8a-pentamethyl-1-oxotetradecahydro-1H-cyclopenta[a]-s-indacen-7-yl benzoate
PP_0033514	6	6.9685e+09	2.32516e+09	5	9636582200	4.55099e+09	0.239001	0.72313		*	1.17993	0.621601	0.467673	Non-Significant	Methyl (4aR,4bR,5R,6R,10aR,12aS)-5,6-diacetyloxy-2,4b,7,7,10a,12a-hexamethyl-12-methylidene-1,4,8-trioxo-4a,5,6,6a,9,10,10b,11-octahydronaphtho[1,2-h]isochromene-2-carboxylate
PP_0033807	6	1.17167e+12	9.84717e+10	5	1294000000000	2.25011e+11	0.257196	0.905461			1.14124	0.589736	0.143275	Non-Significant	Nerolidol
PP_0034696	6	2.98786e+09	2.52191e+09	5	4540206120	4.03279e+09	0.454588	0.65809		*	1.05557	0.342382	0.603644	Non-Significant	(2R)-8-Ethyl-7-hydroxy-5-methoxy-2-methyl-2,3-dihydro-4H-chromen-4-one
PP_0034979	6	7.42169e+09	1.00811e+10	5	6264108108	9.95001e+09	0.852971	1.1848			1.01394	0.0690658	-0.244639	Non-Significant	cyclo(Gly-Pro)
PP_0035240	6	9.52345e+09	2.56166e+09	5	12409658920	7.10397e+09	0.374965	0.767422		*	1.07581	0.42601	0.381908	Non-Significant	6-Oxocativic acid
PP_0035278	6	201244605	2.06957e+06	5	200924090	3.22156e+06	0.845795	1.0016			1.01644	0.0727349	-0.00229956	Non-Significant	L-Prolyl-L-valine
PP_0035703	6	2464562640	3.90913e+09	5	2895111028	2.64741e+09	0.839312	0.851284			1.02096	0.0760767	0.232287	Non-Significant	L-Seryl-L-threonine
PP_0035847	6	2.51388e+09	2.01022e+08	5	2543890200	8.40969e+07	0.763793	0.988204			1.00979	0.117024	0.017119	Non-Significant	L-Tryptophyl-L-leucine
PP_0035911	6	4.02795e+09	5.55934e+09	5	1567738310	1.9727e+09	0.374408	2.56927		*	1.07987	0.426655	-1.36136	Non-Significant	L-Asparaginyl-L-valine
PP_0035926	6	3.68667e+13	2.81761e+13	5	43372000000000	4.70721e+13	0.782457	0.850011			1.01368	0.106539	0.234447	Non-Significant	L-Octanoylcarnitine
PP_0036004	6	4.89723e+10	3.17372e+10	5	25949075000	3.89965e+10	0.307507	1.88725		*	1.09424	0.512146	-0.916283	Non-Significant	Diethanolamine | 3-Methylamino-1,2-propanediol | 2-Amino-2-methylpropane-1,3-diol
PP_0036048	6	2.06233e+13	1.08428e+13	5	18618000000000	8.9576e+12	0.749269	1.10771			1.01008	0.125362	-0.147579	Non-Significant	3-Methylhistidine
PP_0036091	6	483833333333333	120978372722841	5	380000000000000	5.23689e+13	0.109921	1.27325		*	1.3095	0.958918	-0.348511	Non-Significant	Hypoxanthine
PP_0036206	6	204500000000	4.88498e+10	5	198600000000	4.15247e+10	0.836056	1.02971			1.02268	0.0777648	-0.0422352	Non-Significant	Zinnimidine
PP_0036560	6	12122.2	1.9926e-12	5	12122.2	0	0.0738115	1			1.20742	1.13188	0	Non-Significant	3-Methoxy-7-(2,4',6-trihydroxy-3-methoxy-4-biphenylyl)-3,4-dihydro-2,5-oxepinedione
PP_0036628	6	647895995	4.55736e+08	5	2201134550	3.00806e+09	0.238966	0.294346		*	1.1851	0.621665	1.76441	Non-Significant	L-Aspartyl-L-tyrosine
PP_0036940	6	9.48338e+07	484524	5	9.48863e+07	372031	0.84763	0.999447			1.01641	0.0717939	0.000797884	Non-Significant	L-Methionine methylsulfonium
PP_0037163	6	1.00823e+08	222589	5	1.01138e+08	347329	0.101039	0.996885			1.35048	0.995509	0.00450133	Non-Significant	Deoxymannojirimycin
PP_0037190	6	7206492250	4.97184e+09	5	5721534600	3.0422e+09	0.575819	1.25954		*	1.0466	0.239714	-0.332895	Non-Significant	5-Hydroxy-2-pyridinemethanol
PP_0037873	6	23392.2	0.00209762	5	23392.2	0.00303315	0.274748	1			1.13632	0.561066	-1.11014e-07	Non-Significant	2,5-Dihydroxypyridine
PP_0037875	6	3.90833e+11	2.78295e+11	5	424400000000	2.10881e+11	0.82986	0.920908			1.02309	0.0809954	0.118871	Non-Significant	3-Methoxytyramine
PP_0037882	6	121166666666666	1.37756e+13	5	136800000000000	1.79639e+13	0.136136	0.885721			1.27526	0.866026	0.175075	Non-Significant	Pyroglutamic acid
PP_0037889	6	2240000000000000	652257617816764	5	2570000000000000	441078224354818	0.362529	0.871595			1.09157	0.440657	0.19827	Non-Significant	L-Methionine
PP_0037890	6	8.61667e+16	1.39569e+16	5	8.32e+16	3.39749e+16	0.848536	1.03566			1.01417	0.0713298	-0.0505463	Non-Significant	O-Acetyl-L-carnitine
PP_0037900	6	6.67123e+09	4.18111e+09	5	14252732520	1.76415e+10	0.330313	0.468067		*	1.10711	0.481074	1.09521	Non-Significant	1-Methyluric acid
PP_0037908	6	13121190000	3.68021e+09	5	11348580940	4.10164e+09	0.469085	1.1562			1.06004	0.328748	-0.209387	Non-Significant	L-Aspartyl-L-phenylalanine
PP_0037913	6	2.54362e+09	1.36219e+09	5	2260698640	1.47776e+09	0.748762	1.12515			1.01064	0.125656	-0.170112	Non-Significant	L-Threonyl-L-threonine
PP_0038934	6	23855.1	0.00301109	5	23855.1	0.0043359	0.454187	1			1.05913	0.342765	-1.04828e-07	Non-Significant	Sinapaldehyde glucoside
PP_0039584	6	7638647250	1.2826e+10	5	8647333300	1.05729e+10	0.891553	0.883353			0.997084	0.0498527	0.178938	Non-Significant	3-Methylbutyl 6-O-alpha-L-arabinopyranosyl-beta-D-glucopyranoside
PP_0040367	6	2.12269e+08	1.23033e+06	5	209678262	875576	0.0034314	1.01235	**		1.2536	2.46453	-0.017713	Non-Significant	(2E,4E)-N-(2-Methylpropyl)-6-thiophen-2-ylhexa-2,4-dienamide
PP_0040641	6	2.66403e+08	6.23093e+06	5	264800324	7.52472e+06	0.707603	1.00605			1.01776	0.150211	-0.00870638	Non-Significant	(3aR,4aS,5R,7aS,8S,9aR)-5-Hydroxy-4a,8-dimethyl-3-methyleneoctahydroazuleno[6,5-b]furan-2,6(3H,4H)-dione
PP_0040781	6	5.70333e+13	2.87376e+13	5	84120000000000	60624805154326	0.353662	0.678		*	1.09495	0.451411	0.560643	Non-Significant	(E)-Ethyl ferulate
PP_0040875	6	1.90408e+08	4.19331e+06	5	199247632	1.90127e+07	0.292409	0.955633			1.14457	0.534009	0.0654715	Non-Significant	L-Leucyl-L-alanine
PP_0040986	6	7.97093e+10	1.92553e+10	5	91673042000	1.91607e+10	0.330639	0.869495			1.10146	0.480645	0.20175	Non-Significant
PP_0040992	6	6209656200	2.74376e+09	5	5656833240	3.03519e+09	0.758226	1.09773			1.00729	0.120201	-0.134519	Non-Significant	4-Methoxymelilotic acid
PP_0041278	6	2.71077e+09	2.07596e+09	5	1.56911e+09	1.26598e+09	0.312604	1.72758		*	1.09113	0.505005	-0.788753	Non-Significant	L-Leucylglycine
PP_0041358	6	1.80199e+08	2.39421e+06	5	179904760	1.02236e+06	0.805146	1.00163			1.01547	0.0941253	-0.0023549	Non-Significant	N,N-Dimethylsphing-4-enine
PP_0041523	6	6.16167e+11	1.21937e+11	5	746200000000	2.95547e+11	0.348192	0.825739			1.09034	0.458181	0.276242	Non-Significant	Indole-3-lactic acid
PP_0041612	6	3.56167e+12	4.18302e+11	5	3672000000000	1.17481e+12	0.833691	0.969953			1.02436	0.0789947	0.0440136	Non-Significant	L-Lysyl-L-valine
PP_0041637	6	23562954000	1.29564e+10	5	43163505680	2.6382e+10	0.141152	0.5459		*	1.27853	0.850313	0.873292	Non-Significant	4-Hydroxy-6-[2-(2-methyl-1,2,4a,5,6,7,8,8a-octahydronaphthalen-1-yl)ethyl]oxan-2-one
PP_0041997	6	9.16625e+10	1.91107e+10	5	76217616000	1.01677e+10	0.140354	1.20264		*	1.2819	0.852775	-0.266208	Non-Significant	5prime-Methylthioadenosine
PP_0042084	6	584500000000	1.77542e+11	5	676200000000	1.87599e+11	0.427089	0.864389			1.07607	0.369482	0.210247	Non-Significant	L-beta-Imidazolelactic acid
PP_0042372	6	38850000000000	14071496011441	5	44320000000000	2.32503e+13	0.640849	0.876579			1.02987	0.193244	0.190043	Non-Significant	N-epsilon,N-epsilon,N-epsilon-Trimethyllysine
PP_0042474	6	11476.3	1.9926e-12	5	11476.3	0	0.0738115	1			1.20742	1.13188	0	Non-Significant	5-[3-Hydroxy-5-[3,4,5-trihydroxy-6-(hydroxymethyl)oxan-2-yl]oxydecanoyl]oxy-3-[3,4,5-trihydroxy-6-(hydroxymethyl)oxan-2-yl]oxydecanoic acid
PP_0042479	6	3958768040	2.39199e+09	5	5000111080	2.14026e+09	0.470633	0.791736		*	1.05483	0.327317	0.336909	Non-Significant	L-Valyl-L-glutamic acid
PP_0042558	6	7.77167e+13	9.55477e+12	5	84920000000000	2.31687e+13	0.501972	0.915175			1.03804	0.299321	0.12788	Non-Significant	Psoralidin | Alpinumisoflavone
PP_0042823	6	1.20071e+10	4.67349e+09	5	13146203400	2.89106e+09	0.647795	0.91335			1.02599	0.188563	0.13076	Non-Significant	5-Methylcytosine
PP_0043251	6	1356666666666660	230275197680224	5	1344000000000000	333511618988004	0.942263	1.00942			0.996834	0.0258281	-0.0135332	Non-Significant	Acetylcholine | (3-Carboxypropyl)trimethylammonium
PP_0043255	6	6.38461e+08	1.36392e+07	5	640065262	1.83948e+07	0.871552	0.997493			1.00975	0.0597067	0.00362132	Non-Significant	Chalepin
PP_0043286	6	1.20687e+08	471671	5	1.20601e+08	956733	0.848231	1.00072			1.01491	0.0714859	-0.00103873	Non-Significant	Oroxindin
PP_0043304	6	1.27663e+09	2.19308e+08	5	1132655560	3.21111e+08	0.400324	1.12712			1.08068	0.397589	-0.172635	Non-Significant	Synephrine
PP_0043305	6	1.21699e+10	1.41721e+09	5	13605682000	1.19007e+09	0.106251	0.89447			1.3233	0.973669	0.160896	Non-Significant	2,2prime-Bipyridine
PP_0043307	6	1.28999e+09	4.75898e+08	5	1423607500	7.45229e+08	0.726092	0.906144			1.01764	0.139008	0.142188	Non-Significant	4,5-Dihydroorotic acid
PP_0043317	6	2.04667e+12	3.64619e+11	5	1970000000000	1.40178e+11	0.669927	1.03892			1.01978	0.173973	-0.0550805	Non-Significant	Glycocyamine
PP_0043321	6	3.98667e+11	8.02438e+10	5	414800000000	8.56896e+10	0.754707	0.961106			1.0075	0.122222	0.0572329	Non-Significant	Mimosine
PP_0043325	6	1.02339e+09	5.98913e+08	5	842245180	2.04307e+08	0.537528	1.21507		*	1.05202	0.269599	-0.281041	Non-Significant	Thymine
PP_0043326	6	8098333333333330	1307783111477840	5	8938000000000000	1426646417301770	0.335177	0.906057			1.09007	0.474726	0.142327	Non-Significant	L-Tyrosine | 3-Amino-3-(4-hydroxyphenyl)propanoic acid
PP_0043332	6	1.51173e+10	1.85188e+10	5	33117319800	2.80826e+10	0.233228	0.456476		*	1.21146	0.63222	1.13139	Non-Significant	7-Methylxanthine
PP_0043334	6	2.58865e+09	1.77709e+09	5	2748125980	2.19277e+09	0.896728	0.941968			0.994751	0.0473393	0.0862501	Non-Significant	Riboflavin
PP_0043340	6	8.31508e+09	1.63301e+09	5	11132983600	3.95836e+09	0.143767	0.746887		*	1.26055	0.842341	0.421039	Non-Significant	L-Aspartyl-L-leucine
PP_0043815	6	3.15039e+08	3.82205e+07	5	602949446	4.63044e+08	0.159463	0.522496		*	1.23952	0.797339	0.936508	Non-Significant	Adenosine 3prime,5prime-cyclic phosphate
PP_0043825	6	207544670	2.34453e+07	5	219103412	4.80222e+07	0.613368	0.947245			1.03583	0.212279	0.0781901	Non-Significant	L-Isoleucyl-L-phenylalanine
PP_0044123	6	180190500	3.57727e+06	5	180512246	2.27508e+06	0.866315	0.998218			1.01009	0.0623241	0.00257376	Non-Significant	L-Prolyl-L-lysine
PP_0044128	6	60203301	276198	5	6.02927e+07	166452	0.543763	0.998518			1.04555	0.26459	0.0021396	Non-Significant	2-[(2R,3S,7R,8R,8aS)-2,3,4'-trihydroxy-4,4,7,8a-tetramethyl-6'-oxospiro[2,3,4a,5,6,7-hexahydro-1H-naphthalene-8,2'-3,8-dihydrofuro[2,3-e]isoindole]-7'-yl]-3-methylpentanoic acid
PP_0044320	6	3.59308e+09	3.41796e+09	5	5694468180	3.35e+09	0.332426	0.630978		*	1.09084	0.478305	0.664339	Non-Significant	L-Aspartyl-L-methionine
PP_0044974	6	2.45833e+12	8.3262e+11	5	1678000000000	5.61934e+11	0.109168	1.46504		*	1.32942	0.961905	-0.550938	Non-Significant	Pantothenic acid
PP_0046041	6	9380000000000	5.69452e+12	5	6178000000000	3.55757e+12	0.305049	1.51829		*	1.0926	0.51563	-0.602448	Non-Significant	1-Methylnicotinamide
PP_0046084	6	28450000000000	7.74177e+12	5	24740000000000	2.72176e+12	0.337571	1.14996			1.08498	0.471635	-0.201583	Non-Significant	L-kynurenine
PP_0046097	6	3.72641e+09	1.90766e+09	5	3094281680	1.89853e+09	0.59676	1.20429		*	1.04148	0.224201	-0.268182	Non-Significant	L-Aspartyl-L-aspartic acid
PP_0043331	6	409000000000000	6.51491e+13	5	447800000000000	7.97759e+13	0.396771	0.913354			1.08174	0.40146	0.130754	Non-Significant	2prime,3prime-cyclic Cytidine monophosphate
PP_0040158	6	17200000000000	4.53431e+12	5	17340000000000	7.41033e+12	0.970032	0.991926			0.997331	0.0132141	0.0116953	Non-Significant	5-Butyl-4-hydroxy-3-methyl-6-(3-methyl-2-buten-1-yl)-2(1H)-pyridinone
PP_0037887	6	2045000000000000	220975111720754	5	1978000000000000	378906320876282	0.722158	1.03387			1.01733	0.141367	-0.0480584	Non-Significant	Adrenaline
PP_0034633	6	213833333333333	3.31386e+13	5	218400000000000	4.45904e+13	0.849627	0.97909			1.01216	0.0707719	0.0304861	Non-Significant	Dihydroagathic acid
PN_0019581	6	1.49667e+11	4.11712e+10	5	126400000000	2.47447e+10	0.298706	1.18407			1.11734	0.524757	-0.243756	Non-Significant	N-epsilon-Acetyl-L-lysine
LN_0000022	6	1.26873e+10	5.32389e+09	5	11266848600	2.02658e+09	0.589399	1.12607			1.04191	0.22959	-0.171303	Non-Significant	PI 35:2
LN_0000046	6	100537805000	1.79128e+10	5	106561520000	1.0687e+10	0.527414	0.943472			1.04529	0.277849	0.0839485	Non-Significant	Vanillin | Methylparaben | 2-Hydroxyphenylacetic acid | 3-Hydroxyphenylacetic acid | 4-Hydroxyphenylacetic acid
LN_0000103	6	3910000000000	1.66305e+12	5	3036000000000	1.14369e+12	0.347206	1.28788		*	1.09037	0.459413	-0.364997	Non-Significant	Gondoic acid (FA 20:1)
LN_0000139	6	47650000000000	2.26028e+13	5	36840000000000	1.27506e+13	0.368828	1.29343		*	1.08666	0.433176	-0.371203	Non-Significant	[6]-Gingerol
LN_0000195	6	4.26667e+11	1.17713e+11	5	344600000000	8.53276e+10	0.227183	1.23815		*	1.22657	0.643623	-0.308187	Non-Significant	Cer d43:3
LN_0000203	6	10257.9	1.9926e-12	5	10257.9	0	0.0738115	1			1.20742	1.13188	0	Non-Significant	(2E)-6-(1-Hydroxy-4-methylcyclohex-3-en-1-yl)-2-methylhepta-2,6-dienoic acid
LN_0000210	6	8145000000000	3.60364e+12	5	6814000000000	1.76984e+12	0.472837	1.19533			1.04693	0.325289	-0.257413	Non-Significant	Palmitoleic acid | (Z)-14-Methylpentadec-6-enoic acid
LN_0000288	6	1.51674e+10	2.08138e+09	5	15927362200	3.70002e+08	0.444891	0.952286			1.06	0.351746	0.0705335	Non-Significant	(1Z,5E,9E)-5,8,8-Trimethylcycloundeca-1,5,9-triene-1-carboxylic acid | 8-Isopropyl-5-methyl-3,4,6,7,8,8a-hexahydro-2-naphthalenecarboxylic acid | 2-[(2R,8S,8aR)-8,8a-Dimethyl-1,2,3,5,6,7,8,8a-octahydro-2-naphthalenyl]acrylic acid | Zizanoic acid
LN_0000353	6	611798555	1.32016e+08	5	556757052	4.67749e+07	0.401434	1.09886			1.07836	0.396386	-0.136009	Non-Significant	3-Hydroxyoctanoic acid
LN_0000376	6	1.87976e+10	8.61718e+09	5	18564964600	1.17308e+10	0.970549	1.01253			0.995994	0.0129827	-0.0179642	Non-Significant	(Z)-Tetradec-9-enoic acid
LN_0000446	6	2.35007e+10	5.979e+09	5	27993352600	1.08165e+10	0.404193	0.839509			1.07523	0.393412	0.252382	Non-Significant
LN_0000517	6	90480385500	1.62426e+10	5	84827854000	1.18036e+10	0.534096	1.06664			1.05093	0.27238	-0.093067	Non-Significant	12-Methyltridecanoic acid | Myristic acid
LN_0000566	6	3.57958e+08	2.46397e+07	5	353261650	1.1487e+07	0.705775	1.01329			1.0178	0.151334	-0.0190525	Non-Significant	(2S,4aS,6aS,6bR,10S,12aS,14bS)-10-Hydroxy-2,4a,6a,6b,9,9,12a-heptamethyl-13-oxo-3,4,5,6,6a,7,8,8a,10,11,12,14b-dodecahydro-1H-picene-2-carboxylic acid
LN_0000817	6	2206475110	7.88292e+08	5	2425135020	7.18086e+08	0.645102	0.909836			1.02916	0.190372	0.136322	Non-Significant	2-Ketoadipate
LN_0000920	6	4.31667e+12	8.47199e+11	5	4592000000000	5.27797e+11	0.544976	0.940041			1.04605	0.263623	0.0892049	Non-Significant	Cer d41:1
LN_0001022	6	2.87833e+12	1.53051e+12	5	2968000000000	1.07576e+12	0.914905	0.969789			0.998741	0.0386239	0.0442574	Non-Significant	PI 38:3
LN_0001031	6	269666666666666	3.04281e+13	5	263200000000000	2.98781e+13	0.731637	1.02457			1.01503	0.135704	-0.0350177	Non-Significant	PS 38:0
LN_0001163	6	9.47439e+09	1.10006e+09	5	9806907400	2.16022e+09	0.747956	0.966094			1.01205	0.126124	0.0497651	Non-Significant	Pyridoxal | 2-Amino-3-methoxybenzoic acid
LN_0001181	6	2.13398e+08	5.79079e+06	5	229474572	2.69169e+07	0.184132	0.92994			1.2613	0.734872	0.104791	Non-Significant	5-Chloro-6,8-dihydroxy-3-[(1E,3E)-4-(3-hydroxy-5-methyloxolan-2-yl)buta-1,3-dienyl]isochromen-1-one | 1,4-Anhydro-1-[(1E,3E)-4-(5-chloro-6,8-dihydroxy-1-oxo-1H-isochromen-3-yl)-1,3-butadien-1-yl]-3,5-dideoxypentitol
LN_0001344	6	462569310	2.31321e+08	5	358656098	5.19383e+07	0.35465	1.28973		*	1.09492	0.4502	-0.367068	Non-Significant	Xylitol | Adonitol | L-(-)-Arabitol
LN_0001374	6	7.28833e+13	3.97389e+13	5	109280000000000	3.53496e+13	0.146751	0.666941		*	1.2765	0.83342	0.584369	Non-Significant	PE 38:5e | PE 38:4p
LN_0001376	6	16400000000000	8.87686e+12	5	17200000000000	4.31799e+12	0.858778	0.953488			1.01207	0.0661189	0.0687128	Non-Significant	PE 38:6e
LN_0001393	6	1.66017e+13	8.96991e+12	5	17220000000000	4.21983e+12	0.891145	0.964092			0.998666	0.0500515	0.0527571	Non-Significant	PE 38:6e
LN_0001394	6	2.94667e+13	8.29594e+12	5	33480000000000	7.94431e+12	0.436612	0.880127			1.06339	0.359905	0.184216	Non-Significant	PE 38:7e
LN_0001395	6	1.56733e+12	1.00003e+12	5	1912000000000	4.92818e+11	0.502353	0.819735			1.03687	0.298991	0.28677	Non-Significant	PE 38:6e
LN_0001422	6	1665214190	1.615e+09	5	2794714280	2.31972e+09	0.366055	0.595844		*	1.09318	0.436454	0.746993	Non-Significant	Cholic acid
LN_0001591	6	4509166450	4.08675e+09	5	1786972290	8.50581e+08	0.180746	2.52336		*	1.27805	0.742931	-1.33534	Non-Significant	4,5,7-Trihydroxy-9,10-dioxoanthracene-2-carboxylic acid
LN_0001602	6	3.39833e+11	1.53291e+11	5	312600000000	2.30778e+11	0.819706	1.08712			1.02207	0.0863421	-0.12051	Non-Significant	(5xi,9xi,10xi,13alpha)-Pimara-8(14),15-dien-18-oic acid
LN_0001612	6	1.86167e+13	4.95517e+12	5	14880000000000	2.22868e+12	0.155533	1.25112		*	1.25341	0.808177	-0.32322	Non-Significant	Cer d35:1
LN_0002007	6	990051185	1.2744e+08	5	1050958140	1.91599e+08	0.543174	0.942046			1.0481	0.265061	0.0861302	Non-Significant	5,7-Dihydroxy-4-methoxy-9,10-dioxo-9,10-dihydro-2-anthracenecarboxylic acid
LN_0002049	6	5.94615e+08	5.07955e+07	5	641233952	6.46777e+07	0.212566	0.927299			1.23921	0.672507	0.108894	Non-Significant	PE 38:5
LN_0002051	6	6.36198e+10	7.43296e+10	5	54179432600	5.06011e+10	0.815444	1.17424			1.02024	0.088606	-0.23173	Non-Significant	PE 38:5
LN_0002150	6	9.22427e+09	1.92723e+09	5	8399405820	9.43376e+08	0.407579	1.09821			1.07124	0.389788	-0.135148	Non-Significant	dMePE 36:1
LN_0002158	6	174500000000	1.41386e+10	5	190400000000	8.44393e+09	0.0555424	0.916492			1.96369	1.25538	0.125806	Non-Significant	dMePE 36:2
LN_0002166	6	7.96401e+10	8.0589e+09	5	85828708000	1.20816e+10	0.335631	0.927895			1.08511	0.474138	0.107966	Non-Significant	dMePE 38:4
LN_0002171	6	18007878000	8.17902e+09	5	19913617400	6.8817e+09	0.689629	0.9043			1.02416	0.161385	0.145127	Non-Significant	Behenic acid
LN_0002184	6	8063333333333330	2486472735958840	5	6894000000000000	2003953592277020	0.419873	1.16962			1.07519	0.376882	-0.226035	Non-Significant	Elaidic acid | (E)-Octadec-11-enoic acid | Oleic acid | Petroselinic acid
LN_0002213	6	1.06272e+09	1.0749e+08	5	946338620	1.63943e+08	0.189798	1.12298			1.25313	0.721707	-0.167332	Non-Significant	dMePE 36:3
LN_0002218	6	5.36773e+09	7.91074e+09	5	8.1877e+08	5.20615e+08	0.235298	6.55584		*	1.19947	0.628382	-2.71278	Non-Significant	Equol
LN_0002256	6	1.78833e+11	2.29383e+10	5	171400000000	1.60406e+10	0.557751	1.04337			1.04674	0.253559	-0.0612486	Non-Significant	dMePE 34:1
LN_0002280	6	208500000000000	4.7171e+13	5	186000000000000	46108567533594	0.446721	1.12097			1.05518	0.349964	-0.164745	Non-Significant	Palmitic acid
LN_0002317	6	1.42473e+10	5.01644e+09	5	16069615200	4.31219e+09	0.539309	0.886596			1.05175	0.268162	0.173651	Non-Significant	Hexacosanoic acid (26:0)
LN_0002318	6	8.68474e+09	3.91687e+09	5	8672288160	3.31671e+09	0.995644	1.00144			0.997464	0.00189604	-0.00206936	Non-Significant	Hexadecadienoic acid (16:2)
LN_0002381	6	2.76333e+12	7.54233e+11	5	2308000000000	7.91372e+11	0.35487	1.19728			1.09252	0.44993	-0.259766	Non-Significant	FA 20:3
LN_0002395	6	7.64333e+11	1.75031e+11	5	663800000000	1.84015e+11	0.378065	1.15145			1.07347	0.422434	-0.203453	Non-Significant	Arachidic acid
LN_0002423	6	1.02574e+08	1.0101e+06	5	102368380	786006	0.719969	1.00201			1.01818	0.142686	-0.00289314	Non-Significant
LN_0002442	6	1165500000000	6.04639e+11	5	1087600000000	3.28163e+11	0.803108	1.07163			1.01758	0.095226	-0.0998009	Non-Significant	PE 38:5
LN_0002444	6	3.46333e+11	5.32078e+10	5	383000000000	1.04544e+11	0.469474	0.904265			1.05873	0.328388	0.145183	Non-Significant	PE 38:5p
LN_0002469	6	28459479500	9.31032e+09	5	22606425600	5.06607e+09	0.241975	1.25891		*	1.1683	0.61623	-0.332176	Non-Significant	PI 37:4
LN_0002471	6	2475802100	1.85219e+09	5	3333124648	4.87135e+09	0.69762	0.742787		*	1.02082	0.156381	0.428979	Non-Significant	PI 38:2
LN_0002476	6	1061000000000	1.67023e+11	5	1048000000000	5.0421e+11	0.95355	1.0124			0.994377	0.0206566	-0.0177859	Non-Significant	Auricularic acid | Abietic acid | Isopimaric acid | FA 20:5 | (1R,4aR,10aR)-1,4a-Dimethyl-7-propan-2-yl-2,3,4,4b,5,6,10,10a-octahydrophenanthrene-1-carboxylic acid | Isopimaric acid A | (1S,4aR,10aR)-7-Ethenyl-1,4a,7-trimethyl-3,4,4b,5,6,9,10,10a-octahydro-2H-phenanthrene-1-carboxylic acid
LN_0002542	6	3.31333e+11	1.99061e+11	5	257400000000	5.09048e+10	0.443105	1.28723		*	1.06036	0.353493	-0.364271	Non-Significant	PI 34:1
LN_0002543	6	12462892950	1.03681e+10	5	9711886340	4.1511e+09	0.593423	1.28326		*	1.04063	0.226636	-0.359816	Non-Significant	PI 32:1
LN_0002545	6	1710000000000	7.81895e+11	5	1672000000000	3.2668e+11	0.921867	1.02273			0.994455	0.0353316	-0.0324215	Non-Significant	PI 34:2
LN_0002620	6	1.64167e+13	3.50908e+12	5	19720000000000	3.98585e+12	0.177462	0.832488			1.27959	0.750895	0.264498	Non-Significant	PE 38:4
LN_0002868	6	37035029000	1.62207e+10	5	38569242400	2.09232e+10	0.893848	0.960222			0.995587	0.0487361	0.0585603	Non-Significant	Tetradec-5-ynoic acid
LN_0002876	6	10810.6	1.9926e-12	5	10810.6	0	0.0738115	1			1.20742	1.13188	0	Non-Significant	Scopoletin
LN_0002918	6	1.95084e+10	6.10161e+09	5	32138320400	9.96481e+09	0.0291776	0.607014	*	*	2.4599	1.53495	0.720198	Sig.Enriched	PG 36:2
LN_0002920	6	280785495	8.50346e+07	5	304216010	5.80494e+07	0.614907	0.922981			1.03365	0.21119	0.115628	Non-Significant	PG 36:2
LN_0002961	6	722500000000	3.4062e+11	5	972600000000	3.27628e+11	0.248719	0.742854		*	1.16994	0.60429	0.428849	Non-Significant	PE 38:7e
LN_0002965	6	2.38655e+08	7.90716e+06	5	238034328	6.87242e+06	0.893841	1.00261			0.996592	0.0487397	-0.00375581	Non-Significant	Lochnocarpol A
LN_0003011	6	7.70504e+09	2.39066e+09	5	7327169700	1.7887e+09	0.777608	1.05157			1.01459	0.109239	-0.0725472	Non-Significant	PI 40:4
LN_0003028	6	34537681500	4.55227e+09	5	36405087800	6.85228e+09	0.601013	0.948705			1.03571	0.221116	0.0759689	Non-Significant	Gluconic acid lactone
LN_0003038	6	167934570	2.22367e+06	5	166321754	2.95651e+06	0.328006	1.0097			1.10955	0.484119	-0.0139224	Non-Significant	Glycocholic acid
LN_0003082	6	3.25333e+12	2.56645e+11	5	3240000000000	8.38898e+11	0.971097	1.00412			0.994693	0.0127376	-0.00592483	Non-Significant	LdMePE 16:0
LN_0003084	6	523000000000	4.59739e+10	5	535600000000	1.66833e+11	0.86206	0.976475			1.01158	0.0644626	0.034345	Non-Significant	LdMePE 18:0
LN_0003089	6	1.89333e+11	3.26721e+10	5	196400000000	5.83464e+10	0.80498	0.964019			1.01643	0.094215	0.0528665	Non-Significant	LdMePE 18:2
LN_0003090	6	61320377500	1.53635e+10	5	54363733000	1.28173e+10	0.442076	1.12796			1.06021	0.354503	-0.173722	Non-Significant	LdMePE 18:1
LN_0003095	6	140519070	1.73861e+06	5	139427068	1.78003e+06	0.331535	1.00783			1.09446	0.479471	-0.0112553	Non-Significant	Taurochenodeoxycholic acid
LN_0003102	6	8.41002e+09	2.69121e+09	5	7938978100	3.81885e+09	0.815705	1.05933			1.0194	0.0884668	-0.0831554	Non-Significant	LdMePE 20:4
LN_0003156	6	6.05141e+08	1.74371e+08	5	903421520	5.31219e+08	0.224017	0.669833		*	1.22761	0.64972	0.578127	Non-Significant	Tropic acid
LN_0003175	6	20975795500	5.38792e+09	5	21225995800	7.69109e+09	0.950801	0.988213			0.994349	0.0219103	0.0171067	Non-Significant	PE 40:5
LN_0003177	6	2.25527e+10	6.09013e+09	5	26624336400	5.94507e+09	0.293398	0.84707			1.12435	0.532543	0.239447	Non-Significant	PE 40:5
LN_0003180	6	2.26982e+09	2.84299e+09	5	2883619384	3.43334e+09	0.752627	0.787142		*	1.00841	0.12342	0.345304	Non-Significant	PE 40:4
LN_0003182	6	3.59978e+10	1.4544e+10	5	38805231000	4.07889e+09	0.687979	0.927654			1.02588	0.162425	0.108342	Non-Significant	PE 40:5p | PE 40:6e
LN_0003186	6	1.10801e+11	5.08768e+10	5	144600000000	3.05336e+10	0.22693	0.766259		*	1.23739	0.644109	0.384097	Non-Significant	PE 40:5e
LN_0003404	6	190833333333333	4.01966e+13	5	172000000000000	4.86004e+13	0.498771	1.1095			1.03926	0.302099	-0.149905	Non-Significant	Arachidonic acid
LN_0003424	6	4.53106e+09	2.11253e+09	5	5353376540	3.49523e+09	0.640708	0.846393			1.03115	0.19334	0.2406	Non-Significant	(9Z)-(12R)-Hydroxyoctadecenoic acid
LN_0003433	6	10512007700	7.12263e+09	5	23680246920	1.52748e+10	0.0908051	0.443915		*	1.32696	1.04189	1.17165	Non-Significant	(E)-4-Hydroxynon-2-enoic acid
LN_0003452	6	2255918350	1.89075e+09	5	2664619960	1.56722e+09	0.709371	0.846619			1.01763	0.149127	0.240215	Non-Significant	(S)-2-Hydroxybutanoic acid
LN_0003560	6	6190000000000	2.37765e+12	5	5104000000000	1.84782e+12	0.427486	1.21277		*	1.0746	0.369078	-0.278311	Non-Significant	FA 20:2
LN_0003576	6	90448375000	3.99442e+10	5	71792538400	1.7345e+10	0.35994	1.25986		*	1.09278	0.44377	-0.333261	Non-Significant	Erucic acid (FA 22:1)
LN_0003693	6	587500000000	3.76072e+11	5	513400000000	3.00874e+11	0.730746	1.14433			1.01508	0.136234	-0.194506	Non-Significant	2-Hydroxybutyric acid
LN_0003758	6	3.03757e+08	2.26322e+07	5	301689902	3.54378e+07	0.908958	1.00685			1.00122	0.0414561	-0.00985274	Non-Significant	3,4-Dihydroxymandelic acid
LN_0003858	6	1.68711e+09	7.12231e+08	5	1798803480	5.42635e+08	0.780507	0.937905			1.01355	0.107623	0.0924857	Non-Significant	Ketodeoxyoctonic acid
LN_0003874	6	34920233745	2.12202e+10	5	44048131800	2.96821e+10	0.566465	0.792774		*	1.04696	0.246827	0.335018	Non-Significant	3-Hydroxy-3-methylvaleric acid
LN_0003884	6	2.47405e+08	7.65285e+07	5	230039960	5.40079e+07	0.680716	1.07549			1.02481	0.167034	-0.104991	Non-Significant	3-Hydroxydodecanoic acid 12:0(3-OH)
LN_0003897	6	21314.3	0.00301109	5	21314.3	0.00572713	0.735824	1			1.0157	0.133226	6.31742e-08	Non-Significant	B-Boswellic acid
LN_0003926	6	2.6749e+08	8.59369e+07	5	397050306	2.53861e+08	0.267344	0.673692		*	1.13131	0.572929	0.569838	Non-Significant	4- Hydroxyphenylpyruvic acid
LN_0003954	6	109783333333333	3.02069e+13	5	109080000000000	3.5132e+13	0.972261	1.00645			0.993101	0.0122174	-0.00927244	Non-Significant	FA 22:6
LN_0004068	6	105174386	845831	5	105461488	835128	0.586719	0.997278			1.04052	0.23157	0.00393286	Non-Significant	Sydonol
LN_0004108	6	1.84348e+08	6.8762e+06	5	183876820	1.05184e+07	0.930546	1.00256			0.995004	0.0312619	-0.00369373	Non-Significant	5-[(2Z,8Z)-Pentadeca-2,8-dienyl]benzene-1,3-diol
LN_0004254	6	324000000000	3.64966e+10	5	342800000000	7.88112e+10	0.612434	0.945158			1.03584	0.212941	0.0813733	Non-Significant	6-Hydroxynicotinic acid
LN_0004268	6	10668414500	1.45891e+09	5	10718386800	2.17047e+09	0.96463	0.995338			0.99645	0.0156394	0.006742	Non-Significant	7-Chloro-2prime-hydroxy-4,6-dimethoxy-6prime-methyl-3H,4primeH-spiro[1-benzofuran-2,1prime-cyclohexa[2,5]diene]-3,4prime-dione
LN_0004552	6	409786260	1.49118e+08	5	371232444	4.24722e+07	0.592343	1.10385			1.04374	0.227427	-0.142549	Non-Significant	Pentacosenoic acid (25:1)
LN_0004553	6	3.94182e+08	5.57114e+07	5	386804500	8.09785e+07	0.861994	1.01907			1.01259	0.0644955	-0.0272566	Non-Significant	Pentadecanoic acid (15:0)
LN_0004611	6	166500000000	3.54443e+10	5	167695028000	6.57117e+10	0.970069	0.992874			0.996435	0.0131972	0.0103177	Non-Significant	LysoPE 16:0
LN_0004614	6	1.16064e+11	4.19695e+10	5	109825058000	3.14398e+10	0.790534	1.05681			1.01574	0.102079	-0.0797193	Non-Significant	LysoPE 18:1
LN_0004618	6	1.64962e+09	1.83729e+09	5	1178079280	1.02013e+09	0.62279	1.40027		*	1.03109	0.205658	-0.4857	Non-Significant	LysoPE 20:3 (20:3)
LN_0004622	6	1.78666e+09	1.60916e+09	5	1166983824	1.01113e+09	0.475966	1.531		*	1.04541	0.322424	-0.614477	Non-Significant	LysoPE 22:5 (22:5)
LN_0004623	6	1156490475	7.6965e+08	5	1246864860	4.16607e+08	0.820096	0.927519			1.02139	0.0861354	0.108552	Non-Significant	LysoPI 20:4 (20:4)
LN_0004628	6	7.55833e+11	2.79551e+11	5	781600000000	3.53851e+11	0.895433	0.967033			0.996339	0.047967	0.0483623	Non-Significant	LysoPE 22:6
LN_0004665	6	1.2455e+11	3.06581e+10	5	162800000000	3.08901e+10	0.0702167	0.765048		*	1.60328	1.15356	0.386378	Non-Significant	Dehydroisoandrosterone-3-sulfate
LN_0004674	6	1772000000000	7.8532e+11	5	2025227145000	1.50695e+12	0.727391	0.874964			1.01816	0.138232	0.192705	Non-Significant	PE 36:6e
LN_0004725	6	8.92232e+10	7.4097e+10	5	57050453600	2.93078e+10	0.388073	1.56393		*	1.08226	0.411087	-0.645181	Non-Significant	Saccharin
LN_0004733	6	3.14167e+12	1.30076e+12	5	3566000000000	8.76288e+11	0.551206	0.881006			1.04519	0.258686	0.182777	Non-Significant	PE 40:8e
LN_0004735	6	550000000000	2.85869e+11	5	656200000000	2.1754e+11	0.513342	0.838159			1.04771	0.289593	0.254704	Non-Significant	PE 40:7
LN_0005094	6	20932.4	0.00357771	5	20932.4	0.00328634	0.280403	1			1.14246	0.552217	-1.65412e-07	Non-Significant	Naringenin
LN_0005256	6	1.1814e+11	5.3131e+10	5	112693426800	2.3104e+10	0.83706	1.04833			1.02162	0.0772435	-0.0680984	Non-Significant	Gentisic acid | 2,3-Dihydroxybenzoic acid | 3,4-Dihydroxybenzoic acid
LN_0005287	6	20869.3	0.00248328	5	20869.3	0.00389872	0.0301612	1	*		2.36119	1.52055	-3.43346e-07	Non-Significant	OAHFA 28:1
LN_0005289	6	15298486500	2.56908e+09	5	18062648600	9.64758e+08	0.050191	0.846968			2.11574	1.29937	0.239621	Non-Significant	OAHFA 27:0
LN_0005290	6	8.22149e+07	337174	5	8.22003e+07	283157	0.940591	1.00018			0.99699	0.0265991	-0.000255967	Non-Significant	OAHFA 28:0
LN_0005322	6	2.95969e+10	1.02818e+10	5	24505156200	9.5885e+09	0.421279	1.20778		*	1.07628	0.37543	-0.272363	Non-Significant	Nonadecenoic acid (19:1)
LN_0005328	6	21163.3	0.00150555	5	21163.3	0.00497996	0.182325	1			1.27279	0.739155	-2.09054e-07	Non-Significant	(2E)-5-(5,6-Dihydroxy-1,2,4a,5-tetramethyldecahydro-1-naphthalenyl)-3-methyl-2-pentenoic acid
LN_0005339	6	2523170150	3.40627e+09	5	5.93262e+08	6.14188e+08	0.246572	4.25304		*	1.17497	0.608057	-2.0885	Non-Significant	4-Pyridoxic acid
LN_0005345	6	6.84329e+07	453007	5	68447496	490242	0.960216	0.999787			0.993764	0.0176313	0.000307643	Non-Significant	Pinocembrin | Liquiritigenin
LN_0005395	6	21164985500	3.92369e+09	5	23130176000	3.95167e+09	0.430957	0.915038			1.07592	0.365566	0.128097	Non-Significant
LN_0005502	6	85151255500	2.03578e+10	5	77382634600	2.12186e+10	0.551612	1.10039			1.04416	0.258366	-0.138018	Non-Significant	Heptadecenoic acid (17:1) | cis-10-Heptadecenoic acid
LN_0005582	6	1.04617e+09	6.72331e+08	5	1102942376	7.60562e+08	0.898253	0.948522			0.995435	0.0466014	0.0762462	Non-Significant	Homogentisic acid | 3,4-Dihydroxyphenylacetic acid
LN_0005661	6	2.03235e+09	5.10043e+08	5	2591635940	1.17635e+09	0.316854	0.784198		*	1.09896	0.49914	0.350711	Non-Significant	Streptochlorin
LN_0005673	6	1.86038e+08	2.27983e+06	5	193926340	1.61278e+07	0.261946	0.959321			1.13926	0.581789	0.0599149	Non-Significant	OAHFA 34:1
LN_0005688	6	6.6918e+07	234999	5	6.79533e+07	2.34027e+06	0.304446	0.984765			1.09761	0.516489	0.0221492	Non-Significant	OAHFA 36:2
LN_0005819	6	3430209395	2.28618e+09	5	3107996480	1.10149e+09	0.780775	1.10367			1.0127	0.107474	-0.142312	Non-Significant	Acetoaminophenol
LN_0005825	6	5435000000000000	1288902634026320	5	5094000000000000	1360525633716610	0.679952	1.06694			1.02507	0.167522	-0.0934811	Non-Significant	Octadeca-5,6-dienoic acid | Linoleic acid (FA 18:2)
LN_0005831	6	1.84667e+13	6.32603e+12	5	17940000000000	4.86138e+12	0.882528	1.02936			1.00546	0.0542714	-0.0417436	Non-Significant	Gamolenic acid (FA 18:3) | Linolenic acid
LN_0005847	6	151300000000000	4.03363e+13	5	137800000000000	2.92865e+13	0.549427	1.09797			1.04908	0.26009	-0.134836	Non-Significant	Stearic acid
LN_0005870	6	2.21037e+10	6.03108e+09	5	27960677600	8.49428e+09	0.213782	0.790527		*	1.23971	0.670028	0.339113	Non-Significant	Tricosanoic acid (23:0)
LN_0005881	6	1.61667e+11	4.77982e+10	5	126881116000	3.12116e+10	0.19725	1.27416		*	1.23535	0.704983	-0.349545	Non-Significant	Nervonic acid
LN_0005892	6	4789909250	9.59867e+08	5	6132361600	2.81619e+09	0.298464	0.781087		*	1.12799	0.525109	0.356444	Non-Significant	Uridine
LN_0005965	6	3.87667e+12	2.03426e+12	5	4794000000000	1.13646e+12	0.394721	0.80865			1.08425	0.40371	0.306413	Non-Significant	PE 36:3e
LN_0005969	6	4.10167e+11	1.47731e+11	5	488800000000	2.13679e+11	0.489072	0.83913			1.04285	0.310627	0.253034	Non-Significant	PE 36:3
LN_0006004	6	5.85938e+07	233115	5	58562084	375760	0.867288	1.00054			1.008	0.0618366	-0.000781746	Non-Significant	Chrysin | Rubiadin | Daidzein
LN_0006031	6	1.83063e+10	5.83824e+09	5	17142466000	2.98139e+09	0.697238	1.06789			1.02162	0.156619	-0.0947646	Non-Significant	PE 38:3p
LN_0006032	6	3.48678e+10	1.37145e+10	5	37334848000	1.60536e+10	0.789308	0.93392			1.01535	0.102753	0.098629	Non-Significant	PE 38:3
LN_0006065	6	2.13329e+10	1.50121e+10	5	16363710600	6.80916e+09	0.513851	1.30367		*	1.041	0.289163	-0.382579	Non-Significant	PI 40:5
LN_0006067	6	4.36833e+11	1.54676e+11	5	499200000000	8.25512e+10	0.440897	0.875067			1.06203	0.355663	0.192535	Non-Significant	PI 40:6
LN_0006070	6	67087930500	2.17881e+10	5	65842136600	1.21554e+10	0.912236	1.01892			1.00282	0.0398928	-0.0270421	Non-Significant	PI 40:5
LN_0006231	6	325500000000	1.58868e+11	5	359600000000	1.15027e+11	0.699068	0.905172			1.0175	0.155481	0.143735	Non-Significant	PE 34:1
LN_0006240	6	5.06833e+12	2.52524e+12	5	5932000000000	2.40052e+12	0.577883	0.854405			1.04343	0.23816	0.227007	Non-Significant	PE 34:2
LN_0006246	6	1.06967e+09	8.41502e+08	5	1359576400	1.0727e+09	0.626832	0.786768		*	1.03154	0.202849	0.345989	Non-Significant	PE 34:3
LN_0006292	6	5.26333e+12	2.1762e+12	5	6592000000000	2.18876e+12	0.340833	0.798443		*	1.07963	0.467459	0.324739	Non-Significant	PE 36:2
LP_0000071	6	1.53167e+11	2.49593e+10	5	162807369200	5.28133e+10	0.698619	0.940785			1.01956	0.15576	0.0880636	Non-Significant
LP_0000225	6	1.22225e+11	4.10283e+10	5	174400000000	3.6726e+10	0.0553867	0.700832		*	2.02346	1.25659	0.512859	Non-Significant	Cer d40:2
LP_0000227	6	7.35651e+08	1.0819e+08	5	1478818988	1.66744e+09	0.299401	0.497458		*	1.11613	0.523747	1.00735	Non-Significant	Cer t40:1O
LP_0000308	6	10804.6	1.9926e-12	5	10804.6	0	0.0738115	1			1.20742	1.13188	0	Non-Significant	Adenosine | 2prime-Deoxyguanosine
LP_0000329	6	46722768000	1.41223e+10	5	66489268800	2.15165e+10	0.0997475	0.702711		*	1.34967	1.0011	0.508996	Non-Significant	Cer d41:2
LP_0000330	6	1975000000000	4.54037e+11	5	2512000000000	6.32036e+11	0.135227	0.786226		*	1.27766	0.868938	0.346984	Non-Significant	Cer d41:1
LP_0000348	6	2.72167e+11	4.99536e+10	5	221800000000	4.80853e+10	0.124715	1.22708		*	1.26563	0.90408	-0.295231	Non-Significant	Cer d42:3
LP_0000349	6	9.30439e+10	1.70185e+10	5	115955729000	4.07757e+10	0.238894	0.802408			1.19013	0.621795	0.317591	Non-Significant	Cer d43:1
LP_0000432	6	3.29471e+11	1.17834e+11	5	234069450000	1.306e+11	0.234594	1.40758		*	1.21281	0.629682	-0.493214	Non-Significant	Cer d42:1
LP_0000638	6	2.33938e+10	8.32969e+09	5	13393528060	6.94175e+09	0.0617485	1.74665		*	1.82909	1.20937	-0.804589	Non-Significant	Cer d38:1
LP_0000645	6	157715450000	6.25861e+10	5	257679384000	1.30965e+11	0.129726	0.612061		*	1.25823	0.886973	0.708253	Non-Significant	Triethanolamine
LP_0000672	6	1402817700	3.10173e+08	5	3595162876	4.80153e+09	0.288444	0.390196		*	1.15378	0.539939	1.35773	Non-Significant	Cer t42:1O
LP_0000707	6	2.07694e+08	2.7507e+06	5	203803248	5.84377e+06	0.178422	1.01909			1.26981	0.748551	-0.0272829	Non-Significant	DAG 34:2
LP_0000770	6	5.75109e+07	144890	5	5.74092e+07	135192	0.262657	1.00177			1.13784	0.580611	-0.0025554	Non-Significant	Lactitol | Cellobiitol
LP_0000905	6	2.67667e+13	3.20604e+12	5	28780000000000	2.77164e+12	0.299589	0.930044			1.10929	0.523474	0.104629	Non-Significant	ChE 18:2
LP_0000914	6	30424515500	6.23944e+09	5	30165428600	6.03116e+09	0.946036	1.00859			0.996976	0.0240924	-0.0123382	Non-Significant	CerG3GNAc1 d44:1
LP_0000941	6	1.55333e+11	3.77554e+10	5	148600000000	5.11009e+10	0.806963	1.04531			1.01426	0.0931464	-0.0639333	Non-Significant	Cer d40:0
LP_0001103	6	2.26167e+16	3756283624364200	5	2.476e+16	5704647228356890	0.472683	0.913436			1.05083	0.32543	0.130625	Non-Significant	TAG 54:3
LP_0001105	6	8.90546e+09	1.06758e+10	5	4740448804	1.55104e+10	0.610822	1.87861		*	1.03472	0.214085	-0.909667	Non-Significant	TAG 54:3
LP_0001117	6	1.46526e+09	1.20327e+09	5	2177229020	5.41782e+08	0.254887	0.672991		*	1.15436	0.593653	0.57134	Non-Significant	Cer d44:0
LP_0001139	6	61600000000000	1.93675e+13	5	78480000000000	1.1519e+13	0.122414	0.784913		*	1.25389	0.912168	0.349395	Non-Significant	Cer d42:1
LP_0001140	6	5.32167e+11	1.07834e+11	5	587000000000	2.04574e+11	0.581309	0.906587			1.04445	0.235593	0.141482	Non-Significant	Cer d42:0
LP_0001183	6	278539485	1.04903e+07	5	288681204	3.28606e+07	0.489778	0.964869			1.03829	0.31	0.0515953	Non-Significant	(1S,6S,8R,11R)-6-(Hydroxymethyl)-2,6,9-trimethyltricyclo[5.4.0.0^(2,9)]undecane-8,11-diol
LP_0001186	6	707500000000	1.14901e+11	5	688600000000	2.58212e+11	0.874627	1.02745			1.00692	0.0581773	-0.039064	Non-Significant	LysoPC 15:0
LP_0001190	6	1366500000000	2.98733e+11	5	1347200000000	5.22537e+11	0.940237	1.01433			0.999515	0.0267627	-0.0205214	Non-Significant	LysoPC 14:0
LP_0001192	6	209166666666666	1.35561e+13	5	222800000000000	6.36687e+13	0.618281	0.938809			1.03456	0.208814	0.0910963	Non-Significant	LysoPC 16:0
LP_0001196	6	2523209750	1.14563e+09	5	2274989180	9.39654e+08	0.707699	1.10911			1.01656	0.150151	-0.1494	Non-Significant	cis-4-Hydroxy-D-proline | trans-3-Hydroxy-L-proline | trans-4-Hydroxy-L-proline
LP_0001237	6	4.47142e+09	3.72006e+09	5	3283840080	3.08406e+09	0.583823	1.36164		*	1.04044	0.233719	-0.445348	Non-Significant	Cer d48:0
LP_0001239	6	282165765	5.25604e+06	5	284612518	4.07453e+06	0.418632	0.991403			1.07452	0.378168	0.0124562	Non-Significant	TAG 64:3
LP_0001251	6	3.805e+16	3802499178172160	5	3.906e+16	1.03016e+16	0.82738	0.974142			1.02349	0.0822949	0.0377955	Non-Significant	LysoPC 16:0
LP_0001253	6	2.48667e+12	5.14807e+11	5	2464000000000	6.49946e+11	0.949846	1.0092			0.996202	0.0223468	-0.0132109	Non-Significant	LysoPC 16:0e
LP_0001263	6	7.50836e+08	6.1218e+08	5	886617684	5.63732e+08	0.713238	0.846854			1.01521	0.146766	0.239815	Non-Significant	Cer d46:0
LP_0001270	6	8228333333333330	797531608569006	5	8712000000000000	2509595584949890	0.663447	0.944483			1.02126	0.178194	0.0824037	Non-Significant	LysoPC 18:0
LP_0001273	6	3.64833e+13	2.62406e+12	5	39260000000000	1.19314e+13	0.589268	0.929275			1.04336	0.229687	0.105823	Non-Significant	LysoPC 18:0
LP_0001274	6	286000000000	8.74894e+10	5	298800000000	6.88382e+10	0.796911	0.957162			1.01678	0.0985904	0.063165	Non-Significant	LysoPC 18:0e
LP_0001277	6	6.49167e+16	1.3359e+16	5	8.064e+16	1.11818e+16	0.0664442	0.805018			1.65507	1.17754	0.312907	Non-Significant	TAG 54:5
LP_0001281	6	6.56e+16	1.3637e+16	5	8.218e+16	1.19895e+16	0.0632925	0.798248		*	1.73421	1.19865	0.325092	Non-Significant	TAG 54:5
LP_0001283	6	537500000000000	66674582863337	5	517200000000000	101000990094157	0.698065	1.03925			1.02011	0.156104	-0.0555425	Non-Significant	TAG 54:5
LP_0001291	6	4.32735e+10	4.70876e+10	5	35219220500	3.07815e+10	0.751024	1.22869		*	1.00997	0.124346	-0.297121	Non-Significant	D-Gentiobiose
LP_0001308	6	532666666666666	257506245878943	5	455800000000000	168054157937255	0.581852	1.16864			1.04031	0.235187	-0.224832	Non-Significant	LysoPC 18:1
LP_0001311	6	1107166666666660	280198798474701	5	977600000000000	241711191300692	0.438201	1.13254			1.0649	0.358326	-0.179556	Non-Significant	LysoPC 18:1
LP_0001313	6	1.12983e+12	2.54464e+11	5	986400000000	2.36652e+11	0.362069	1.14541			1.09319	0.441209	-0.195865	Non-Significant	LysoPC 18:1e
LP_0001324	6	3560000000000000	686148671936337	5	3754000000000000	1232043018729450	0.748134	0.948322			1.01104	0.126021	0.0765514	Non-Significant	LysoPC 18:2
LP_0001329	6	104408392500	2.65072e+10	5	102363933400	7.2138e+10	0.949642	1.01997			0.996942	0.02244	-0.0285302	Non-Significant	LysoPC 18:3
LP_0001331	6	3.27833e+11	7.02664e+10	5	430000000000	1.36932e+11	0.143367	0.762403		*	1.26718	0.84355	0.391374	Non-Significant	LysoPC 20:0
LP_0001333	6	4.39333e+11	9.76825e+10	5	412400000000	9.65883e+10	0.658077	1.06531			1.01872	0.181723	-0.0912716	Non-Significant	LysoPC 20:1
LP_0001337	6	4.44667e+11	1.08225e+11	5	404600000000	1.02158e+11	0.546385	1.09903			1.04692	0.262501	-0.136228	Non-Significant	LysoPC 20:2
LP_0001339	6	1.33167e+13	3.82069e+12	5	12254000000000	4.12421e+12	0.667987	1.08672			1.01966	0.175232	-0.11998	Non-Significant	LysoPC 20:3
LP_0001358	6	152583333333333	4.2316e+13	5	159060000000000	6.38073e+13	0.844426	0.959282			1.01814	0.0734386	0.0599737	Non-Significant	LysoPC 20:4
LP_0001360	6	2.84167e+11	4.61927e+10	5	288065491200	1.61092e+11	0.95572	0.986465			0.992862	0.0196694	0.0196595	Non-Significant	LysoPC 20:5
LP_0001369	6	4.49568e+10	1.42679e+10	5	70167735800	3.08174e+10	0.105441	0.640704		*	1.34376	0.976991	0.642269	Non-Significant	LysoPC 22:0
LP_0001372	6	76349091000	2.11564e+10	5	71925133400	2.28388e+10	0.746542	1.06151			1.01264	0.126945	-0.086115	Non-Significant	LysoPC 22:4
LP_0001374	6	6.85709e+10	2.39856e+10	5	66939262000	2.82432e+10	0.919618	1.02438			0.997923	0.0363923	-0.0347444	Non-Significant	LysoPC 22:5 (22:5)
LP_0001377	6	2.40667e+11	6.48403e+10	5	221891448600	8.89856e+10	0.694782	1.08461			1.01939	0.158151	-0.117182	Non-Significant	LysoPC 22:5 (22:5)
LP_0001378	6	6.51667e+12	1.97702e+12	5	6908000000000	2.73605e+12	0.789075	0.943351			1.01625	0.102882	0.0841339	Non-Significant	LysoPC 22:6
LP_0001380	6	132000000000	2.73861e+10	5	175200000000	4.60511e+10	0.0849729	0.753425		*	1.33043	1.07072	0.408465	Non-Significant	LysoPC 24:0
LP_0001386	6	2.62667e+12	6.43107e+11	5	2702000000000	1.10821e+12	0.890773	0.972119			0.99927	0.0502331	0.0407945	Non-Significant	LysoPE 16:0
LP_0001389	6	4.79167e+12	9.1493e+11	5	5158000000000	1.60842e+12	0.645365	0.928978			1.02659	0.190195	0.106284	Non-Significant	LysoPE 18:0
LP_0001391	6	45803192500	7.61291e+09	5	49681565000	1.5369e+10	0.597775	0.921935			1.04159	0.223463	0.117262	Non-Significant	LysoPE 18:0
LP_0001393	6	1.47498e+09	6.42426e+08	5	2482321524	2.56831e+09	0.373856	0.594193		*	1.08398	0.427296	0.750998	Non-Significant	TAG 57:1
LP_0001396	6	8.68771e+08	1.31015e+08	5	697579644	1.25173e+08	0.0552558	1.24541		*	2.08829	1.25762	-0.316618	Non-Significant	TAG 57:0
LP_0001399	6	6.65018e+09	4.12885e+09	5	11398660740	1.06777e+10	0.338343	0.583417		*	1.08428	0.470643	0.7774	Non-Significant	TAG 57:2
LP_0001403	6	1.68333e+12	5.81469e+11	5	1654000000000	4.98528e+11	0.931266	1.01773			0.994803	0.0309262	-0.0253617	Non-Significant	LysoPE 18:1
LP_0001407	6	12220000000000	2.83086e+12	5	12470000000000	2.93078e+12	0.889004	0.979952			0.998308	0.0510963	0.0292172	Non-Significant	LysoPE 18:2
LP_0001412	6	5525000000000	1.62377e+12	5	5140000000000	1.73512e+12	0.71292	1.0749			1.01607	0.146959	-0.104206	Non-Significant	LysoPE 20:4
LP_0001416	6	3.49167e+12	1.10756e+12	5	4944000000000	2.17677e+12	0.184674	0.706243		*	1.25716	0.733593	0.501763	Non-Significant	TAG 56:2
LP_0001430	6	4.13333e+13	7.40288e+12	5	54900000000000	2.50526e+13	0.234665	0.752884		*	1.20748	0.629552	0.4095	Non-Significant	TAG 56:3
LP_0001535	6	6.11144e+10	1.79503e+10	5	67296742800	3.83732e+10	0.731741	0.908133			1.01389	0.135643	0.139025	Non-Significant	MePC 31:2
LP_0001536	6	9.06667e+11	3.43701e+11	5	1032400000000	3.67791e+11	0.572566	0.878213			1.04763	0.242174	0.187358	Non-Significant	MePC 30:2e
LP_0001556	6	2630000000000	7.94632e+11	5	3889400000000	2.68428e+12	0.298495	0.676197		*	1.12423	0.525063	0.564485	Non-Significant	MePC 33:2e
LP_0001567	6	4.04981e+10	1.50465e+10	5	35449237600	1.254e+10	0.565811	1.14243			1.04751	0.247329	-0.192101	Non-Significant	MePC 34:2
LP_0001580	6	3.87333e+12	1.11006e+12	5	3778000000000	4.68476e+11	0.862648	1.02523			1.01119	0.0641664	-0.035953	Non-Significant	MePC 35:2e
LP_0001594	6	1.99483e+13	6.52353e+12	5	22320000000000	6.53965e+12	0.563476	0.893743			1.04496	0.249125	0.162069	Non-Significant	MePC 35:4e
LP_0001612	6	10947558000	2.44971e+09	5	11167687800	4.8943e+09	0.924677	0.980289			0.995527	0.0340099	0.0287214	Non-Significant	MePC 38:2e
LP_0001647	6	3.67565e+10	3.04413e+09	5	37873874800	4.56309e+09	0.638406	0.970496			1.03352	0.194903	0.0432054	Non-Significant	3-[(E)-2-(3-Hydroxy-4-methoxyphenyl)vinyl]-5-methoxy-2-(3-methyl-2-buten-1-yl)phenol
LP_0001677	6	98129364	349435	5	9.85446e+07	721824	0.24172	0.995786			1.17744	0.616687	0.00609165	Non-Significant	(2S)-2-[(2R,2primeR,6primeR,8aprimeS)-4,6prime-Dihydroxy-2prime,5prime,5prime,8aprime-tetramethyl-6-oxo-3prime,4prime,4aprime,5prime,6,6prime,7prime,8,8prime,8aprime-decahydro-2primeH-spiro[furo[2,3-e]isoindole-2,1prime-naphthalen]-7(3H)-yl]pentanedioic acid
LP_0001766	6	4.38333e+11	1.40338e+11	5	426800000000	2.01783e+11	0.913456	1.02702			0.99915	0.0393123	-0.0384682	Non-Significant	AcCa 14:2
LP_0001890	6	1.89833e+11	5.84377e+10	5	188800000000	9.41552e+10	0.982668	1.00547			0.99263	0.00759338	-0.00787458	Non-Significant	AcCa 12:0
LP_0001933	6	2.77228e+10	1.11499e+10	5	33819219800	1.5736e+10	0.471109	0.819734			1.0516	0.326878	0.286773	Non-Significant	Cer m42:0
LP_0001968	6	6575000000000	2.9181e+12	5	5700000000000	2.30765e+12	0.600714	1.15351			1.03846	0.221332	-0.206029	Non-Significant	TAG 60:10
LP_0002149	6	882000000000	3.20711e+11	5	1077600000000	3.141e+11	0.335952	0.818486			1.08295	0.473722	0.288971	Non-Significant	PE 36:1
LP_0002151	6	1.33859e+11	6.22316e+10	5	139600000000	2.19499e+10	0.849775	0.958874			1.01124	0.0706958	0.0605862	Non-Significant	PE 36:1p
LP_0002156	6	5.36333e+13	2.5798e+13	5	59920000000000	19836002621496	0.666916	0.895082			1.01944	0.175929	0.159908	Non-Significant	PE 36:2
LP_0002185	6	1.02517e+12	2.04029e+11	5	836600000000	2.8835e+11	0.235776	1.2254		*	1.19635	0.6275	-0.293249	Non-Significant	TAG 55:5
LP_0002186	6	1.02383e+12	2.12836e+11	5	836200000000	2.95486e+11	0.251622	1.22439		*	1.15388	0.599251	-0.292061	Non-Significant	TAG 55:5
LP_0002226	6	9.10833e+16	1.2758e+16	5	1.0186e+17	1.35885e+16	0.208423	0.894201			1.23476	0.681055	0.161329	Non-Significant	TAG 54:4
LP_0002237	6	133407119	2.14469e+06	5	133206146	2.3423e+06	0.885206	1.00151			1.00329	0.0529556	-0.00217501	Non-Significant	N-Acetyl-D-mannosamine
LP_0002285	6	43800000000000	9.52617e+12	5	42600000000000	8.71866e+12	0.833828	1.02817			1.02338	0.0789235	-0.0400774	Non-Significant	TAG 58:7
LP_0002286	6	3.04533e+10	2.50088e+10	5	21827049600	6.53821e+09	0.475756	1.39521		*	1.04705	0.322615	-0.480481	Non-Significant	TAG 58:7
LP_0002292	6	205733333333333	7.76517e+13	5	211600000000000	3.87466e+13	0.88188	0.972275			1.00681	0.0545906	0.0405641	Non-Significant	TAG 58:8
LP_0002328	6	1345666666666660	586171874680683	5	1673400000000000	805756042484324	0.454485	0.804151			1.05757	0.34248	0.314461	Non-Significant	TAG 54:7
LP_0002347	6	34161193000	2.06609e+10	5	40564035400	1.2549e+10	0.561172	0.842155			1.04599	0.250904	0.247843	Non-Significant	TAG 59:4
LP_0002351	6	8.9269e+09	1.40515e+10	5	14917751580	1.18991e+10	0.470674	0.598408		*	1.05277	0.327279	0.7408	Non-Significant	TAG 59:5
LP_0002355	6	7.26167e+13	2.39162e+13	5	73060000000000	3.56487e+13	0.980876	0.993932			0.992651	0.00838569	0.00878105	Non-Significant	TAG 54:7
LP_0002362	6	5.05333e+12	2.57184e+12	5	4800000000000	2.22691e+12	0.866823	1.05278			1.00853	0.0620696	-0.0742009	Non-Significant	TAG 54:8
LP_0002658	6	19920.6	0.00132916	5	19920.6	0.00216795	0.158098	1			1.24658	0.801074	1.1829e-07	Non-Significant
LP_0002767	6	3.14833e+12	4.11408e+11	5	3202000000000	1.08659e+12	0.912766	0.98324			1.0024	0.0396404	0.024385	Non-Significant	LysoPC 17:0
LP_0002769	6	3745000000000	1.37481e+12	5	3346000000000	7.08364e+11	0.573566	1.11925			1.04771	0.241416	-0.162528	Non-Significant	LysoPC 16:1
LP_0002793	6	8.02419e+09	2.23341e+09	5	9040421920	7.40101e+09	0.754593	0.88759			1.00858	0.122287	0.172034	Non-Significant	TAG 56:0
LP_0002826	6	63775742	340292	5	6.3629e+07	312168	0.479028	1.00231			1.04585	0.319639	-0.00332273	Non-Significant	TAG 65:3
LP_0002845	6	1.49633e+12	5.64135e+11	5	1776600000000	9.81623e+11	0.566485	0.842245			1.04347	0.246812	0.247687	Non-Significant	TAG 60:12
LP_0002852	6	86891175000	1.98726e+10	5	125100326000	6.08494e+10	0.177994	0.694572		*	1.27504	0.749596	0.525804	Non-Significant	TAG 60:2
LP_0002880	6	20213.6	0.00546504	5	20213.6	0.00511859	0.300671	1			1.10213	0.521908	2.52183e-07	Non-Significant	TAG 63:2
LP_0002882	6	7.09613e+08	4.85425e+08	5	1248474832	1.01429e+09	0.275751	0.568384		*	1.13192	0.559482	0.815062	Non-Significant	TAG 62:6
LP_0002883	6	20128.7	0.00382971	5	20128.7	0.0034641	0.260995	1			1.1442	0.583368	-1.91129e-07	Non-Significant	TAG 63:1
LP_0002886	6	1.33545e+09	6.74622e+08	5	1723486380	9.33036e+08	0.443666	0.774855		*	1.05938	0.352944	0.368003	Non-Significant	N-Ethylmaleamic acid
LP_0002998	6	246816666666666	126697915005207	5	286000000000000	8.50823e+13	0.57137	0.862995			1.04895	0.243082	0.212575	Non-Significant	TAG 58:9
LP_0002999	6	2.24545e+08	9.64854e+06	5	217770418	1.56876e+07	0.400998	1.03111			1.07984	0.396858	-0.0441964	Non-Significant	TAG 59:1
LP_0003000	6	2.74684e+09	1.8873e+09	5	4422438652	5.67379e+09	0.510189	0.621114		*	1.04517	0.292269	0.68707	Non-Significant	TAG 59:2
LP_0003005	6	1.81017e+10	2.21742e+09	5	20810735600	3.20443e+09	0.13203	0.869825			1.26934	0.879327	0.201202	Non-Significant	TAG 59:3
LP_0003007	6	1.67976e+10	9.06229e+09	5	15042274840	7.83205e+09	0.741988	1.11669			1.01147	0.129603	-0.159234	Non-Significant	O-Acetyl-L-homoserine | N-Methyl-L-glutamic acid
LP_0003099	6	1.13583e+12	2.05965e+11	5	1300000000000	2.86356e+11	0.297125	0.873718			1.12681	0.52706	0.19476	Non-Significant	TAG 55:3
LP_0003102	6	1765000000000	3.13608e+11	5	2106000000000	3.05827e+11	0.102823	0.838082			1.32581	0.987911	0.254837	Non-Significant	TAG 55:4
LP_0003137	6	98100000000000	8.86711e+13	5	82360000000000	7.25332e+13	0.75817	1.19111			1.00844	0.120234	-0.252309	Non-Significant	Octylamine
LP_0003190	6	7.88284e+10	2.87175e+10	5	127329298000	5.41289e+10	0.0885988	0.619091		*	1.3302	1.05257	0.691776	Non-Significant	PC 42:2
LP_0003219	6	7.69632e+10	1.76603e+10	5	86411107000	1.3772e+10	0.356356	0.890664			1.09097	0.448116	0.167047	Non-Significant	PC 19:2
LP_0003221	6	128231305000	3.49582e+10	5	157000000000	2.66927e+10	0.166403	0.81676			1.27537	0.778839	0.292016	Non-Significant	PC 21:4
LP_0003223	6	28750000000000	1.02336e+13	5	23600000000000	5.11028e+12	0.335228	1.21822		*	1.08701	0.47466	-0.284775	Non-Significant	PC 30:0
LP_0003229	6	1846666666666660	225625057710057	5	1604000000000000	128179561553314	0.0625823	1.15129			1.80501	1.20355	-0.203249	Non-Significant	PC 32:0
LP_0003233	6	5.14833e+13	7.6536e+12	5	45040000000000	4.6854e+12	0.136251	1.14306			1.26552	0.86566	-0.192899	Non-Significant	PC 32:0e
LP_0003237	6	789000000000000	361000831023974	5	670800000000000	138808140971630	0.509987	1.17621			1.04671	0.292441	-0.234143	Non-Significant	PC 32:1
LP_0003241	6	1.61833e+13	4.47411e+12	5	15560000000000	2.68477e+12	0.79177	1.04006			1.01376	0.101401	-0.0566667	Non-Significant	PC 32:1e
LP_0003245	6	7.31333e+13	2.56739e+13	5	79600000000000	2.67428e+13	0.692583	0.91876			1.02163	0.159528	0.122239	Non-Significant	PC 32:2
LP_0003247	6	1.68167e+13	5.42417e+12	5	13500000000000	3.00749e+12	0.255742	1.24568		*	1.14874	0.592198	-0.316932	Non-Significant	PC 33:1
LP_0003248	6	2.00868e+10	1.08197e+10	5	20664349200	1.35175e+10	0.938859	0.972049			0.999019	0.0273998	0.0408985	Non-Significant	PC 32:3
LP_0003250	6	6.76667e+13	1.83653e+13	5	66900000000000	1.38586e+13	0.940567	1.01146			0.998897	0.0266101	-0.0164391	Non-Significant	PC 33:2
LP_0003265	6	63600000000000	2.42405e+12	5	61740000000000	9.08257e+12	0.638503	1.03013			1.03215	0.194837	-0.0428213	Non-Significant	PC 34:0
LP_0003268	6	8.18667e+11	1.90248e+11	5	755400000000	4.26767e+10	0.488386	1.08375			1.04341	0.311237	-0.116035	Non-Significant	PC 34:0e
LP_0003285	6	3.06e+16	3733630940518890	5	2.902e+16	3490272195689040	0.490205	1.05445			1.03719	0.309622	-0.0764841	Non-Significant	PC 34:1
LP_0003289	6	64250000000000	5.19144e+12	5	55780000000000	4.41667e+12	0.0182749	1.15185	*		2.50366	1.73815	-0.203949	Non-Significant	PC 34:1e
LP_0003297	6	1.7719e+09	5.42644e+09	5	1598230880	2.74908e+09	0.949915	1.10866			0.994371	0.0223154	-0.148818	Non-Significant	Tyramine
LP_0003332	6	1.335e+17	1.2973e+16	5	1.394e+17	6426507605223850	0.380941	0.957676			1.07329	0.419142	0.0623908	Non-Significant	PC 34:2
LP_0003333	6	199666666666666	2.96828e+13	5	219000000000000	3.44601e+13	0.342956	0.91172			1.08323	0.464761	0.133337	Non-Significant	PC 34:2e
LP_0003338	6	47450000000000	1.28615e+13	5	42640000000000	7.98016e+12	0.487152	1.1128			1.04485	0.312336	-0.154201	Non-Significant	PC 34:2e
LP_0003342	6	4.50667e+11	1.87625e+11	5	766800000000	4.36036e+11	0.140022	0.587724		*	1.28961	0.853805	0.76679	Non-Significant	TAG 58:2
LP_0003343	6	37300000000000	16353103680953	5	42260000000000	1.65598e+13	0.630367	0.882631			1.03117	0.200406	0.180117	Non-Significant	TAG 58:10
LP_0003351	6	22193253500	7.91475e+09	5	23174681400	6.66895e+09	0.831228	0.957651			1.02362	0.08028	0.0624283	Non-Significant	TAG 57:5
LP_0003352	6	547832815	1.5968e+08	5	383937606	1.0484e+08	0.081513	1.42688		*	1.29476	1.08877	-0.512864	Non-Significant	TAG 58:0
LP_0003353	6	5.87186e+10	1.10679e+10	5	76140399200	3.8311e+10	0.311644	0.771189		*	1.09475	0.506342	0.374844	Non-Significant	TAG 58:1
LP_0003357	6	54200000000000	3.94231e+13	5	34940000000000	1.1222e+13	0.321538	1.55123		*	1.10472	0.492767	-0.633413	Non-Significant	PC 34:3 | PC 34:3
LP_0003361	6	54600000000000	3.8101e+13	5	35160000000000	1.04796e+13	0.300816	1.5529		*	1.09898	0.521699	-0.634966	Non-Significant	PC 34:3
LP_0003367	6	420333333333333	98011563943581	5	429000000000000	5.75804e+13	0.866149	0.979798			1.01097	0.0624072	0.0294438	Non-Significant	PC 34:3e
LP_0003370	6	5.66167e+12	1.81786e+12	5	6412000000000	2.83628e+12	0.607151	0.88298			1.03489	0.216704	0.179548	Non-Significant	PC 34:4
LP_0003382	6	223166666666666	3.01557e+13	5	226600000000000	2.52745e+13	0.844529	0.984848			1.01715	0.0733853	0.0220263	Non-Significant	PC 35:2
LP_0003384	6	8.94167e+12	2.78965e+12	5	7554000000000	1.8881e+12	0.370384	1.1837			1.0854	0.431348	-0.243303	Non-Significant	PC 35:1
LP_0003386	6	8.95419e+10	6.98751e+10	5	152297660600	1.69706e+11	0.426878	0.58794		*	1.07801	0.369697	0.76626	Non-Significant	PC 35:3
LP_0003392	6	3061666666666660	705504547587516	5	2728000000000000	529641388110861	0.406926	1.12231			1.07209	0.390484	-0.166474	Non-Significant	PC 36:1
LP_0003394	6	658500000000	2.28131e+11	5	561000000000	1.21025e+11	0.414463	1.1738			1.07642	0.382515	-0.231183	Non-Significant	PC 36:1e
LP_0003396	6	3.995e+16	4720910929047480	5	4.142e+16	3508133406813370	0.579657	0.96451			1.04491	0.236829	0.0521321	Non-Significant	PC 36:2
LP_0003398	6	8.16667e+11	2.41977e+11	5	720800000000	1.76793e+11	0.481161	1.133			1.04426	0.31771	-0.180148	Non-Significant	PC 36:2e
LP_0003425	6	16050000000000	3.52406e+12	5	16540000000000	1.76011e+12	0.784854	0.970375			1.01319	0.105211	0.0433859	Non-Significant	PC 36:3e
LP_0003427	6	2593666666666660	2654221141251540	5	3336200000000000	3215718768798040	0.684081	0.777431		*	1.02425	0.164893	0.363213	Non-Significant	PC 36:3
LP_0003434	6	1030666666666660	196984940202713	5	1118600000000000	165890928021998	0.449833	0.92139			1.05571	0.346949	0.118116	Non-Significant	PC 36:4e | MePC 35:4e
LP_0003435	6	6235000000000000	1297932972075210	5	8938000000000000	4491065575116880	0.189676	0.697583		*	1.25991	0.721987	0.519562	Non-Significant	PC 36:4
LP_0003436	6	4.895e+16	5639769498835920	5	5.15e+16	6194755846681930	0.492961	0.950485			1.03702	0.307188	0.0732636	Non-Significant	PC 36:4
LP_0003439	6	1049666666666660	283202871925174	5	1158400000000000	227096455278368	0.506838	0.906135			1.04416	0.295131	0.142202	Non-Significant	PC 36:4e | PC 36:5e
LP_0003460	6	1.21228e+08	3.20206e+06	5	1.21364e+08	537492	0.928135	0.998883			0.993394	0.0323891	0.00161216	Non-Significant
LP_0003525	6	4.38167e+13	9.3384e+12	5	76980000000000	7.52147e+13	0.307453	0.569195		*	1.09762	0.512221	0.813004	Non-Significant	PC 36:5
LP_0003527	6	1340000000000000	192976682529263	5	1391800000000000	664677515792433	0.858381	0.962782			1.01269	0.0663197	0.0547189	Non-Significant	PC 36:5
LP_0003534	6	897500000000	3.76376e+11	5	1188200000000	6.27914e+11	0.365633	0.755344		*	1.0949	0.436954	0.404794	Non-Significant	PC 36:6
LP_0003536	6	2270000000000	3.91152e+11	5	2867200000000	1.83446e+12	0.452928	0.791713		*	1.05844	0.343971	0.33695	Non-Significant	PC 36:6e
LP_0003543	6	2.96667e+12	4.00683e+11	5	3564000000000	6.33703e+11	0.088932	0.832398			1.31716	1.05094	0.264655	Non-Significant	PC 37:2
LP_0003547	6	55300000000000	8.39333e+12	5	59300000000000	1.45487e+13	0.581105	0.932546			1.0458	0.235746	0.100753	Non-Significant	PC 37:4
LP_0003549	6	1785000000000	5.18951e+11	5	1916600000000	7.37721e+11	0.73632	0.931337			1.0151	0.132934	0.102625	Non-Significant	PC 37:6
LP_0003556	6	9.75167e+11	1.78243e+11	5	981800000000	2.43144e+11	0.959457	0.993244			0.994858	0.0179746	0.00978035	Non-Significant	TAG 58:5
LP_0003561	6	4.71167e+11	6.98983e+10	5	494000000000	7.64853e+10	0.617445	0.953779			1.03474	0.209402	0.0682736	Non-Significant	PC 38:1
LP_0003566	6	54900000000000	1.18222e+13	5	52500000000000	9.56844e+12	0.724013	1.04571			1.01864	0.140254	-0.0644887	Non-Significant	PC 38:2
LP_0003574	6	3771666666666660	773548102361234	5	3746000000000000	674892584045787	0.955049	1.00685			0.993106	0.0199745	-0.00985128	Non-Significant	PC 38:3
LP_0003592	6	130333333333333	1.68246e+13	5	131800000000000	2.94313e+13	0.919438	0.988872			0.999706	0.0364778	0.0161443	Non-Significant	PC 38:4
LP_0003595	6	47850000000000	8.92564e+12	5	43760000000000	8.39363e+12	0.457108	1.09346			1.05472	0.339981	-0.128906	Non-Significant	PC 38:4
LP_0003599	6	261333333333333	7.65994e+13	5	297600000000000	4.02157e+13	0.367147	0.878136			1.09346	0.43516	0.187483	Non-Significant	PC 38:4e
LP_0003600	6	1.89667e+16	1640325171015380	5	2.04e+16	2912043955712200	0.329126	0.929739			1.10651	0.482638	0.105103	Non-Significant	PC 38:4 | MePC 35:1
LP_0003605	6	273000000000000	6.42837e+13	5	252600000000000	6.98233e+13	0.626155	1.08076			1.03353	0.203318	-0.112046	Non-Significant	PC 38:5
LP_0003607	6	546000000000000	9.48599e+13	5	545000000000000	3.58608e+13	0.98283	1.00183			0.99188	0.00752163	-0.00264472	Non-Significant	PC 38:5e
LP_0003611	6	576333333333333	116116608057015	5	594800000000000	152923837252404	0.824709	0.968953			1.02365	0.0836992	0.0455012	Non-Significant	PC 38:5
LP_0003612	6	258933333333333	123273787427281	5	304640000000000	191857103074136	0.643163	0.849965			1.03056	0.191679	0.234525	Non-Significant	PC 38:5
LP_0003618	6	49800000000000	1.51474e+13	5	60860000000000	1.18431e+13	0.217582	0.818271			1.21668	0.662377	0.289349	Non-Significant	PC 38:5e
LP_0003619	6	20198	0.00299444	5	20198	0.00609918	0.738624	1			1.01445	0.131577	-6.90466e-08	Non-Significant	PC 38:6
LP_0003622	6	2.54333e+16	4712819396780090	5	2.726e+16	3097256850827840	0.47796	0.932991			1.04769	0.320608	0.100065	Non-Significant	PC 38:6
LP_0003625	6	28350000000000	7.49633e+12	5	30780000000000	9.05632e+12	0.637334	0.921053			1.03331	0.195633	0.118644	Non-Significant	PC 38:6e
LP_0003627	6	685000000000	9.84601e+10	5	978200000000	5.2912e+11	0.211879	0.700266		*	1.24182	0.673912	0.514025	Non-Significant	PC 38:7
LP_0003628	6	2.18167e+13	5.87313e+12	5	24020000000000	4.91192e+12	0.522362	0.908271			1.04663	0.282028	0.138805	Non-Significant	PC 38:6e
LP_0003630	6	225833333333333	5.92061e+13	5	276600000000000	7.18317e+13	0.230062	0.816462			1.20071	0.638155	0.292543	Non-Significant	PC 38:6
LP_0003633	6	3.21833e+11	1.72095e+11	5	218062521100	1.67198e+11	0.33958	1.47588		*	1.07878	0.469057	-0.561572	Non-Significant	PC 38:7 | MePC 35:4
LP_0003635	6	7.05588e+10	8.48728e+10	5	80473848000	6.89364e+10	0.838792	0.876792			1.0226	0.0763458	0.189694	Non-Significant	PC 39:4
LP_0003638	6	4295000000000	1.28235e+12	5	4782000000000	1.40029e+12	0.562056	0.89816			1.04409	0.25022	0.154956	Non-Significant	PC 39:6
LP_0003642	6	5.83167e+13	8.08045e+12	5	58480000000000	1.02312e+13	0.976998	0.997207			0.994234	0.0101062	0.00403505	Non-Significant	PC 40:4
LP_0003644	6	1.50667e+12	3.41155e+11	5	2056000000000	4.89367e+11	0.0559559	0.732815		*	1.91649	1.25215	0.44848	Non-Significant	PC 40:4
LP_0003645	6	1948448975	1.52242e+09	5	1249965440	6.06186e+08	0.363271	1.5588		*	1.09081	0.439769	-0.640438	Non-Significant	PC 40:1
LP_0003648	6	42327770000	1.00305e+10	5	53476382200	1.59612e+10	0.190512	0.791523		*	1.25031	0.720077	0.337297	Non-Significant	PC 40:3
LP_0003652	6	88400000000000	1.33092e+13	5	110780000000000	4.68182e+13	0.288288	0.797978		*	1.15738	0.540173	0.325579	Non-Significant	TAG 56:4
LP_0003657	6	7090000000000	7.48662e+12	5	8860000000000	7476272466945	0.705122	0.800226			1.01954	0.151736	0.321521	Non-Significant	TAG 56:4
LP_0003662	6	630666666666666	100227075516881	5	599600000000000	119598494973808	0.649837	1.05181			1.02331	0.187196	-0.0728773	Non-Significant	TAG 56:5
LP_0003664	6	502666666666666	122699089917841	5	532600000000000	7.37313e+13	0.64534	0.943798			1.02804	0.190211	0.0834504	Non-Significant	TAG 56:5
LP_0003667	6	83000000000000	1.93822e+13	5	91620000000000	1.69649e+13	0.457715	0.905916			1.0539	0.339405	0.142551	Non-Significant	PC 40:5
LP_0003669	6	8.87167e+13	2.79436e+13	5	79140000000000	3.06777e+13	0.601111	1.12101			1.03263	0.221046	-0.164798	Non-Significant	PC 40:5
LP_0003670	6	5.84167e+12	2.00944e+12	5	6886000000000	9.30231e+11	0.315082	0.84834			1.09628	0.501577	0.237286	Non-Significant	PC 40:4e
LP_0003672	6	4760000000000	1.50816e+12	5	5106000000000	7.93303e+11	0.656463	0.932237			1.02345	0.18279	0.101232	Non-Significant	PC 40:5e
LP_0003808	6	10963.7	1.9926e-12	5	10963.7	0	0.0738115	1			1.20742	1.13188	0	Non-Significant	(2S,3S,4S,5R,6R)-6-[[(3S,4R,6aR,6bS,8aS,14bR)-4-(Hydroxymethyl)-4,6a,6b,11,11,14b-hexamethyl-8a-[(2S,3R,4S,5S,6R)-3,4,5-trihydroxy-6-(hydroxymethyl)oxan-2-yl]oxycarbonyl-1,2,3,4a,5,6,7,8,9,10,12,12a,14,14a-tetradecahydropicen-3-yl]oxy]-3,4,5-trihydroxyoxane-2-carboxylic acid
LP_0003880	6	10581.2	1.9926e-12	5	10581.2	0	0.0738115	1			1.20742	1.13188	0	Non-Significant	(4S,4aR,5S,8S)-4-(Isobutyryloxy)-3,4a,5-trimethyl-9-oxo-4,4a,5,6,7,8,8a,9-octahydronaphtho[2,3-b]furan-8-yl 3-methyl-2-butenoate
LP_0003911	6	1.32491e+10	1.78118e+09	5	13693451200	6.84814e+08	0.613837	0.967553			1.03502	0.211947	0.0475878	Non-Significant	(R)-(-)-2-Phenylglycine | 4-(Methylamino)benzoic acid
LP_0004092	6	2.44046e+09	1.45799e+09	5	1826315760	8.05189e+08	0.424384	1.33627		*	1.07668	0.372241	-0.418214	Non-Significant	15-Crown-5
LP_0004119	6	4755681425	3.86017e+09	5	7421103560	3.41562e+09	0.260904	0.640832		*	1.1484	0.583519	0.641982	Non-Significant	2-(2-Hydroxy-3-buten-2-yl)-3a,6,6,9a-tetramethyldodecahydronaphtho[2,1-b]furan-4,5-diol
LP_0004233	6	9.64167e+12	2.16435e+12	5	10924000000000	1.83747e+12	0.32307	0.882613			1.10307	0.490704	0.180147	Non-Significant	2-Amino-3-methyl-1-butanol
LP_0004323	6	4.21556e+08	1.28233e+07	5	421299812	2.07422e+07	0.980506	1.00061			0.994111	0.00854989	-0.000875407	Non-Significant	3-(3,3-Dichloro-2-hydroxypropyl)-6,8-dimethoxyisochromen-1-one
LP_0004410	6	232541375	6.68655e+06	5	237167232	1.51484e+07	0.514614	0.980495			1.04062	0.288519	0.0284173	Non-Significant	3-[(7S,8S)-5-Hydroxy-2,2,7,8-tetramethyl-6-oxo-7,8-dihydropyrano[3,2-g]chromen-10-yl]-3-phenylpropanoic acid
LP_0004514	6	7.30835e+08	3.32329e+07	5	747683132	7.22324e+07	0.619762	0.977466			1.03388	0.207775	0.0328814	Non-Significant	Xanthurenic acid
LP_0004605	6	78401549	407876	5	7.8629e+07	1.21887e+06	0.675216	0.997107			1.02498	0.170557	0.0041797	Non-Significant	Villosinol
LP_0004622	6	2.21085e+08	5.67659e+07	5	269053380	2.75971e+07	0.120116	0.821715			1.25378	0.920399	0.28329	Non-Significant	5,6-Dimethylbenzimidazole
LP_0004652	6	2.69744e+10	2.14691e+09	5	28864197000	4.67228e+09	0.396015	0.934528			1.08508	0.402289	0.0976904	Non-Significant	Kaempferol 3-O-arabinoside
LP_0004806	6	307384	0.0163299	5	307384	0.0219089	0.438451	1			1.06315	0.358079	-4.38056e-08	Non-Significant	7-[(2E,5E)-7-Hydroxy-3,7-dimethylocta-2,5-dienoxy]chromen-2-one
LP_0004862	6	2170000000000	1.03028e+12	5	2204000000000	1.52677e+12	0.965836	0.984574			0.99582	0.0150965	0.0224292	Non-Significant	AcCa 10:0
LP_0004867	6	104126566000	3.68246e+10	5	121324738000	2.35542e+10	0.392488	0.858247			1.08628	0.406173	0.220536	Non-Significant	AcCa 10:3
LP_0004869	6	1645000000000	7.61886e+11	5	1792200000000	1.14083e+12	0.803623	0.917866			1.01706	0.0949478	0.123644	Non-Significant	AcCa 10:1
LP_0004871	6	5.41901e+09	2.54084e+09	5	7477148260	3.00478e+09	0.248823	0.724743		*	1.16543	0.60411	0.464459	Non-Significant	AcCa 10:2
LP_0004876	6	8.83434e+09	6.24352e+09	5	6220217860	3.49409e+09	0.428243	1.42026		*	1.07404	0.36831	-0.506158	Non-Significant	AcCa 10:4
LP_0004884	6	18285216500	1.27007e+10	5	21149395860	1.87646e+10	0.769876	0.864574			1.01295	0.113579	0.209939	Non-Significant	AcCa 12:4
LP_0004973	6	7.2312e+08	7.89072e+07	5	708444142	6.43408e+07	0.746802	1.02072			1.01174	0.126794	-0.0295808	Non-Significant	alpha-aminopimelic acid
LP_0004990	6	51408599500	7.27623e+10	5	6167139500	3.00898e+10	0.228521	8.33589		*	1.20995	0.641074	-3.05934	Non-Significant	Anthranilic acid | N-Methylnicotinic acid | 4-Aminobenzoic acid
LP_0005105	6	3.21464e+10	3.72883e+10	5	42199060000	1.86532e+10	0.598843	0.76178		*	1.0385	0.222687	0.392553	Non-Significant	Bis(2-hydroxypropyl)amine
LP_0005244	6	2182631410	2.42326e+09	5	1256135700	1.27478e+09	0.463004	1.73758		*	1.0594	0.334415	-0.797076	Non-Significant	Cer d38:0
LP_0005251	6	305372875	2.63059e+07	5	305815950	2.02611e+07	0.976154	0.998551			0.994298	0.0104817	0.00209173	Non-Significant	Cer t38:1
LP_0005272	6	9.09939e+09	3.39956e+09	5	15135390800	7.74751e+09	0.117194	0.601199		*	1.25927	0.931093	0.734085	Non-Significant	Cer t40:0
LP_0005276	6	3.53833e+12	6.70206e+11	5	3760000000000	4.83477e+11	0.553304	0.941046			1.04555	0.257036	0.0876627	Non-Significant	Cer d40:1
LP_0005290	6	2.30225e+10	8.47724e+09	5	12851681520	6.87743e+09	0.0598871	1.7914		*	1.98898	1.22267	-0.841088	Non-Significant	Cer t40:3
LP_0005294	6	39526755000	9.98552e+09	5	60071206200	1.99765e+10	0.0532266	0.657998		*	2.08344	1.27387	0.603844	Non-Significant	Cer t42:0
LP_0005307	6	2301727060	1.42386e+09	5	4242210540	2.71405e+09	0.160932	0.542577		*	1.24212	0.793359	0.882099	Non-Significant	Cer t43:1
LP_0005353	6	2.58833e+11	8.03279e+10	5	286600000000	9.35323e+10	0.608638	0.903117			1.03421	0.215641	0.147015	Non-Significant	DAG 36:3
LP_0005395	6	21078274200	2.58726e+10	5	31280543000	2.82047e+10	0.547145	0.673846		*	1.04655	0.261898	0.569509	Non-Significant	Dexamethasone
LP_0005453	6	1.39822e+09	4.95872e+08	5	1567302680	8.89203e+08	0.698686	0.892117			1.0183	0.155718	0.164695	Non-Significant	dMePE 36:3
LP_0005460	6	2.81226e+08	8.63734e+06	5	276924040	1.04052e+07	0.472016	1.01553			1.05148	0.326043	-0.0222394	Non-Significant	Dodecyltrimethylammonium
LP_0005546	6	1.80596e+10	2.39437e+09	5	21544358200	3.02486e+09	0.0613123	0.838252			1.86662	1.21245	0.254544	Non-Significant	TAG 57:3
LP_0005552	6	31669403500	1.11084e+10	5	35295080200	7.69565e+09	0.553961	0.897275			1.04499	0.256521	0.156377	Non-Significant	TAG 57:4
LP_0005557	6	3703333333333330	1134507235175980	5	4098000000000000	852244096488793	0.538265	0.903693			1.05158	0.269004	0.146096	Non-Significant	PC 40:6
LP_0005559	6	8.99667e+12	2.57168e+12	5	10206000000000	2.58874e+12	0.458607	0.881508			1.05374	0.338559	0.181955	Non-Significant	PC 40:6e
LP_0005561	6	8.23333e+13	2.30189e+13	5	92220000000000	1.68715e+13	0.446599	0.892793			1.05946	0.350083	0.163603	Non-Significant	PC 40:7
LP_0005566	6	2.84667e+13	6.08331e+12	5	29040000000000	6.87044e+12	0.886443	0.980257			1.00056	0.0523494	0.0287679	Non-Significant	PC 40:7e
LP_0005573	6	6.62657e+09	1.47308e+09	5	8228997260	2.33065e+09	0.197672	0.80527			1.23096	0.704054	0.312455	Non-Significant	PC 42:1
LP_0005575	6	3.52833e+11	8.20035e+10	5	460000000000	1.7176e+11	0.205855	0.767029		*	1.23288	0.686438	0.382647	Non-Significant	PC 42:10
LP_0005577	6	1.20254e+10	7.25377e+08	5	10586968200	1.13603e+09	0.0310497	1.13587	*		2.2687	1.50794	-0.183797	Non-Significant	PC 42:3
LP_0005580	6	5.96998e+10	1.90866e+10	5	49458495000	8.69798e+09	0.299509	1.20707		*	1.11275	0.52359	-0.271507	Non-Significant	PC 42:4
LP_0005582	6	494274265	3.88887e+07	5	493940736	2.77727e+07	0.987572	1.00068			0.993009	0.00543105	-0.000973838	Non-Significant	PE 32:1
LP_0005588	6	3.62333e+11	2.11975e+11	5	365000000000	1.4322e+11	0.981489	0.992694			0.992354	0.00811478	0.0105789	Non-Significant	PE 34:1
LP_0005589	6	539000000000	2.26747e+11	5	412400000000	7.37279e+10	0.265295	1.30698		*	1.14025	0.576272	-0.386241	Non-Significant	PE 34:1p
LP_0005593	6	2.94333e+12	1.60107e+12	5	3022000000000	5.59437e+11	0.919522	0.973969			0.998807	0.0364379	0.0380527	Non-Significant	PE 34:2p | PE 34:3e
LP_0005595	6	17650000000000	1.10589e+13	5	18940000000000	6729264447174	0.82549	0.93189			1.02346	0.0832881	0.101768	Non-Significant	PE 34:2
LP_0005596	6	1.57421e+10	1.03984e+10	5	10526473000	7.34136e+09	0.37193	1.49547		*	1.08414	0.429539	-0.580602	Non-Significant	PE 34:3
LP_0005602	6	6827255650	2.0762e+09	5	7239118080	1.49125e+09	0.72009	0.943106			1.01703	0.142613	0.0845082	Non-Significant	PE 35:2
LP_0005607	6	4.13667e+11	1.55091e+11	5	330800000000	7.91593e+10	0.30953	1.2505		*	1.09434	0.509297	-0.322509	Non-Significant	PE 35:3
LP_0005614	6	1.66787e+09	1.37733e+09	5	1202393310	3.88519e+08	0.486266	1.38713		*	1.04499	0.313127	-0.472099	Non-Significant	PE 35:4
LP_0005618	6	6.27833e+12	3.42165e+12	5	7370000000000	1.00217e+12	0.511309	0.851877			1.04551	0.291317	0.231283	Non-Significant	PE 36:2p
LP_0005620	6	5.37333e+13	2.49877e+13	5	60180000000000	1.92683e+13	0.649153	0.892877			1.02665	0.187653	0.163467	Non-Significant	PE 36:2
LP_0005627	6	1798000000000	8.09998e+11	5	2224000000000	1.15025e+12	0.489312	0.808453			1.03931	0.310414	0.306764	Non-Significant	PE 36:3
LP_0005630	6	1.60833e+12	8.44971e+11	5	1680000000000	2.47285e+11	0.859771	0.957341			1.01215	0.0656171	0.0628948	Non-Significant	PE 36:3p
LP_0005632	6	2.04833e+13	8.55182e+12	5	21220000000000	4390558051091	0.866139	0.965284			1.01203	0.0624123	0.0509741	Non-Significant	PE 36:4
LP_0005636	6	8.86121e+10	1.02526e+10	5	113369230000	2.49858e+10	0.0526169	0.781624		*	2.13586	1.27887	0.355454	Non-Significant	PE 36:4
LP_0005638	6	7.33167e+13	33545814443335	5	86260000000000	2.20413e+13	0.479874	0.84995			1.04561	0.318873	0.234551	Non-Significant	PE 36:4p | PE 36:5e
LP_0005642	6	1.90743e+08	4.30733e+06	5	192555778	6.52364e+06	0.593221	0.990586			1.04361	0.226784	0.0136457	Non-Significant	PE 36:5
LP_0005649	6	2.25676e+08	4.27708e+06	5	228663818	3.1222e+06	0.227269	0.986935			1.22101	0.64346	0.0189732	Non-Significant	PE 38:1
LP_0005651	6	8.68438e+10	4.20384e+10	5	91107257200	1.61447e+10	0.836438	0.953204			1.022	0.0775661	0.0691429	Non-Significant	PE 38:2p
LP_0005654	6	1443483415	1.27552e+09	5	1918499196	1.68227e+09	0.606574	0.752402		*	1.03714	0.217116	0.410424	Non-Significant	PE 38:2
LP_0005663	6	93600000000000	2.34402e+13	5	106260000000000	1.81944e+13	0.351298	0.880858			1.09381	0.454324	0.183018	Non-Significant	PE 38:4
LP_0005674	6	9.74333e+13	4.89368e+13	5	141940000000000	3.08491e+13	0.113099	0.68644		*	1.29122	0.946541	0.542794	Non-Significant	PE 38:4p
LP_0005677	6	196919220000	8.00949e+10	5	97484305200	5.68321e+10	0.0453064	2.02001	*	*	1.98623	1.34384	-1.01436	Sig.Depleted	PE 38:4
LP_0005683	6	18350000000000	6.32384e+12	5	22180000000000	4.89714e+12	0.298595	0.827322			1.12075	0.524918	0.273479	Non-Significant	PE 38:5 | PE 38:6p
LP_0005687	6	1.89667e+13	1.01449e+13	5	22300000000000	5.73062e+12	0.532069	0.850523			1.04883	0.274032	0.233578	Non-Significant	PE 38:5p
LP_0005690	6	7.85333e+13	48934718418181	5	90020000000000	2.92572e+13	0.657374	0.872399			1.02196	0.182187	0.19694	Non-Significant	PE 38:6
LP_0005699	6	1.17346e+09	1.22412e+09	5	1676813340	1.73316e+09	0.586131	0.699818		*	1.04117	0.232005	0.514948	Non-Significant	PE 40:3
LP_0005700	6	18379799400	2.18436e+10	5	15730615000	3.4818e+09	0.796216	1.16841			1.01708	0.0989692	-0.224546	Non-Significant	PE 40:4
LP_0005705	6	911000000000	4.43649e+11	5	1224000000000	2.80028e+11	0.206547	0.744281		*	1.2303	0.68498	0.426081	Non-Significant	PE 40:4p
LP_0005708	6	2.37833e+12	3.69779e+11	5	2500000000000	3.15436e+11	0.576422	0.951333			1.04596	0.23926	0.0719772	Non-Significant	PE 40:5
LP_0005710	6	190544190000	5.99257e+10	5	202600000000	4.74531e+10	0.724444	0.940495			1.01794	0.139995	0.0885086	Non-Significant	PE 40:5p
LP_0005712	6	209500000000	1.07163e+11	5	247600000000	4.6312e+10	0.481194	0.846123			1.04227	0.31768	0.241061	Non-Significant	PE 40:5p
LP_0005725	6	2.11318e+09	4.62603e+08	5	1797766392	1.6469e+09	0.661529	1.17545			1.02118	0.179451	-0.23321	Non-Significant	TAG 55:0
LP_0005731	6	16695000000000	1.00604e+13	5	19560000000000	6.54584e+12	0.59877	0.853528			1.04002	0.22274	0.22849	Non-Significant	PE 40:6
LP_0005733	6	18050000000000	7.5667e+12	5	24560000000000	5.87733e+12	0.151905	0.734935		*	1.28067	0.818428	0.444312	Non-Significant	PE 40:6p
LP_0005750	6	1.74833e+11	7.51623e+10	5	245000000000	5.46077e+10	0.116882	0.713605		*	1.28103	0.932252	0.486801	Non-Significant	PE 42:6p
LP_0005759	6	23950000000000	4.6565e+12	5	21720000000000	5.4062e+12	0.480463	1.10267			1.04482	0.31834	-0.141002	Non-Significant	TAG 58:6
LP_0005765	6	2.88833e+13	7.0255e+12	5	26460000000000	4.01784e+12	0.51337	1.09158			1.04582	0.28957	-0.126424	Non-Significant	TAG 58:7
LP_0005803	6	626833333333333	9.91734e+13	5	590400000000000	119479286907815	0.593281	1.06171			1.04205	0.226739	-0.0863892	Non-Significant	TAG 56:5
LP_0005809	6	1539462805	9.27865e+08	5	1100583400	5.29268e+08	0.374917	1.39877		*	1.0785	0.426064	-0.484159	Non-Significant	GlcCer t42:1O
LP_0005862	6	20447.6	0.00273252	5	20447.6	0.00244949	0.0642045	1			1.7163	1.19243	2.35186e-07	Non-Significant
LP_0005874	6	7.79601e+09	9.88559e+08	5	8594329940	1.76933e+09	0.367915	0.907111			1.08689	0.434253	0.140649	Non-Significant	Hex1Cer t34:1
LP_0005925	6	1.73742e+09	1.49258e+09	5	982886146	6.1682e+08	0.320836	1.76767		*	1.10926	0.493717	-0.821853	Non-Significant	Phenethylamine
LP_0005959	6	7.22809e+09	1.81614e+09	5	7829200840	2.25639e+09	0.635487	0.923222			1.03337	0.196894	0.11525	Non-Significant	Hex3Cer d40:1
LP_0005960	6	7.11742e+09	2.16894e+09	5	7736204940	2.22436e+09	0.65241	0.920014			1.02588	0.185479	0.120272	Non-Significant	Hex3Cer d42:1
LP_0005961	6	1.31072e+10	1.94619e+09	5	14377951400	1.79182e+09	0.293029	0.91162			1.13484	0.533089	0.133495	Non-Significant	Hex2Cer d42:1
LP_0005984	6	7.20667e+11	2.46992e+11	5	818400000000	1.4237e+11	0.455833	0.88058			1.05399	0.341194	0.183474	Non-Significant	Hex1Cer d40:1
LP_0005992	6	2095000000000	3.55007e+11	5	1842000000000	2.64518e+11	0.221366	1.13735			1.21918	0.654888	-0.185677	Non-Significant	Hex1Cer d34:1
LP_0005994	6	3150000000000	1.05263e+12	5	3638000000000	6.87983e+11	0.398281	0.86586			1.08317	0.399811	0.207794	Non-Significant	Hex1Cer d42:1
LP_0006021	6	1.69833e+11	4.28552e+10	5	170600000000	3.39897e+10	0.974915	0.995506			0.994886	0.011033	0.006498	Non-Significant	Hex3Cer d34:1
LP_0006026	6	3.01046e+10	3.77783e+09	5	29562805000	1.13329e+09	0.765909	1.01833			1.01015	0.115823	-0.0261999	Non-Significant	Hex2Cer d42:2
LP_0006033	6	1.17798e+11	4.65915e+10	5	108334194800	7.25972e+09	0.66633	1.08735			1.0214	0.176311	-0.12082	Non-Significant	PI 36:1
LP_0006090	6	4885000000000	1.9331e+12	5	5050000000000	1.55928e+12	0.881491	0.967327			1.00847	0.0547819	0.0479248	Non-Significant	PI 36:2
LP_0006095	6	4.505e+09	3.70654e+09	5	5140357260	2.42785e+09	0.750633	0.876397			1.01068	0.124572	0.190343	Non-Significant	PI 36:2
LP_0006098	6	7.69541e+10	3.10311e+10	5	72054529200	1.6058e+10	0.758123	1.068			1.0096	0.12026	-0.0949097	Non-Significant	PI 36:3
LP_0006103	6	1.52933e+12	5.95122e+11	5	1468000000000	2.22755e+11	0.833401	1.04178			1.02515	0.0791458	-0.0590509	Non-Significant	PI 36:4
LP_0006197	6	3.61833e+13	1.62625e+13	5	42040000000000	9.94299e+12	0.501569	0.860688			1.03917	0.299669	0.216437	Non-Significant	PI 38:4
LP_0006201	6	1.11017e+12	3.71992e+11	5	1795800000000	8.64418e+11	0.11041	0.618202		*	1.30118	0.95699	0.69385	Non-Significant	TAG 58:3
LP_0006207	6	1295000000000	3.59597e+11	5	1780000000000	7.29418e+11	0.183044	0.727528		*	1.26972	0.737445	0.458925	Non-Significant	TAG 58:4
LP_0006208	6	1.18718e+10	2.61975e+09	5	14099081400	6.04161e+09	0.432447	0.842026			1.07474	0.364067	0.248064	Non-Significant	PI 38:5
LP_0006210	6	10683682800	2.99267e+09	5	11636761520	4.94669e+09	0.701803	0.918098			1.01878	0.153785	0.123281	Non-Significant	PI 38:5
LP_0006233	6	5.00333e+12	2.64839e+12	5	4624000000000	4.60512e+12	0.867523	1.08204			1.00721	0.0617188	-0.113748	Non-Significant	Piperine
LP_0006262	6	21405052500	1.9204e+10	5	9610836000	2.3412e+09	0.209145	2.22718		*	1.23238	0.679554	-1.15522	Non-Significant	L-Prolylglycine | Glycylproline | 5-delta-Hydroxybutylhydantoin
LP_0006387	6	2.33097e+10	1.72856e+09	5	23799967400	5.60347e+09	0.842213	0.9794			1.01996	0.074578	0.0300295	Non-Significant	Pyroglutamic acid
LP_0006488	6	2.46703e+11	1.18686e+11	5	567065004000	4.37528e+11	0.11663	0.435052		*	1.30436	0.933188	1.20074	Non-Significant	Serotonin
LP_0006493	6	232000000000000	4.94409e+13	5	268400000000000	103069394099315	0.460489	0.864382			1.05585	0.33678	0.21026	Non-Significant	SM d32:1
LP_0006500	6	5.23667e+16	3604811599330350	5	5.12e+16	4409648512069860	0.640102	1.02279			1.03169	0.193751	-0.032505	Non-Significant	SM d34:1
LP_0006503	6	1.97505e+10	8.67591e+09	5	20499772800	6.59972e+09	0.877783	0.963448			1.00633	0.056613	0.0537219	Non-Significant	SM t34:1
LP_0006505	6	73050000000000	1.97196e+13	5	97520000000000	5.35611e+13	0.322608	0.749077		*	1.10493	0.491325	0.416814	Non-Significant	SM d34:4
LP_0006512	6	5.93667e+12	8.94353e+11	5	5480000000000	9.32872e+11	0.429496	1.08333			1.07472	0.367041	-0.115477	Non-Significant	SM d36:3
LP_0006516	6	654000000000	1.11242e+11	5	634400000000	2.30242e+11	0.856922	1.0309			1.01315	0.0670587	-0.0438979	Non-Significant	TAG 55:6
LP_0006521	6	9.18144e+10	4.12685e+10	5	78957546200	4.19859e+10	0.621964	1.16283			1.03284	0.206235	-0.217644	Non-Significant	SM d36:4
LP_0006522	6	157333333333333	6.37704e+12	5	156800000000000	1.07098e+13	0.920464	1.0034			0.996866	0.0359933	-0.0048988	Non-Significant	SM d36:4
LP_0006525	6	53600000000000	1.03276e+13	5	60080000000000	9.37827e+12	0.308612	0.892144			1.09462	0.510587	0.164652	Non-Significant	SM d36:5
LP_0006527	6	184600000000000	7.72149e+13	5	145300000000000	2.83981e+13	0.311953	1.27047		*	1.09233	0.505911	-0.345368	Non-Significant	SM d38:1
LP_0006531	6	172666666666666	3.54326e+13	5	191000000000000	40118574251835	0.441295	0.904014			1.06066	0.355271	0.145583	Non-Significant	SM d38:2
LP_0006533	6	2.00667e+13	4.54914e+12	5	15204000000000	4.4803e+12	0.109264	1.31983		*	1.31597	0.961523	-0.40035	Non-Significant	SM d38:4
LP_0006536	6	1.05517e+13	3.21634e+12	5	9632000000000	2.95896e+12	0.636398	1.09548			1.03332	0.196271	-0.131564	Non-Significant	SM d38:5
LP_0006537	6	1166833333333330	210595742280480	5	1334000000000000	102615788258922	0.141362	0.874688			1.26994	0.849667	0.19316	Non-Significant	SM d40:1
LP_0006538	6	574333333333333	150222057856583	5	770800000000000	9.40888e+13	0.0323387	0.745113	*	*	2.2152	1.49028	0.424468	Sig.Enriched	SM d40:2
LP_0006543	6	277333333333333	5.18871e+13	5	326600000000000	6.38342e+13	0.190759	0.849153			1.24447	0.719516	0.235904	Non-Significant	SM d41:1
LP_0006545	6	100450000000000	1.67823e+13	5	135020000000000	3.64651e+13	0.0663764	0.743964		*	1.69183	1.17799	0.426696	Non-Significant	SM d41:2
LP_0006563	6	530500000000000	158816560849301	5	787400000000000	147948639736903	0.0223499	0.673736	*	*	2.44954	1.65073	0.569744	Sig.Enriched	SM d42:2
LP_0006567	6	1288833333333330	257153974627394	5	1524000000000000	124418648119966	0.0958821	0.845691			1.31359	1.01826	0.241797	Non-Significant	SM d42:1
LP_0006568	6	945666666666666	8.13429e+13	5	879400000000000	163652986529424	0.403406	1.07535			1.07837	0.394258	-0.104812	Non-Significant	SM d42:3
LP_0006570	6	112200000000000	3.23483e+13	5	104840000000000	3.87214e+13	0.738674	1.0702			1.01198	0.131547	-0.0978834	Non-Significant	SM d42:4
LP_0006642	6	685500000000	1.03668e+11	5	584200000000	6.77695e+10	0.0944497	1.1734			1.34437	1.0248	-0.230694	Non-Significant	PC 34:1
LP_0006685	6	5.49722e+09	3.20991e+09	5	13199544740	9.84599e+09	0.101995	0.41647		*	1.34682	0.991422	1.26372	Non-Significant	TAG 62:3
LP_0006690	6	609914731	4.43988e+08	5	1646725410	2.10936e+09	0.266279	0.37038		*	1.13117	0.574663	1.43292	Non-Significant	TAG 62:2
LP_0006709	6	2.47667e+11	9.50929e+10	5	469200000000	2.64392e+11	0.0862586	0.527849		*	1.31305	1.0642	0.921803	Non-Significant	TAG 60:3
LP_0006990	6	76317285	449570	5	7.64368e+07	594644	0.712573	0.998436			1.0169	0.14717	0.00225765	Non-Significant
LP_0006997	6	13715034600	1.30054e+10	5	12474984842	2.1094e+10	0.907197	1.0994			1.0013	0.0422985	-0.13672	Non-Significant
LP_0006999	6	4.72326e+08	7.40925e+07	5	431742962	1.52458e+07	0.263169	1.094			1.13556	0.579766	-0.12961	Non-Significant
LP_0007094	6	2559463555	3.44315e+09	5	2820791600	1.65531e+09	0.880635	0.907356			1.00854	0.055204	0.140259	Non-Significant	Pectolinarigenin
LP_0007178	6	912000000000	1.01619e+11	5	1046000000000	3.22149e+11	0.356573	0.871893			1.08859	0.447851	0.197777	Non-Significant	TAG 56:7
LP_0007209	6	6.7214e+08	2.27586e+08	5	873021288	3.20479e+08	0.254897	0.769901		*	1.14966	0.593636	0.377256	Non-Significant	TAG 30:0
LP_0007219	6	9.38788e+08	4.36311e+08	5	1014154524	7.91294e+08	0.84529	0.925686			1.01695	0.0729945	0.111406	Non-Significant	TAG 38:1
LP_0007221	6	8.01667e+13	1.0779e+13	5	76580000000000	1.44018e+13	0.647387	1.04684			1.02831	0.188836	-0.0660348	Non-Significant	TAG 38:4e
LP_0007228	6	4138564150	2.84334e+09	5	2123809606	1.69756e+09	0.199449	1.94865		*	1.22121	0.700168	-0.962476	Non-Significant	TAG 40:0
LP_0007285	6	6.37751e+08	9.11602e+07	5	635989416	5.53135e+07	0.970802	1.00277			0.995322	0.0128695	-0.00399076	Non-Significant	Hordenine
LP_0007308	6	7.46214e+07	328206	5	7.50398e+07	214440	0.0374235	0.994423	*		2.05081	1.42686	0.00806787	Non-Significant	TAG 66:3
LP_0007329	6	5.8987e+10	3.43572e+10	5	25936136860	3.93648e+10	0.170781	2.27432		*	1.28203	0.76756	-1.18543	Non-Significant	TAG 42:0
LP_0007333	6	2.08403e+10	2.49935e+10	5	6818433600	2.47827e+10	0.376655	3.05647		*	1.07504	0.424056	-1.61186	Non-Significant	TAG 42:2
LP_0007354	6	1672000000000	8.645e+11	5	2252000000000	1.008e+12	0.330423	0.742451		*	1.1041	0.48093	0.429632	Non-Significant	TAG 56:6
LP_0007362	6	9.86833e+11	2.98366e+11	5	920400000000	2.89342e+11	0.718017	1.07218			1.02068	0.143865	-0.100545	Non-Significant	TAG 60:9
LP_0007364	6	1.04843e+09	3.74111e+08	5	1212550946	5.78901e+08	0.58311	0.864647			1.04086	0.23425	0.209817	Non-Significant	TAG 61:3
LP_0007366	6	20056	0.00350238	5	20056	0.00572713	0.301969	1			1.09589	0.520037	2.20596e-07	Non-Significant	TAG 61:1
LP_0007367	6	158954670	1.63853e+06	5	158026986	2.6089e+06	0.489288	1.00587			1.04128	0.310436	-0.00844446	Non-Significant	TAG 61:2
LP_0007377	6	1.80833e+16	5005763345052040	5	2.332e+16	6002666074337300	0.148422	0.775443		*	1.27086	0.828501	0.366907	Non-Significant	TAG 54:6
LP_0007379	6	1775000000000000	353878510226320	5	1738000000000000	409536323175368	0.875682	1.02129			1.00602	0.0576537	-0.0303909	Non-Significant	TAG 56:6
LP_0007383	6	1898333333333330	311860011329870	5	1930000000000000	399812456034076	0.885705	0.983592			1.00282	0.0527108	0.0238675	Non-Significant	TAG 56:7
LP_0007392	6	1.52833e+12	6.96948e+11	5	2566000000000	7.33198e+11	0.0397367	0.595609	*	*	2.07387	1.40081	0.747562	Sig.Enriched	Cer d42:2
LP_0007396	6	1416500000000	7.5136e+11	5	2434000000000	8.6927e+11	0.0667154	0.581964		*	1.62489	1.17577	0.780999	Non-Significant	Cer d42:2
LP_0007398	6	2.81683e+09	5.70776e+08	5	1971679288	9.26001e+08	0.0955643	1.42865		*	1.3258	1.0197	-0.514648	Non-Significant	TAG 43:0
LP_0007410	6	1.00867e+12	5.6054e+11	5	520800000000	6.72807e+11	0.221229	1.93676		*	1.22458	0.655159	-0.953648	Non-Significant	TAG 44:1
LP_0007415	6	561500000000	3.85596e+11	5	266826986400	6.02907e+11	0.350431	2.10436		*	1.09422	0.455397	-1.07338	Non-Significant	TAG 44:2
LP_0007443	6	5945000000000	4.69875e+12	5	3763600000000	4.86367e+12	0.46966	1.5796		*	1.05698	0.328217	-0.659564	Non-Significant	TAG 46:0
LP_0007446	6	7.25667e+12	2.73892e+12	5	6356000000000	5.24373e+12	0.721798	1.1417			1.01814	0.141584	-0.191188	Non-Significant	TAG 46:2
LP_0007459	6	1450500000000	1.31367e+12	5	1005200000000	1612913884868	0.625241	1.443		*	1.03358	0.203952	-0.529068	Non-Significant	TAG 46:3
LP_0007461	6	3.73167e+11	1.19193e+11	5	347800000000	1.67152e+11	0.775465	1.07293			1.01421	0.110438	-0.101562	Non-Significant	TAG 47:1
LP_0007481	6	6.77667e+13	3.46223e+13	5	58420000000000	5.73188e+13	0.745481	1.15999			1.01371	0.127563	-0.214113	Non-Significant	TAG 48:0
LP_0007491	6	2.49222e+10	4.81372e+09	5	23346023000	4.00151e+09	0.574721	1.06752			1.04634	0.240543	-0.0942571	Non-Significant	TAG 60:7
LP_0007492	6	234500000000	5.69096e+10	5	304200000000	1.35609e+11	0.278751	0.770874		*	1.13997	0.554784	0.375432	Non-Significant	TAG 60:7
LP_0007495	6	559500000000000	305597611247208	5	472080000000000	470072645449615	0.718036	1.18518			1.01939	0.143854	-0.245107	Non-Significant	TAG 48:1
LP_0007498	6	731500000000000	331752166533995	5	739000000000000	534186297091192	0.977832	0.989851			0.993239	0.00973556	0.0147165	Non-Significant	TAG 48:2
LP_0007503	6	1.94833e+12	4.93292e+11	5	2484000000000	8.6904e+11	0.229475	0.784353		*	1.20916	0.639264	0.350425	Non-Significant	TAG 48:4
LP_0007507	6	53800000000000	20624742422634	5	59100000000000	3.2896e+13	0.751283	0.910321			1.00908	0.124196	0.135552	Non-Significant	TAG 48:3
LP_0007524	6	1.99667e+12	5.05081e+11	5	2520000000000	8.94399e+11	0.25145	0.792328		*	1.15794	0.599548	0.33583	Non-Significant	TAG 48:4
LP_0007528	6	3.81833e+11	1.58186e+11	5	317458212000	2.49654e+11	0.614794	1.20278		*	1.03504	0.211271	-0.266376	Non-Significant	TAG 49:0
LP_0007532	6	1.65783e+13	5.92098e+12	5	14974000000000	9.65696e+12	0.742064	1.10714			1.01031	0.129559	-0.146839	Non-Significant	TAG 49:1
LP_0007536	6	1.21083e+13	4.14432e+12	5	11954000000000	6721642656375	0.963672	1.01291			0.996401	0.0160707	-0.0185068	Non-Significant	TAG 49:2
LP_0007539	6	7.26833e+11	2.49845e+11	5	712400000000	3.84501e+11	0.941677	1.02026			0.997177	0.026098	-0.0289371	Non-Significant	TAG 49:3
LP_0007542	6	246174800	4.11804e+07	5	240458454	1.98777e+07	0.784048	1.02377			1.01454	0.105657	-0.0338954	Non-Significant	TAG 49:5
LP_0007547	6	2.97167e+13	1.9772e+13	5	30664000000000	27759277368116	0.948719	0.969106			0.996929	0.0228622	0.0452736	Non-Significant	TAG 50:0
LP_0007555	6	1.06748e+09	3.37456e+08	5	1395593840	6.96666e+08	0.331714	0.764891		*	1.09177	0.479236	0.386673	Non-Significant	TAG 61:4
LP_0007558	6	119428319	1.67005e+06	5	1.19146e+08	1.21288e+06	0.760356	1.00237			1.00768	0.118983	-0.00341812	Non-Significant	TAG 61:6
LP_0007559	6	134595185	2.22312e+06	5	135961138	1.7177e+06	0.291734	0.989953			1.15848	0.535013	0.0145675	Non-Significant	TAG 61:7
LP_0007571	6	2.82853e+09	1.32598e+09	5	3273923120	1.20189e+09	0.577363	0.863956			1.04421	0.238551	0.21097	Non-Significant
LP_0007592	6	1.39276e+11	7.24315e+10	5	95578373000	5.15368e+10	0.28861	1.4572		*	1.15024	0.539688	-0.543195	Non-Significant	Glycyl-L-phenylalanine
LP_0007619	6	1.965e+16	7239544184546420	5	2.006e+16	7371770479335340	0.928118	0.979561			0.994348	0.0323966	0.0297923	Non-Significant	TAG 50:2
LP_0007621	6	9393333333333330	2924104421300070	5	9508000000000000	4099331652842930	0.957981	0.98794			0.994268	0.0186433	0.0175047	Non-Significant	TAG 50:1
LP_0007652	6	1.52167e+16	6908955540938630	5	1.5684e+16	5970450569261920	0.908214	0.970203			1.00141	0.0418119	0.0436412	Non-Significant	TAG 50:3
LP_0007999	6	34075674000	7.48517e+09	5	32303328800	1.05435e+10	0.751763	1.05487			1.00849	0.123919	-0.0770594	Non-Significant	Hex1Cer d42:1O
LP_0008008	6	1.07655e+10	2.65577e+09	5	10899027480	1.90181e+09	0.927326	0.98775			0.995445	0.0327675	0.017782	Non-Significant	Hex2Cer d32:1
LP_0008015	6	18404863000	1.69753e+09	5	16557384600	1.8694e+09	0.119932	1.11158			1.2639	0.921066	-0.152612	Non-Significant	Hex1Cer d34:2
LP_0008200	6	7.45542e+09	8.42507e+09	5	9406047580	6.9199e+09	0.68898	0.79262		*	1.02459	0.161793	0.335299	Non-Significant	GlcCer d36:1
LP_0008224	6	163746379000	1.18093e+11	5	96382008000	1.09396e+10	0.23951	1.69893		*	1.17714	0.620677	-0.764627	Non-Significant	Hex1Cer d42:2
LP_0008225	6	9585000000000	1.80766e+12	5	9218000000000	8.90629e+11	0.690238	1.03981			1.0223	0.161001	-0.0563247	Non-Significant	Hex2Cer d34:1
LP_0008282	6	285000000000	8.80977e+10	5	326600000000	9.47697e+10	0.470159	0.872627			1.05593	0.327756	0.196563	Non-Significant	Hex1Cer d41:1
LP_0008292	6	35713336500	8.31837e+09	5	31565659400	1.09516e+10	0.492673	1.1314			1.0404	0.307441	-0.178107	Non-Significant	Hex1Cer d42:3
LP_0008337	6	7.16928e+10	1.6851e+10	5	70777249600	7.31188e+09	0.913111	1.01294			1.00077	0.0394764	-0.0185419	Non-Significant	Hex2Cer d34:2
LP_0008424	6	649333333333333	282000472812842	5	767000000000000	361521783576038	0.558444	0.846588			1.04625	0.253021	0.240267	Non-Significant	TAG 50:4
LP_0008433	6	57402435000	1.69151e+10	5	75613204600	3.88267e+10	0.323479	0.759159		*	1.10103	0.490154	0.397526	Non-Significant	TAG 60:6
LP_0008435	6	1.30112e+09	7.72523e+08	5	1199932720	5.09042e+08	0.80818	1.08433			1.01462	0.092492	-0.116804	Non-Significant	TAG 60:6
LP_0008442	6	3.10067e+12	2.28616e+12	5	3154600000000	2.15335e+12	0.968986	0.982903			0.998128	0.0136825	0.0248786	Non-Significant	TAG 50:5
LP_0008445	6	3.08167e+12	2.30649e+12	5	3079800000000	2.03785e+12	0.998908	1.00061			0.998908	0.000474437	-0.000874153	Non-Significant	TAG 50:5
LP_0008454	6	6.3809e+10	3.55017e+10	5	64254830600	3.80127e+10	0.984406	0.993062			0.990734	0.0068258	0.010045	Non-Significant	TAG 51:0
LP_0008456	6	18100000000000	6.05706e+12	5	17104000000000	1.18944e+13	0.86094	1.05823			1.01244	0.0650269	-0.0816559	Non-Significant	TAG 51:1
LP_0008470	6	154166666666666	4.44946e+13	5	150520000000000	7.28598e+13	0.92069	1.02423			0.996126	0.0358867	-0.0345357	Non-Significant	TAG 51:2
LP_0008481	6	142666666666666	4.71155e+13	5	148080000000000	6.23934e+13	0.873186	0.963443			1.00738	0.0588934	0.0537285	Non-Significant	TAG 51:3
LP_0008484	6	23500000000000	9.36397e+12	5	26040000000000	1.03132e+13	0.678606	0.902458			1.02445	0.168382	0.148069	Non-Significant	TAG 51:4
LP_0008496	6	5.31167e+11	2.33137e+11	5	560000000000	2.69117e+11	0.853036	0.948512			1.01292	0.0690324	0.0762622	Non-Significant	TAG 51:5
LP_0008500	6	42131827500	5.74065e+09	5	45289719200	6.43458e+09	0.411727	0.930274			1.07441	0.38539	0.104273	Non-Significant	(E)-1,7-Bis(4-hydroxyphenyl)hept-1-en-3-one
LP_0008513	6	2735000000000	1.03134e+12	5	2950000000000	1.28148e+12	0.764393	0.927119			1.00937	0.116683	0.109174	Non-Significant	TAG 52:0
LP_0008517	6	1211666666666660	438140008064393	5	1329600000000000	867244083289128	0.775939	0.911302			1.01362	0.110172	0.133999	Non-Significant	TAG 52:1
LP_0008521	6	8.95333e+16	1.89987e+16	5	9.058e+16	2.63335e+16	0.94059	0.988445			0.997954	0.0265996	0.0167676	Non-Significant	TAG 52:2
LP_0008528	6	2.21333e+17	4.92409e+16	5	2.324e+17	4.55225e+16	0.710069	0.952381			1.0173	0.1487	0.0703893	Non-Significant	TAG 52:3
LP_0008539	6	2.725e+17	6.76631e+16	5	3.03e+17	3.07815e+16	0.37906	0.89934			1.07351	0.421292	0.153062	Non-Significant	TAG 52:4
LP_0008570	6	5155000000000000	1957843201076120	5	6222000000000000	1773561388844490	0.372638	0.828512			1.08332	0.428713	0.271406	Non-Significant	TAG 52:5
LP_0008584	6	4.53833e+13	1.73791e+13	5	47020000000000	18762116085346	0.883994	0.965192			1.00608	0.0535505	0.051112	Non-Significant	TAG 52:6
LP_0008588	6	5.38052e+09	5.84981e+09	5	5787714840	6.19049e+09	0.913274	0.929645			0.999949	0.0393987	0.105248	Non-Significant	TAG 52:7
LP_0008590	6	1514576555	1.17053e+09	5	1436653828	5.7378e+08	0.895519	1.05424			0.995425	0.0479253	-0.076202	Non-Significant	TAG 56:8
LP_0008594	6	1443000000000000	966708642766785	5	1563600000000000	732355651306112	0.82412	0.92287			1.02408	0.0840097	0.1158	Non-Significant	TAG 56:8
LP_0008596	6	377833333333333	161477449405998	5	559000000000000	400395429544344	0.333565	0.675909		*	1.09131	0.476819	0.565098	Non-Significant	TAG 56:8
LP_0008599	6	3.10402e+10	2.00083e+10	5	38037845560	3.01879e+10	0.655494	0.816035			1.02339	0.183431	0.293297	Non-Significant	TAG 52:7
LP_0008600	6	3091723650	2.88562e+09	5	4277605580	1.615e+09	0.436527	0.72277		*	1.06555	0.359989	0.468392	Non-Significant	TAG 53:0
LP_0008606	6	66650000000000	1.53034e+13	5	66140000000000	2.98524e+13	0.971512	1.00771			0.993263	0.0125517	-0.0110818	Non-Significant	TAG 53:2
LP_0008608	6	236500000000000	5.56085e+13	5	254800000000000	80431337176501	0.666187	0.928179			1.02404	0.176404	0.107525	Non-Significant	TAG 53:3
LP_0008616	6	136150000000000	3.94306e+13	5	154100000000000	4.49978e+13	0.498137	0.883517			1.03992	0.302651	0.17867	Non-Significant	TAG 53:4
LP_0008618	6	1.39067e+13	4.96486e+12	5	16464000000000	5.32593e+12	0.431504	0.844671			1.07484	0.365016	0.243538	Non-Significant	TAG 53:5
LP_0008620	6	1.38717e+13	4.82548e+12	5	16604000000000	5.26954e+12	0.392832	0.835441			1.08449	0.405793	0.25939	Non-Significant	TAG 53:5
LP_0008636	6	1379785185	4.42282e+08	5	1751786008	9.64736e+08	0.417344	0.787645		*	1.07626	0.379506	0.344383	Non-Significant	TAG 53:7
LP_0008644	6	1.63433e+13	6.85636e+12	5	19140000000000	1.05909e+13	0.609009	0.853884			1.03324	0.215376	0.227889	Non-Significant	TAG 54:1
LP_0008650	6	2131666666666660	508543672329787	5	2392000000000000	838880205988912	0.540387	0.891165			1.05011	0.267295	0.166236	Non-Significant	TAG 54:2
LP_0008664	6	1.37083e+13	6.71785e+12	5	14728000000000	7.88049e+12	0.821711	0.930767			1.02224	0.085281	0.103508	Non-Significant	TAG 56:9
LP_0008670	6	1.16005e+10	2.73095e+09	5	10943743000	2.831e+09	0.705074	1.06002			1.02082	0.151765	-0.084085	Non-Significant	Cer t34:1
LN_0001225	6	855000000000	1.07985e+11	5	783000000000	1.7483e+11	0.422948	1.09195			1.07553	0.373713	-0.126912	Non-Significant	Allymalonic acid | trans-3-Hexenedioic acid
LP_0003364	6	641333333333333	195046319285103	5	609200000000000	128271976674564	0.760217	1.05275			1.00871	0.119063	-0.0741585	Non-Significant	PC 34:3
GC_1100	6	6.94391e+10	1.26239e+10	5	68246568000	1.4499e+10	0.887141	1.01747			0.999287	0.0520074	-0.0249922	Non-Significant	Nicotinic acid
GC_1029	6	12430000000000	3.99799e+12	5	12254000000000	2.26717e+12	0.932586	1.01436			0.995243	0.0303112	-0.0205735	Non-Significant	Citric acid
GC_1042	6	422000000000	1.79329e+11	5	404000000000	1.23509e+11	0.85402	1.04455			1.01299	0.068532	-0.0628877	Non-Significant	(2R,3S)-2-Hydroxy-3-isopropylbutanedioic acid
GC_1105	6	430500000000	1.06536e+10	5	450800000000	2.16956e+10	0.0727276	0.954969			1.62672	1.1383	0.0664743	Non-Significant	2-Hydroxybutanoic acid
GC_1071	6	129000000000000	6000000000000	5	131200000000000	9.62808e+12	0.653376	0.983232			1.02446	0.184837	0.0243967	Non-Significant	Gluconic acid
GC_1075	6	1034166666666660	134905028322396	5	1001200000000000	132002651488521	0.693209	1.03293			1.01844	0.159136	-0.0467385	Non-Significant	Lactic acid
GC_1078	6	407000000000	2.81354e+10	5	398200000000	6.90014e+10	0.780269	1.0221			1.01565	0.107756	-0.0315356	Non-Significant	Fructose
GC_1108	6	894000000000	1.60375e+10	5	908200000000	5.55761e+10	0.561804	0.984365			1.04539	0.250415	0.0227352	Non-Significant	2-Hydroxyvaleric acid
GC_1080	6	216000000000	2.96311e+10	5	201000000000	7.12215e+10	0.647442	1.07463			1.02691	0.188799	-0.103836	Non-Significant	Lysine
GC_1081	6	80930714500	9.10832e+09	5	63300288000	4.49817e+09	0.0034949	1.27852	**	*	0.957602	2.45657	-0.354475	Sig.Depleted	Threonic acid
GC_1085	6	2.70833e+11	1.82254e+10	5	279800000000	3.9455e+10	0.628936	0.967953			1.03191	0.201393	0.0469907	Non-Significant	L-Malic acid
GC_1086	6	5.48333e+12	5.45515e+11	5	5640000000000	7.22392e+11	0.691046	0.972222			1.02211	0.160493	0.040642	Non-Significant	myo-Inositol
GC_1087	6	2083823000	3.32402e+08	5	2243060860	7.09383e+08	0.634116	0.929009			1.03268	0.197831	0.106236	Non-Significant	Glucose 1-phosphate
GC_1092	6	1.00447e+10	6.3126e+08	5	9580213000	3.35897e+08	0.175122	1.04848			1.27108	0.75666	-0.0682986	Non-Significant	Monostearin
GC_1093	6	6.15208e+09	9.31246e+08	5	5609084320	4.19408e+08	0.26139	1.09681			1.14137	0.582711	-0.133308	Non-Significant	1-Monopalmitin
GC_1096	6	2.19667e+12	6.74912e+11	5	1574000000000	7.92483e+11	0.19227	1.3956		*	1.23958	0.716088	-0.48088	Non-Significant	Elaidic acid
GC_1098	6	47742521000	4.65533e+09	5	48287249000	7.75443e+09	0.888301	0.988719			0.999567	0.0514399	0.0163675	Non-Significant	Pentadecanoic acid
GC_1099	6	10245000000000	1.48994e+12	5	9854000000000	1.3962e+12	0.666398	1.03968			1.02007	0.176266	-0.0561386	Non-Significant	Benzoic acid
GC_1101	6	2.64443e+09	3.89807e+08	5	2306441180	8.92836e+07	0.0925067	1.14654			1.33404	1.03383	-0.197288	Non-Significant	Xylose
GC_1103	6	2.15167e+12	9.80845e+11	5	2270000000000	9.28736e+11	0.842906	0.947871			1.01855	0.0742208	0.0772377	Non-Significant	Pyruvic acid
GC_1229	6	592500000000	7.11527e+10	5	568800000000	3.49385e+10	0.516213	1.04167			1.03811	0.287171	-0.0588937	Non-Significant	1-Methylhistamine
GC_125	6	1.04284e+11	6.7503e+09	5	103573580000	4.91048e+09	0.84928	1.00686			1.01285	0.070949	-0.00986847	Non-Significant	Creatine
GC_1310	6	4.8376e+08	8.92428e+07	5	455077306	1.32193e+07	0.498089	1.06303			1.0418	0.302693	-0.08818	Non-Significant	Glucaric acid
GC_1319	6	4.17833e+12	2.64077e+11	5	4072000000000	4.66176e+11	0.644491	1.02611			1.02968	0.190783	-0.03719	Non-Significant	Glycylglycine
GC_1358	6	129000000000000	6000000000000	5	131000000000000	9.35414e+12	0.677024	0.984733			1.02347	0.169396	0.0221957	Non-Significant	L-Iditol
GC_147	6	5.3351e+09	3.78004e+09	5	7831067620	8.46907e+09	0.529932	0.681273		*	1.0465	0.27578	0.553694	Non-Significant	Sucrose
GC_151	6	2.68167e+12	3.68859e+11	5	2690000000000	4.90561e+11	0.975007	0.996902			0.994054	0.0109923	0.00447625	Non-Significant	3-Aminoisobutyric acid
GC_153	6	2.08833e+10	6.72448e+08	5	21804143600	6.21136e+08	0.0440965	0.95777	*		2.01374	1.3556	0.0622494	Non-Significant	4-Acetylbutyric acid
GC_160	6	2.13282e+09	2.02779e+08	5	2297600680	7.11482e+08	0.597908	0.928279			1.04017	0.223366	0.107369	Non-Significant	Citrulline
GC_241	6	8.28706e+10	3.45819e+10	5	64768968600	1.82053e+10	0.321415	1.27948		*	1.10777	0.492934	-0.355558	Non-Significant	trans-4-Hydroxy-L-proline
GC_309	6	165500000000	2.65085e+10	5	146400000000	2.77092e+10	0.273529	1.13046			1.13556	0.562997	-0.176916	Non-Significant	Hexadecane
GC_332	6	2780000000000	6.49985e+11	5	2260000000000	3.98811e+11	0.15462	1.23009		*	1.26465	0.810736	-0.298762	Non-Significant	D-Talose
GC_344	6	5.24258e+10	4.17635e+10	5	40152668600	1.13554e+10	0.542683	1.30566		*	1.049	0.265454	-0.384781	Non-Significant	Ribitol
GC_350	6	1.84667e+11	3.49495e+10	5	197000000000	2.54362e+10	0.528683	0.937394			1.04591	0.276805	0.0932722	Non-Significant	Alanine
GC_352	6	123500000000000	3.88587e+12	5	133800000000000	9338094023943	0.0351443	0.923019	*		2.26577	1.45415	0.115567	Non-Significant	Valine
GC_353	6	1780000000000000	176974574445031	5	1760000000000000	151822264506889	0.846951	1.01136			1.01671	0.0721418	-0.0163018	Non-Significant	Urea
GC_354	6	251333333333333	5.01783e+13	5	249400000000000	5.57342e+13	0.953032	1.00775			0.994784	0.0208925	-0.0111406	Non-Significant	Glycine
GC_355	6	8.14804e+09	4.35203e+08	5	8364249360	7.77735e+08	0.573687	0.974151			1.04619	0.241325	0.037783	Non-Significant	alpha-Ketoglutaric acid
GC_360	6	2.78167e+12	6.49782e+11	5	2264000000000	4.0346e+11	0.157189	1.22865		*	1.2484	0.803578	-0.297076	Non-Significant	Glucose
GC_365	6	428000000000	7.93952e+10	5	411400000000	9.27297e+10	0.756025	1.04035			1.00803	0.121464	-0.057069	Non-Significant	Cholesterol
GC_378	6	1.75769e+08	2.8752e+07	5	201060228	3.16396e+07	0.198235	0.874211			1.22749	0.702819	0.193947	Non-Significant	7-Hydroxy-4-androstene-3,17-dione
GC_388	6	5.44167e+13	3.7005e+12	5	58600000000000	2.75862e+12	0.0668336	0.928612			1.59238	1.17501	0.106852	Non-Significant	Oxoproline
GC_391	6	3215000000000	3.92518e+11	5	3854000000000	4.6854e+11	0.0358202	0.834198	*		2.06626	1.44587	0.261538	Sig.Enriched	Threonine
GC_393	6	8.23718e+10	4.97036e+09	5	86098049000	9.47171e+09	0.422364	0.956721			1.07654	0.374313	0.0638304	Non-Significant	Fumaric acid
GC_414	6	1.63167e+11	3.84157e+10	5	174800000000	4.19726e+10	0.642768	0.933448			1.03144	0.191946	0.0993588	Non-Significant	Pelargonic acid
GC_427	6	1.58167e+12	2.27457e+11	5	1612000000000	1.07098e+11	0.791526	0.981183			1.01582	0.101535	0.0274062	Non-Significant	Phenylalanine
GC_428	6	4.17333e+12	3.06442e+11	5	8738000000000	5396055967093	0.0660449	0.477607		*	1.72346	1.18016	1.0661	Non-Significant	Proline
GC_430	6	3.78167e+12	3.31144e+11	5	4330000000000	1.70294e+11	0.00875522	0.873364	**		1.59929	2.05773	0.195345	Non-Significant	Serine
GC_433	6	2.75167e+12	1.60177e+11	5	2732000000000	1.23976e+11	0.828008	1.0072			1.02311	0.0819656	-0.0103482	Non-Significant	Tyrosine
GC_439	6	2326556650	3.09373e+08	5	2601193780	5.65308e+08	0.331434	0.894419			1.10076	0.479604	0.160978	Non-Significant	Cystine
GC_442	6	171000000000	4.05956e+10	5	178400000000	6.07108e+10	0.814331	0.95852			1.02118	0.0891989	0.0611193	Non-Significant	L-Glutamic acid
GC_456	6	5.75949e+10	6.86159e+09	5	50194342600	6.15513e+09	0.0952216	1.14744			1.33799	1.02126	-0.198415	Non-Significant	Glycerol
GC_467	6	85090725000	9.63802e+09	5	91857720600	2.42826e+10	0.543735	0.926332			1.04734	0.264612	0.110399	Non-Significant	alpha-Ketoisocaproic acid
GC_481	6	4.24102e+10	5.23393e+09	5	38176369800	5.82582e+09	0.23589	1.1109			1.19141	0.627291	-0.151731	Non-Significant	Caprylic acid
GC_484	6	1.13633e+09	1.83815e+08	5	1029688892	6.94505e+07	0.254258	1.10357			1.15629	0.594726	-0.142179	Non-Significant	Cellobiose
GC_514	6	17550000000000	3.34589e+12	5	17320000000000	3.65609e+12	0.915653	1.01328			0.997571	0.0382689	-0.0190321	Non-Significant	D-Glyceric acid
GC_536	6	1.40667e+11	1.04435e+10	5	129400000000	1.48088e+10	0.173016	1.08707			1.26417	0.761915	-0.120443	Non-Significant	Picolinic acid
GC_556	6	2567298100	1.68239e+08	5	3045626540	1.07262e+09	0.30484	0.842946			1.09542	0.515928	0.246488	Non-Significant	D-Arabitol
GC_584	6	1.27344e+10	7.45245e+08	5	12161628000	1.38744e+09	0.403455	1.0471			1.07588	0.394205	-0.0663928	Non-Significant	2,3-Dihydroxypyridine
GC_589	6	106821567500	2.47971e+10	5	114983614000	4.48804e+10	0.710414	0.929016			1.01647	0.148489	0.106225	Non-Significant	2,3-Dimethylsuccinic acid
GC_60	6	14468350500	9.53111e+08	5	12612217200	1.20474e+09	0.0188194	1.14717	*		2.29179	1.72539	-0.198079	Non-Significant	2-Aminophenol
GC_635	6	1.81652e+09	1.18382e+08	5	1762804800	1.35409e+08	0.499997	1.03047			1.03984	0.301033	-0.0433044	Non-Significant	5-Aminovaleric acid
GC_699	6	15065441000	7.80163e+09	5	9752594700	3.5125e+09	0.19514	1.54476		*	1.23626	0.709654	-0.627385	Non-Significant	Palmitoleic acid
GC_721	6	6.97167e+12	8.67027e+11	5	6806000000000	1.25655e+12	0.801769	1.02434			1.01942	0.0959509	-0.0346964	Non-Significant	Isoleucine
GC_728	6	23862530	3.95742e+06	5	25291646	7.47472e+06	0.693116	0.943495			1.02104	0.159194	0.0839139	Non-Significant	3-Ureidopropionate
GC_743	6	2.1651e+10	3.29589e+09	5	23331334600	2.49647e+09	0.374107	0.92798			1.08185	0.427004	0.107834	Non-Significant	O-Phosphorylethanolamine
GC_774	6	3.43497e+09	2.26048e+08	5	3255589400	3.06701e+08	0.292475	1.0551			1.14076	0.533911	-0.0773781	Non-Significant	1,2-Cyclohexanedione
GC_819	6	5.25378e+08	1.29529e+08	5	1135634260	1.22079e+09	0.249991	0.46263		*	1.16592	0.602075	1.11207	Non-Significant	3-Phenyllactic acid
GC_858	6	129988880	9.49475e+06	5	153709860	3.23165e+07	0.118151	0.845677			1.25722	0.927562	0.241822	Non-Significant	Pyrrole-2-carboxylic acid
GC_859	6	8.52638e+08	1.47075e+08	5	889686470	1.97228e+08	0.729025	0.958357			1.01655	0.137258	0.0613642	Non-Significant	3-Methylthiopropylamine
GC_888	6	8.79048e+09	1.97296e+09	5	8968803400	1.49707e+09	0.872055	0.980117			1.00926	0.0594559	0.0289736	Non-Significant	Lauric acid
GC_1089	6	186408335	3.01584e+07	5	177032328	2.26865e+07	0.581644	1.05296			1.04164	0.235342	-0.0744535	Non-Significant	D-(Glycerol 1-phosphate)
GC_890	6	1.95667e+13	2.17685e+12	5	19280000000000	2.21517e+12	0.83397	1.01487			1.02126	0.0788496	-0.021293	Non-Significant	Leucine
GC_1090	6	1.82333e+11	1.58829e+10	5	183800000000	1.26768e+10	0.871428	0.99202			1.01067	0.0597684	0.0115584	Non-Significant	Aminomalonic acid
GC_923	6	4.92609e+07	1.8631e+07	5	4.64735e+07	1.76149e+07	0.805869	1.05998			1.01521	0.0937353	-0.0840334	Non-Significant	3-Hydroxyanthranilic acid
GC_950	6	1.06617e+12	8.28503e+10	5	1065400000000	7.50387e+10	0.987637	1.00072			0.992163	0.00540273	-0.0010378	Non-Significant	Ornithine
GC_957	6	2.21333e+13	4.45496e+12	5	25720000000000	5.15868e+12	0.246676	0.86055			1.17037	0.607874	0.21667	Non-Significant	1,5-Anhydroglucitol
GC_959	6	1.30656e+10	2.57704e+09	5	15890026000	3.34768e+09	0.14764	0.822253			1.27412	0.830796	0.282346	Non-Significant	Asparagine
GC_983	6	2710000000000	3.97593e+11	5	2916000000000	3.80565e+11	0.405848	0.929355			1.07702	0.391636	0.105698	Non-Significant	Glutamine

## Sheet: Box_Plot_CC_BS_AS
feature	After Surgery_N	After Surgery_Mean	After Surgery_SD	Before Surgery_N	Before Surgery_Mean	Before Surgery_SD	p_value	Fold_Change	p_value_*	Fold_Change_*	adj_p_val	#NAME?	log(FoldChange)	Significance	Compound_Name
PN_0000260	9	3.64673e+08	4.71437e+06	8	3.67333e+08	1.21823e+07	0.552274	0.992756			30.6788	0.257846	0.0104882	Non-Significant	Clausenolide
PN_0000557	9	22744	0.0034641	8	22744	0.0103983	0.129682	1			28.8153	0.887121	-3.72663e-07	Non-Significant	[(3aR,4S,6aR,9R,9aR,9bR)-9-Methyl-3,6-dimethylidene-2,8-dioxo-3a,4,5,6a,7,9,9a,9b-octahydroazuleno[4,5-b]furan-4-yl] 2-(hydroxymethyl)prop-2-enoate
PN_0000594	9	22600.7	0.00397213	8	22600.7	0.0030706	0.419335	1			29.1176	0.377439	-9.22047e-08	Non-Significant	Rutarin
PN_0000646	9	22404.3	0.00360555	8	22404.3	0.00396412	0.426559	1			27.8769	0.370021	-9.65907e-08	Non-Significant	2-[(2R,5S,8aR)-5-(Carboxymethyl)-2-ethenyl-2,5,8a-trimethyl-3,4,4a,6,7,8-hexahydrochromen-6-yl]-2-methylpropanoic acid
PN_0000683	9	11304.3	1.92933e-12	8	11304.3	1.94458e-12		1					0	Non-Significant	16-(1-Acetoxy-2-methoxy-2-oxoethyl)-6-(3-furyl)-13-hydroxy-1,5,15,15-tetramethyl-8,17-dioxo-7-oxatetracyclo[11.3.1.02,11.05,10]heptadec-10-en-14-yl (2E)-2-methyl-2-butenoate
PN_0000702	9	3.20196e+08	9.33047e+06	8	3.21493e+08	2.68573e+07	0.893353	0.995966			35.447	0.0489769	0.00583092	Non-Significant	3-(2,5-Dihydroxy-6-methyl-3-propan-2-ylphenyl)-2-methyl-5-propan-2-ylbenzene-1,4-diol
PN_0000773	9	2.59852e+09	1.97994e+09	8	3622783025	1.49418e+09	0.252173	0.717272		*	28.0165	0.598301	0.479408	Non-Significant	[(3aS,6R,7S,8S,8aR)-7-[(E)-but-2-enoyl]-7-Hydroxy-6-methyl-3-methylidene-2,5-dioxo-4,6,8,8a-tetrahydro-3aH-cyclohepta[b]furan-8-yl] 2-methylbutanoate
PN_0000898	9	8.91444e+11	1.78553e+11	8	706875000000	3.87339e+11	0.217382	1.26111		*	34.5016	0.662777	-0.33469	Non-Significant	Acanthospermolide
PN_0001176	9	2.45187e+08	2.9088e+06	8	2.47174e+08	6.77518e+06	0.434493	0.991961			21.9419	0.362017	0.0116454	Non-Significant	Oregonin
PN_0001232	9	137537080	1.03636e+06	8	1.36635e+08	5.28682e+06	0.622284	1.0066			27.6543	0.206012	-0.0094912	Non-Significant	Saponaretin
PN_0001361	9	8.53937e+09	3.20386e+09	8	18765775250	1.4714e+10	0.059447	0.45505		*	66.0457	1.22587	1.1359	Non-Significant	(E)-Undec-2-enedioic acid
PN_0001606	9	2.90097e+08	3.50653e+07	8	2.74661e+08	1.64951e+07	0.274005	1.0562			27.6745	0.562242	-0.0788839	Non-Significant	(2S,3S,4S,5R,6S)-6-[5,7-Dihydroxy-2-(4-hydroxyphenyl)-4-oxochromen-3-yl]oxy-3,4,5-trihydroxyoxane-2-carboxylic acid
PN_0001864	9	7.08549e+08	1.86208e+07	8	6.91328e+08	6.92486e+07	0.482572	1.02491			23.3103	0.316438	-0.0354982	Non-Significant	(2S,3R,4S,5S,6R)-2-[[(1S,4aR,7aS)-7-(Hydroxymethyl)-1,4a,5,7a-tetrahydrocyclopenta[c]pyran-1-yl]oxy]-6-(hydroxymethyl)oxane-3,4,5-triol
PN_0001986	9	11424.1	1.92933e-12	8	11424.1	1.94458e-12		1					0	Non-Significant	(-)-6-Hydroxymellein
PN_0002464	9	7.70709e+10	7.69574e+10	8	46960175125	4.94281e+10	0.35957	1.6412		*	26.6321	0.444217	-0.714748	Non-Significant	Quinic acid
PN_0002616	9	12138.6	1.92933e-12	8	12138.6	1.94458e-12		1					0	Non-Significant	2-[(2S,4aR,8aS)-2-Hydroxy-4a-methyl-8-methylidene-3,4,5,6,7,8a-hexahydro-1H-naphthalen-2-yl]prop-2-enoic acid
PN_0002801	9	12005.4	1.92933e-12	8	12005.4	1.94458e-12		1					0	Non-Significant	(2E)-11-Hydroxy-2-dodecenoic acid
PN_0003287	9	1.26255e+10	1.79418e+09	8	13089223000	1.12035e+09	0.538843	0.96457			31.5081	0.268538	0.0520419	Non-Significant	Phomalone
PN_0003745	9	3.86554e+10	7.30504e+09	8	52101066500	2.57e+10	0.152318	0.741931		*	28.2042	0.81725	0.430644	Non-Significant	Methyl 3-[(3aS,8R,8aR)-8-hydroxy-6,8-dimethyl-3-methylene-2-oxo-3,3a,4,5,8,8a-hexahydro-2H-cyclohepta[b]furan-7-yl]propanoate
PN_0004192	9	1.81951e+10	2.09482e+09	8	15869117275	5.29905e+09	0.242026	1.14657			29.8768	0.616138	-0.197326	Non-Significant	(3R,4R)-4,7-Dihydroxymellein
PN_0004329	9	2.33015e+10	1.58297e+09	8	22970826500	2.84787e+09	0.767781	1.01439			26.6564	0.114763	-0.0206182	Non-Significant	Isochromophilone VI
PN_0004462	9	1.3289e+08	700654	8	1.32506e+08	3.66036e+06	0.761202	1.0029			31.322	0.1185	-0.00417311	Non-Significant	(+)-Catechin
PN_0004474	9	1.57327e+10	1.08404e+10	8	1.03931e+10	8.73958e+09	0.285212	1.51377		*	26.4058	0.544833	-0.598142	Non-Significant	2,6-Diaminopimelic acid
PN_0004510	9	2.64173e+10	1.66053e+10	8	32918347000	3.54588e+10	0.628536	0.80251			26.8578	0.20167	0.317409	Non-Significant	(S)-6-Oxo-2-piperidinecarboxylic acid
PN_0004636	9	6.35456e+09	9.68367e+09	8	11388576125	1.54866e+10	0.428315	0.557977		*	26.4365	0.368237	0.841724	Non-Significant	2-Hydroxyphenylacetic acid
PN_0004642	9	12097.1	1.92933e-12	8	12097.1	1.94458e-12		1					0	Non-Significant	(2S)-2-Isopropylmalic acid
PN_0004654	9	2.22778e+12	5.18285e+11	8	4205000000000	3.06269e+12	0.0749227	0.529793		*	41.6195	1.12539	0.9165	Non-Significant	2-Methylglutaric acid | 3-Methylglutaric acid
PN_0004816	9	3.05093e+09	1.82436e+09	8	4.3906e+09	3.11275e+09	0.289221	0.69488		*	24.7173	0.538771	0.525165	Non-Significant	Vanillylmandelic acid
PN_0004822	9	1.89644e+12	1.24939e+12	8	4322000000000	3.9341e+12	0.0989898	0.438789		*	27.4944	1.00441	1.1884	Non-Significant	4-Hydroxybutyric acid
PN_0004858	9	3.45375e+11	4.30017e+11	8	230782277875	4.35557e+11	0.593678	1.49654		*	27.4824	0.226449	-0.581629	Non-Significant	4-Pyridoxic acid
PN_0004984	9	3.39674e+09	8.61607e+08	8	2573854150	2.14443e+09	0.304952	1.31971		*	24.2001	0.515768	-0.400222	Non-Significant	Adenosine 5prime-Phosphosulfate
PN_0005038	9	1.4518e+11	3.2947e+10	8	150177948250	7.38725e+10	0.856496	0.96672			27.9873	0.0672749	0.0488299	Non-Significant	Allantoin
PN_0005137	9	6.34599e+10	9.84921e+09	8	76887054625	1.88395e+10	0.0805089	0.825366			29.8151	1.09416	0.276894	Non-Significant	Ascorbate
PN_0005143	9	3.63222e+13	4.84504e+12	8	42212500000000	1.28925e+13	0.22096	0.860461			30.6859	0.655686	0.216818	Non-Significant	Azelaic acid
PN_0010593	9	12146.8	1.92933e-12	8	12146.8	1.94458e-12		1					0	Non-Significant	13-Chloro-14-hydroxy-9,16-dimethoxy-3-methyl-4,5,7,8,9,10-hexahydro-1H-2-benzoxacyclotetradecine-1,6,11(3H,12H)-trione
PN_0010776	9	9516666666666660	4615360224294520	8	1.60962e+16	5544479719247140	0.0174555	0.591235	*	*	0.538698	1.75807	0.758196	Sig.Enriched	Citric acid
PN_0010848	9	3.24519e+09	5.12675e+09	8	5.70819e+09	6.93358e+09	0.414347	0.568514		*	8.52481	0.382636	0.814731	Non-Significant	D-Citramalic acid
PN_0010884	9	2.55833e+10	3.51323e+09	8	26496736875	5.2193e+09	0.674757	0.965525			12.4942	0.170853	0.0506141	Non-Significant	beta-Hydroxycapric acid
PN_0010896	9	2.95084e+10	9.92458e+09	8	41711611375	1.31809e+10	0.0462383	0.707437	*	*	1.3172	1.335	0.499326	Sig.Enriched	beta-Hydroxylauric acid
PN_0010908	9	3.7005e+10	1.1532e+10	8	51294681000	1.11092e+10	0.0203381	0.72142	*	*	0.610693	1.69169	0.471089	Sig.Enriched	3-Hydroxytetradecanoic acid
PN_0010966	9	3.68111e+12	3.7787e+11	8	4150000000000	7.68022e+11	0.124387	0.887015			3.07097	0.905226	0.17297	Non-Significant	L-Glutamyl-L-glutamine | L-Glutaminyl-L-glutamic acid
PN_0011041	9	11537.6	1.92933e-12	8	11537.6	1.94458e-12		1					0	Non-Significant	2-{8-Hydroxy-4a,8-dimethyl-4-[(3-methylpentanoyl)oxy]decahydro-2-naphthalenyl}acrylic acid
PN_0011076	9	7.13539e+10	5.81343e+10	8	48132107125	8.44164e+10	0.514675	1.48246		*	9.69159	0.288467	-0.567992	Non-Significant	D-Saccharic acid
PN_0011272	9	3.1611e+10	3.75073e+09	8	33624336500	8.15454e+09	0.514604	0.940122			9.85733	0.288527	0.0890803	Non-Significant	Gly-gamma-aminobutyric acid
PN_0011296	9	3.90667e+13	2.02754e+13	8	39783750000000	2.42012e+13	0.947864	0.981975			15.7176	0.0232541	0.0262411	Non-Significant	Hippuric acid
PN_0011726	9	6.98111e+11	9.83227e+10	8	662500000000	1.024e+11	0.476001	1.05375			9.44352	0.322392	-0.0755362	Non-Significant	N-Acetyl-L-ornithine
PN_0011762	9	7228941440	7.36217e+09	8	1.40849e+10	2.3417e+10	0.416247	0.513242		*	8.4082	0.380649	0.962288	Non-Significant	N-Acetyltryptophane | DL-N-Acetyltryptophan
PN_0011786	9	3.44052e+11	1.69483e+11	8	279125000000	1.30468e+11	0.394814	1.23261		*	8.2762	0.403607	-0.301714	Non-Significant	N-Formyl-L-aspartic acid
PN_0011798	9	2.11218e+10	6.24777e+09	8	27486978500	1.02499e+10	0.137872	0.76843		*	3.3299	0.860524	0.380014	Non-Significant	N-Formyl-L-methionine
PN_0012085	9	2.88667e+12	6.34882e+11	8	4643750000000	2.86979e+12	0.0928275	0.621624		*	2.45551	1.03232	0.685886	Non-Significant	Suberic acid | Suberic acid
PN_0012168	9	5.42333e+11	1.40756e+11	8	600375000000	2.30245e+11	0.534546	0.903324			9.57871	0.272015	0.146684	Non-Significant	trans-Cyclohexane-1,2-dicarboxylic acid
PN_0012192	9	2.27395e+10	7.8794e+09	8	14949548750	1.93647e+10	0.283934	1.52108		*	6.1853	0.546783	-0.6051	Non-Significant	Uridine 5prime-diphosphate
PN_0012312	9	2.14775e+09	7.99901e+08	8	2235842925	4.02601e+09	0.94944	0.9606			15.5122	0.0225326	0.0579928	Non-Significant	Uridine 5prime-monophosphate
PN_0012335	9	1.77724e+09	7.79348e+08	8	2.06424e+09	1.27912e+09	0.579504	0.860965			10.0598	0.236943	0.215974	Non-Significant	Xanthosine
PN_0012419	9	2.88889e+13	1.51269e+13	8	36600000000000	3.48948e+13	0.554859	0.789314		*	9.7849	0.255817	0.341329	Non-Significant	(S)-3-Methyl-2-oxopentanoic acid
PN_0012599	9	7.83556e+11	2.5496e+11	8	1334750000000	9.62167e+11	0.117574	0.587043		*	3.03779	0.929688	0.768462	Non-Significant	Glutaric acid
PN_0012635	9	1.37785e+08	797986	8	1.36888e+08	3.71976e+06	0.489932	1.00655			9.54939	0.309864	-0.00941883	Non-Significant	Loganate
PN_0012714	9	11792.9	1.92933e-12	8	11792.9	1.94458e-12		1					0	Non-Significant	(3beta,5xi,9xi,12beta,13xi)-20-{[6-O-(alpha-L-Arabinopyranosyl)-beta-D-glucopyranosyl]oxy}-12-hydroxydammar-24-en-3-yl 2-O-beta-D-glucopyranosyl-beta-D-glucopyranoside
PN_0012908	9	1.98777e+08	3.13471e+06	8	194674380	6.76086e+06	0.122251	1.02107			3.08683	0.912749	-0.0300868	Non-Significant	4-Hydroxycoumarin
PN_0012946	9	546111111111111	9.87806e+13	8	442987500000000	210672667136891	0.207179	1.23279		*	4.79534	0.683654	-0.301929	Non-Significant	[6]-Gingerol
PN_0012980	9	13726185000	1.61555e+09	8	15034798000	1.21599e+09	0.0816548	0.912961			2.21265	1.08802	0.131375	Non-Significant	(3R)-3-Hydroxydodecanoic acid
PN_0013170	9	8.87932e+09	5.90433e+08	8	9326166800	9.02374e+08	0.240404	0.952086			5.4508	0.619058	0.0708357	Non-Significant	L-Glutamyl-L-glutamic acid
PN_0013179	9	5.82266e+10	1.35223e+10	8	89376306750	6.55933e+10	0.182703	0.651477		*	4.31879	0.738254	0.618214	Non-Significant	Dodecanedioic acid
PN_0013400	9	1.13531e+09	1.06127e+09	8	7.07329e+08	1.67681e+08	0.278586	1.60507		*	6.19018	0.555041	-0.682638	Non-Significant	Lactobionic acid
PN_0013402	9	3.2458e+08	3.59577e+06	8	3.22742e+08	1.92187e+07	0.781418	1.00569			13.3562	0.107117	-0.00819242	Non-Significant	Lactitol | Maltitol
PN_0013619	9	2.42778e+12	7.27217e+11	8	1831250000000	4.82714e+11	0.0683624	1.32575		*	1.89877	1.16518	-0.406808	Non-Significant	Glycyl-L-glutamic acid | L-Alanyl-L-aspartic acid
PN_0013646	9	3896278600	5.38679e+09	8	3.56489e+09	5.46281e+09	0.901583	1.09296			15.1766	0.0449945	-0.128238	Non-Significant	6-(7-Methyloctyl)-4,6-dihydro-1H,3H-furo[3,4-c]furan-1-one
PN_0013701	9	1.45557e+08	757334	8	144607775	2.84684e+06	0.349305	1.00656			7.46304	0.456795	-0.00943853	Non-Significant	Glycyl-L-histidine
PN_0013713	9	5.23164e+09	1.34201e+09	8	3.55318e+09	1.81071e+09	0.0448451	1.47238	*	*	1.31113	1.34828	-0.55815	Sig.Depleted	L-Histidyl-L-aspartic acid
PN_0013752	9	11108.3	1.92933e-12	8	11108.3	1.94458e-12		1					0	Non-Significant	Versiconol acetate
PN_0013764	9	774645550	3.44218e+07	8	910546560	4.96236e+08	0.423522	0.850748			5.53569	0.373124	0.233196	Non-Significant	Phenylacetaldehyde
PN_0013781	9	3.06371e+09	2.46588e+08	8	2.9586e+09	1.62187e+08	0.322473	1.03553			4.47835	0.491506	-0.0503669	Non-Significant	(8xi,9xi,14xi)-17,21-Dihydroxypregn-4-ene-3,11,20-trione
PN_0013797	9	1.39976e+08	1.71371e+06	8	1.38625e+08	5.78185e+06	0.512329	1.00975			6.25492	0.290451	-0.0139942	Non-Significant	L-Histidyl-L-asparagine
PN_0013812	9	2.26899e+08	6.4659e+06	8	2.26387e+08	1.4486e+07	0.924699	1.00226			10.2734	0.0339994	-0.00325981	Non-Significant	(E)-2-[2-(1,2,4a,5-Tetramethyl-2,3,4,7,8,8a-hexahydronaphthalen-1-yl)ethyl]but-2-enedioic acid
PN_0013829	9	4.56095e+08	8.68712e+07	8	4.01067e+08	8.12627e+07	0.199122	1.1372			2.83621	0.700881	-0.185492	Non-Significant	5,7-dihydroxy-2-[4-hydroxy-3-[(2S,3R,4S,5S,6R)-3,4,5-trihydroxy-6-(hydroxymethyl)oxan-2-yl]oxyphenyl]-3-methoxychromen-4-one
PN_0014052	9	7.91753e+08	1.93543e+09	8	1.27991e+09	4.82386e+09	0.783168	0.618599		*	9.06354	0.106145	0.692923	Non-Significant	Panose | Maltotriose
PN_0014260	9	1.10574e+09	6.41872e+07	8	9.66629e+08	4.42651e+08	0.364313	1.14391			4.87653	0.438525	-0.193976	Non-Significant	Erythrose 4-phosphate
PN_0014585	9	583389403000	3.28181e+11	8	190756795750	5.78696e+11	0.100924	3.05829		*	1.49501	0.996007	-1.61272	Non-Significant	O-Hydroxyhippuric acid
PN_0014971	9	11425.7	1.92933e-12	8	11425.7	1.94458e-12		1					0	Non-Significant	(9S,10R)-10-Hydroxy-8,8-dimethyl-2-oxo-9,10-dihydro-2H,8H-pyrano[2,3-f]chromen-9-yl-beta-D-glucopyranoside
PN_0014981	9	6.67957e+07	148555	8	6.67411e+07	698305	0.821309	1.00082			9.40695	0.0854936	-0.00118064	Non-Significant	(1S,2S,8xi,9beta,16alpha,17xi)-1,2,16,20-Tetrahydroxy-9,10,14-trimethyl-11,22-dioxo-4,9-cyclo-9,10-secocholest-5-en-25-yl acetate
PN_0015050	9	1.33991e+08	968911	8	133352205	5.01933e+06	0.712529	1.00479			8.33284	0.147197	-0.00689501	Non-Significant	(2E)-2-Decyl-2-pentenedioic acid
PN_0015093	9	7.84407e+10	7.44252e+10	8	-33121160500	1.85185e+11	0.116154	-2.36829		*	1.67593	0.934967		Non-Significant	Succinic acid
PN_0015098	9	11324.6	1.92933e-12	8	11324.6	1.94458e-12		1					0	Non-Significant	Chicoric acid
PN_0015206	9	11323.6	1.92933e-12	8	11323.6	1.94458e-12		1					0	Non-Significant	(2S,3S,4R,5R,6R)-6-[[(3S,6aR,6bS,8aR,14bR)-8a-Carboxy-12-hydroxy-4,4,6a,6b,11,11,14b-heptamethyl-1,2,3,4a,5,6,7,8,9,10,12,12a,14,14a-tetradecahydropicen-3-yl]oxy]-4,5-dihydroxy-3-[(2S,3R,4S,5R)-3,4,5-trihydroxyoxan-2-yl]oxyoxane-2-carboxylic acid
PN_0015239	9	1.29098e+08	758130	8	1.28803e+08	4.33969e+06	0.843234	1.00229			9.00801	0.0740518	-0.00329895	Non-Significant	16-Hydroxygypsogenic acid | IlexgeninA
PN_0015427	9	4.96906e+08	1.00374e+07	8	4.7798e+08	7.29194e+07	0.451183	1.0396			5.76166	0.345647	-0.0560251	Non-Significant	Apigenin 7-glucuronide
PN_0015440	9	496572560	9.24606e+06	8	4.85544e+08	3.96971e+07	0.429408	1.02271			5.54735	0.36713	-0.0324024	Non-Significant	[3,4,5-trihydroxy-6-[4-(2,6,6-trimethyl-4-oxocyclohex-2-en-1-yl)butan-2-yloxy]oxan-2-yl]methyl 3,4,5-trihydroxybenzoate
PN_0015490	9	2.99394e+10	6.49156e+09	8	47157939875	2.70565e+10	0.0830466	0.634875		*	1.24682	1.08068	0.655455	Non-Significant	1,10a-Dihydroxy-4,4,7,11b-tetramethyl-2,3,4,4a,5,6,6a,7,10a,11,11a,11b-dodecahydrophenanthro[3,2-b]furan-9(1H)-one
PN_0015542	9	9.32971e+10	1.17169e+11	8	170357523125	3.04723e+11	0.491834	0.547655		*	6.07142	0.308181	0.868662	Non-Significant	Griseoxanthone C
PN_0015632	9	-5.04213e+08	9.37979e+08	8	-425839240	1.10803e+09	0.876568	1.18405			9.83704	0.0572145		Non-Significant	2-(1-Carboxyundec-10-enyl)-5-oxooxolane-2-carboxylic acid
PN_0015731	9	24427	0.00206828	8	24427	0.00292465	0.347414	1			4.70703	0.459153	6.97254e-08	Non-Significant	2-Anthracenecarboxylic acid
PN_0015756	9	1.40553e+08	1.15295e+06	8	1.41124e+08	3.56036e+06	0.654396	0.995952			7.7344	0.184159	0.00585148	Non-Significant	2-[2-Hydroxy-1-(4-methoxyphenyl)propoxy]-6-(hydroxymethyl)oxane-3,4,5-triol
PN_0015848	9	5.68464e+10	5.26899e+09	8	68663452750	1.80534e+10	0.0793235	0.827898			1.22401	1.1006	0.272475	Non-Significant	2S-Hydroxytetradecanoic acid
PN_0015888	9	2.43495e+08	4.54298e+06	8	2.51778e+08	3.42613e+07	0.481936	0.967102			6.01607	0.317011	0.0482595	Non-Significant	Barbinervic acid
PN_0015904	9	2.62089e+08	2.70594e+06	8	2.59079e+08	1.20026e+07	0.473932	1.01162			5.98339	0.324284	-0.0166671	Non-Significant	Kaempferol-7-O-D-glucopyranoside
PN_0015912	9	2.23484e+10	1.1078e+10	8	64714924500	6.70942e+10	0.0806413	0.345335		*	1.22729	1.09344	1.53393	Non-Significant	3-Hydroxy-3-methylglutaric acid
PN_0016106	9	5.67672e+08	6.3988e+07	8	5.61403e+08	7.19235e+07	0.851655	1.01117			9.65498	0.0697365	-0.0160203	Non-Significant	Robutaside A
PN_0016114	9	2.78515e+09	5.83435e+08	8	3.06051e+09	5.59506e+08	0.337855	0.910027			4.63404	0.47127	0.136019	Non-Significant	4-Oxo-4-(3-oxodecan-2-ylamino)butanoic acid
PN_0016117	9	4.03444e+16	7518495712426640	8	4.43875e+16	5223966063114440	0.223227	0.908915			3.1393	0.651254	0.137783	Non-Significant	Uric acid
PN_0016225	9	11601.1	1.92933e-12	8	11601.1	1.94458e-12		1					0	Non-Significant	(2E,5R,7S,10R,14R)-2-Ethylidene-14-hydroxy-10-(methoxymethyl)-5,14-dimethyl-4,8,17-trioxatetracyclo[9.5.1.01,5.07,11]heptadecane-3,9,12-trione
PN_0016231	9	5.31136e+09	1.64543e+10	8	1.05271e+10	2.1749e+10	0.5826	0.504544		*	7.03553	0.23463	0.986947	Non-Significant	4-Vinylsyringol
PN_0016232	9	110466666666666	3.72145e+13	8	165937500000000	9.16782e+13	0.115221	0.665712		*	1.68435	0.938467	0.587029	Non-Significant	7-[(2E)-3,7-Dimethylocta-2,6-dienoxy]-1,3-dihydroxyxanthen-9-one
PN_0016238	9	23487.1	0.00316667	8	23487.1	0.0100428	0.588594	1			7.03148	0.230185	1.19437e-07	Non-Significant	7-Formyl-4,7'-dihydroxy-6-(hydroxymethyl)-2',5',5',8a'-tetramethyl-3',4',4a',5',6',7',8',8a'-octahydro-2'H,3H-spiro[1-benzofuran-2,1'-naphthalen]-6'-yl acetate | 4,5,7prime-Trihydroxy-2prime,5prime,5prime,8aprime-tetramethyl-3prime,4prime,4aprime,5,5prime,6prime,7,7prime,8prime,8aprime-decahydro-2primeH,3H-spiro[furo[2,3-f][2]benzofuran-2,1prime-naphthalen]-6prime-yl acetate
PN_0016302	9	2.04325e+10	3.5477e+09	8	29484727250	1.30432e+10	0.0630462	0.692986		*	0.98654	1.20034	0.529102	Non-Significant	9-(2,3-Dihydroxypropoxy)-9-oxononanoic acid
PN_0016359	9	1.25015e+09	3.10504e+08	8	1.01688e+09	7.31839e+08	0.395639	1.2294		*	5.2328	0.4027	-0.297949	Non-Significant	(2E,6E,10Z)-12-Hydroxy-10-(hydroxymethyl)-6-methyl-2-(4-methyl-3-penten-1-yl)-2,6,10-dodecatrienoic acid
PN_0016367	9	2.19195e+11	1.66122e+11	8	528755844625	5.1977e+11	0.110182	0.41455		*	1.12304	0.957891	1.27038	Non-Significant	Theophylline
PN_0016369	9	6.10778e+11	1.05526e+11	8	917875000000	5.93882e+11	0.146721	0.665426		*	1.45542	0.833506	0.58765	Non-Significant	Hexadecanedioic acid
PN_0016387	9	4.18012e+08	8.98554e+06	8	4.15435e+08	2.7015e+07	0.790231	1.0062			6.55184	0.102246	-0.00892294	Non-Significant
PN_0016460	9	6.15372e+08	3.01058e+08	8	8.36705e+08	1.10831e+09	0.572002	0.735471		*	4.92632	0.242602	0.44326	Non-Significant	5-[2-(3-Furyl)ethyl]-8a-(hydroxymethyl)-5,6-dimethyl-3,4,4a,5,6,7,8,8a-octahydro-1-naphthalenecarboxylic acid | (E)-5-[(1S,2R,4aR,8aR)-1,2,4a,5-Tetramethyl-7-oxo-3,4,8,8a-tetrahydro-2H-naphthalen-1-yl]-3-formylpent-2-enoic acid
PN_0016736	9	6.30257e+07	133259	8	6.27744e+07	837575	0.387087	1.004			3.49637	0.412192	-0.00576231	Non-Significant	Methyl 2-[4-hydroxy-3-(3-methyl-2-buten-1-yl)benzyl]-3-(4-hydroxyphenyl)-4-methoxy-5-oxo-2,5-dihydro-2-furancarboxylate
PN_0017024	9	6.27934e+08	3.33816e+08	8	5.01445e+08	1.43184e+08	0.337402	1.25225		*	3.07257	0.471852	-0.324521	Non-Significant	4-Hydroxy-3-(3-methylbut-2-enyl)benzoic acid
PN_0017114	9	3.48516e+10	3.8672e+10	8	65376442275	7.82894e+10	0.315411	0.533091		*	2.94472	0.501123	0.907547	Non-Significant	L-Seryl-L-proline
PN_0017206	9	1.65763e+09	3.829e+09	8	-4.44542e+08	2.50141e+09	0.206577	-3.72885		*	1.97851	0.684917		Non-Significant	Hyodeoxycholic acid
PN_0017256	9	1.41902e+10	1.23008e+10	8	26865065575	2.14997e+10	0.150535	0.528203		*	1.48004	0.822363	0.920835	Non-Significant	N-Cinnamoylglycine
PN_0017297	9	3.95111e+13	1.98634e+13	8	25756125000000	2.18322e+13	0.193739	1.53405		*	1.87169	0.712783	-0.617343	Non-Significant	Glycochenodeoxycholic acid
PN_0017301	9	1.58978e+13	4.87991e+12	8	14587500000000	1.33897e+13	0.787302	1.08982			6.57664	0.103859	-0.124092	Non-Significant	D-Fucose
PN_0017759	9	1.2083e+11	3.77202e+10	8	134570605250	4.90524e+10	0.52434	0.897894			4.58694	0.280387	0.155383	Non-Significant	Rhododendrol
PN_0018317	9	1.68182e+09	1.13156e+08	8	1660808625	2.72477e+08	0.834696	1.01265			6.86924	0.0784718	-0.0181394	Non-Significant	6prime-Methoxypseudobaptigenin 7-O-glucoside
PN_0018359	9	8.48894e+08	3.48817e+07	8	8.69524e+08	7.94524e+07	0.489745	0.976275			4.31831	0.31003	0.0346406	Non-Significant
PN_0018471	9	1.78876e+09	9.28628e+08	8	9.28946e+08	2.40942e+09	0.335994	1.92558		*	3.08504	0.473668	-0.945294	Non-Significant	(3aR,4S,5aR,6R,9bR)-9-Formyl-6-hydroxy-5a-methyl-3-methylene-2-oxododecahydronaphtho[1,2-b]furan-4-yl 3,4-dihydroxy-2-methylenebutanoate | [(2R,3R,4S,5R,6R)-3,5-Dihydroxy-2-(2-hydroxycyclohexyl)oxy-6-(hydroxymethyl)oxan-4-yl] (E)-3-(3,4-dihydroxyphenyl)prop-2-enoate | Grandidentoside
PN_0018532	9	2.14588e+10	2.92403e+10	8	-10784848250	3.17783e+10	0.0456765	-1.98972	*	*	0.478742	1.34031		Non-Significant	alpha-Ketoisovaleric acid
PN_0018660	9	22747.3	0.00380058	8	22747.3	0.00914858	0.112775	1			1.13903	0.947788	-3.5499e-07	Non-Significant	Cirsiliol
PN_0018788	9	4.21729e+08	4.10829e+07	8	395241900	5.32642e+07	0.265823	1.06702			2.52418	0.575408	-0.0935813	Non-Significant	Luteolin-4prime-glucoside
PN_0018909	9	4.56361e+08	3.85587e+07	8	4.26033e+08	1.45061e+08	0.553664	1.07119			4.80563	0.256754	-0.0992118	Non-Significant	Fraxin
PN_0018939	9	23147.6	0.0047111	8	23147.6	0.0102365	0.902418	1			7.31815	0.0445922	-2.94316e-08	Non-Significant	Eucomic acid, (-)-
PN_0019054	9	3874933000	3.85709e+08	8	4154812125	9.31257e+08	0.420719	0.932637			3.73935	0.376008	0.100612	Non-Significant	(15Z)-9,12,13-Trihydroxy-15-octadecenoic acid
PN_0019337	9	4.99556e+11	1.16554e+11	8	640375000000	1.82651e+11	0.0742579	0.780098		*	0.763894	1.12926	0.358272	Non-Significant	5-Hydroxy-8,8-dimethyl-6-(2-methylbutanoyl)-4-phenylpyrano[2,3-h]chromen-2-one
PN_0019408	9	148561420	357232	8	1.46724e+08	6.3536e+06	0.398242	1.01252			3.56812	0.399853	-0.0179528	Non-Significant	(E)-2,6-Dihydroxy-2-(2-hydroxy-4-methylphenyl)-6-methylhept-4-en-3-one | (S)-2-trans-abscisic acid
PN_0019567	9	5.55243e+09	1.88167e+09	8	5505939050	7.76881e+09	0.986307	1.00844			7.94049	0.00598792	-0.0121295	Non-Significant	Glycerol-3-phosphate
PN_0019616	9	11706	1.92933e-12	8	11706	1.94458e-12		1					0	Non-Significant	Imidazole-4-acetic acid
PN_0019631	9	2.65333e+13	6.01831e+12	8	28137500000000	5.58056e+12	0.57882	0.942988			4.94668	0.237457	0.0846882	Non-Significant	D-Galactonic acid
PN_0019759	9	4.05353e+09	1.15724e+09	8	3200684925	9.2988e+08	0.117646	1.26646		*	1.17752	0.929422	-0.340798	Non-Significant
PN_0019991	9	626818818	1.18271e+09	8	6.81624e+08	8.52716e+08	0.915223	0.919596			3.6576	0.0384731	0.120927	Non-Significant	D-Panthenol
PN_0020133	9	3.00622e+08	3.53011e+07	8	287246140	1.35793e+07	0.330963	1.04657			3.06417	0.48022	-0.0656645	Non-Significant	Cynaroside | Trifolin | Trifolin
PN_0020137	9	-2558008700	6.43654e+09	8	6.52114e+09	1.15278e+10	0.059662	-0.392264		*	0.619481	1.2243		Non-Significant	Inosine 5prime-monophosphate
PN_0020193	9	1.61412e+08	1.32036e+06	8	1.62876e+08	3.86314e+06	0.300537	0.991012			2.82963	0.522102	0.0130258	Non-Significant	5-Hydroxyvalproic acid
PN_0020398	9	1.50417e+08	1.09177e+06	8	1.49956e+08	2.2483e+06	0.591903	1.00307			5.01988	0.227749	-0.00442466	Non-Significant
PN_0020492	9	9.48272e+08	1.61649e+08	8	9.18603e+08	2.47882e+08	0.771452	1.0323			6.49305	0.112691	-0.0458581	Non-Significant	L-Tartaric acid
PN_0020503	9	2.04556e+11	1.73069e+10	8	251500000000	1.01844e+11	0.19199	0.813342			1.87106	0.716721	0.298066	Non-Significant	Hydrocortisone
PN_0020671	9	9.53943e+08	4.29935e+08	8	1.04026e+09	1.3389e+09	0.856718	0.917026			6.99863	0.067162	0.124965	Non-Significant	O-Phosphorylethanolamine
PN_0021704	9	1.61801e+10	6.89763e+09	8	29540430300	3.02863e+10	0.216166	0.547726		*	1.60107	0.665212	0.868475	Non-Significant	1,9b-Dihydroxy-6,6,9a-trimethyl-1,5,5a,7,8,9-hexahydrobenzo[e][2]benzofuran-3-one
PN_0021720	9	6.58966e+10	1.51464e+10	8	79166812375	4.06771e+10	0.375626	0.832377			2.52922	0.425244	0.264691	Non-Significant	(5Z)-3-Hydroxy-5-dodecenoic acid
PN_0021807	9	2.86889e+11	1.26732e+10	8	283625000000	5.80486e+09	0.514839	1.01151			3.19545	0.288328	-0.0165074	Non-Significant	L-Histidyl-L-serine
PN_0021844	9	265905780000	3.11072e+11	8	115550136750	2.05493e+11	0.264692	2.30122		*	1.89724	0.577259	-1.2024	Non-Significant	Rhein
PN_0021887	9	7.22719e+08	3.84734e+07	8	8.70682e+08	5.12439e+08	0.399559	0.83006			2.64232	0.398419	0.268712	Non-Significant	Tropic acid
PN_0021893	9	23142.8	0.00307318	8	23142.8	0.0107438	0.953271	1			5.34891	0.0207838	-1.38531e-08	Non-Significant	D-Sorbitol 6-phosphate
PN_0022480	9	8.09884e+09	1.41644e+09	8	1.55894e+10	1.86601e+10	0.246738	0.519508		*	1.79167	0.607765	0.944782	Non-Significant
PN_0022491	9	24131.9	0.00291548	8	24131.9	0.00388909	0.980239	1			5.39131	0.00866816	-2.49099e-09	Non-Significant	[(3aR,4R,5R,6E,9Z,11aR)-4-Hydroxy-6,10-dimethyl-3-methylidene-2,8-dioxo-4,5,11,11a-tetrahydro-3aH-cyclodeca[b]furan-5-yl] (Z)-2-methylbut-2-enoate
PN_0022617	9	2.25231e+08	4.21331e+06	8	2.25043e+08	8.50606e+06	0.953732	1.00084			5.3246	0.0205736	-0.00120791	Non-Significant
PN_0022676	9	3.10054e+08	3.80229e+06	8	3.07324e+08	2.44093e+07	0.744184	1.00888			4.30619	0.12832	-0.0127608	Non-Significant	Skimmin
PN_0022780	9	9.25737e+08	3.31065e+08	8	454321545	1.24483e+09	0.289785	2.03762		*	2.03767	0.537924	-1.02689	Non-Significant	Tetrangomycin
PN_0023612	9	1.1013e+09	1.17769e+09	8	8.91837e+08	2.09346e+08	0.628176	1.23486		*	3.79295	0.201919	-0.304352	Non-Significant
PN_0023702	9	4.82745e+08	4.43061e+07	8	4.58454e+08	8.17031e+07	0.450451	1.05299			2.87616	0.346352	-0.0744857	Non-Significant	9-Hydroxy-9-[[(E)-2-(hydroxymethyl)-3-[3-(hydroxymethyl)-6-propan-2-ylcyclohex-2-en-1-yl]prop-2-enoyl]oxymethyl]-1-oxo-6-propan-2-yl-3,5a,6,7,8,9a-hexahydro-2-benzoxepine-4-carboxylic acid
PN_0023984	9	11090.7	1.92933e-12	8	11090.7	1.94458e-12		1					0	Non-Significant	Scutellarioside II
PN_0024003	9	4.3425e+08	6.50234e+06	8	5.03816e+08	1.69011e+08	0.234398	0.861921			1.71326	0.630047	0.214373	Non-Significant	Gentisic acid 5-beta-glucoside | Ginnalin B
PN_0024056	9	1.47051e+08	1.17618e+06	8	1.44887e+08	7.3652e+06	0.396854	1.01493			2.64015	0.401369	-0.0213804	Non-Significant	Genistein 4prime-glucuronide
PN_0024160	9	7.57667e+11	1.74322e+11	8	1105500000000	6.12702e+11	0.122593	0.685361		*	0.939318	0.911533	0.545064	Non-Significant	Sebacic acid | Decanedioic acid
PN_0024239	9	2.46624e+08	4.47448e+07	8	2.24716e+08	1.97296e+07	0.221537	1.09749			1.62998	0.654554	-0.134207	Non-Significant	N-Acetyltyrosine
PN_0024240	9	1.84652e+10	5.95374e+09	8	22147641375	9.00215e+09	0.330257	0.83373			2.27898	0.481148	0.262347	Non-Significant	N-Acetyl-L-methionine
PN_0024710	9	2.17708e+08	2.9052e+06	8	2.11278e+08	1.61613e+07	0.257521	1.03043			1.85783	0.589187	-0.043251	Non-Significant	Radiclonic acid
PN_0024731	9	7.90339e+09	4.62732e+09	8	7.77901e+09	4.88468e+09	0.957727	1.01599			5.32017	0.0187582	-0.0228852	Non-Significant	N-Acetyl-D-phenylalanine
PN_0024877	9	1.84148e+08	2.6087e+06	8	1.86731e+08	1.81118e+07	0.677131	0.986167			3.98039	0.169327	0.0200957	Non-Significant	[2,3-Dihydroxy-1-(7-methoxy-2-oxochromen-6-yl)-3-methylbutyl] (Z)-2-methylbut-2-enoate | [1,3-Dihydroxy-1-(7-methoxy-2-oxochromen-6-yl)-3-methylbutan-2-yl] (Z)-2-methylbut-2-enoate
PN_0025271	9	4.75392e+10	6.32569e+09	8	41346421625	3.54206e+09	0.0273695	1.14978	*		0.215656	1.56273	-0.201355	Non-Significant
PN_0025342	9	3.89072e+09	3.93485e+08	8	4185835425	8.25522e+08	0.35249	0.929497			2.38791	0.452853	0.105477	Non-Significant	(9Z)-5,8,11-Trihydroxy-9-octadecenoic acid
PN_0025394	9	3.47372e+09	7.43717e+09	8	6287116300	6.91882e+09	0.433863	0.552515		*	2.78625	0.362647	0.855916	Non-Significant	1-(2,4,6-Trihydroxyphenyl)ethanone
PN_0025425	9	8.59775e+07	289470	8	8.59736e+07	814165	0.989242	1.00005			4.6768	0.00469729	-6.6512e-05	Non-Significant	Methyl (1alpha,5xi,7alpha,11alpha,13alpha,14alpha)-7-acetoxy-1,11,14-trihydroxypimara-8,15-dien-18-oate
PN_0025505	9	2.84333e+12	5.47015e+11	8	4371250000000	2.53806e+12	0.0975147	0.650462		*	0.752353	1.01093	0.620463	Non-Significant	Suberic acid
PN_0025977	9	1.01727e+10	2.47545e+09	8	7181935250	8.58393e+09	0.331753	1.41642		*	2.27517	0.479185	-0.502254	Non-Significant	Xylitol | L-(-)-Arabitol
PN_0026288	9	244320530	4.15639e+06	8	262813160	5.14593e+07	0.297806	0.929636			2.08089	0.526067	0.105262	Non-Significant	5-[(1E,3E)-1,3-Heptadien-1-yl]-2,3-dihydroxycyclopentanecarboxylic acid
PN_0026350	9	7.60411e+09	5.31123e+09	8	12267406500	7.04238e+09	0.141271	0.619863		*	1.07501	0.849948	0.689978	Non-Significant	2-Acetamido-3-(4-methoxyphenyl)propanoic acid
PN_0026374	9	6.99367e+07	166144	8	7.03107e+07	324483	0.00817503	0.994681	**		0.0648747	2.08751	0.00769412	Non-Significant	7-[2-(3-Furyl)ethyl]-5-hydroxy-7,8-dimethyl-6,6a,7,8,9,10-hexahydronaphtho[1,8a-c]furan-3(5H)-one | (6E,10Z,14E)-6,14-Dimethyl-3-methylidene-2-oxo-3a,4,5,8,9,12,13,15a-octahydrocyclotetradeca[b]furan-10-carboxylic acid
PN_0026375	9	6.20243e+08	7.49394e+07	8	6.35037e+08	5.97661e+07	0.662029	0.976703			3.95438	0.179123	0.0340081	Non-Significant	1-O-{2,4-Dihydroxy-6-[(E)-2-phenylvinyl]benzoyl}hexopyranose
PN_0026553	9	4.15499e+08	4.2251e+07	8	3.89958e+08	5.14862e+07	0.278929	1.06549			1.97382	0.554506	-0.0915238	Non-Significant	Quercitrin
PN_0026571	9	1449000000000000	521901810688562	8	891875000000000	1479081224225740	0.305159	1.62467		*	2.11895	0.515474	-0.700144	Non-Significant	muco-Inositol
PN_0026959	9	121574320000	4.42053e+10	8	98330263000	7.05938e+10	0.42269	1.23639		*	2.73028	0.373978	-0.306131	Non-Significant	Deoxyguanosine triphosphate
PN_0027037	9	7.29915e+10	7.26261e+09	8	71861528000	7.87192e+09	0.762398	1.01572			3.65097	0.117818	-0.0225096	Non-Significant	(2Z)-2-Octyl-2-pentenedioic acid
PN_0027082	9	2.36099e+08	3.22124e+06	8	2.34895e+08	6.19807e+06	0.616435	1.00513			2.99065	0.210113	-0.00737545	Non-Significant	(7E,11E)-14-Ethyl-13-hydroxy-3,5,7,9,13-pentamethyloxacyclotetradeca-7,11-diene-2,6,10-trione
PN_0027204	9	3.41547e+08	1.09782e+08	8	3.02827e+08	4.47237e+07	0.367726	1.12786			1.88269	0.434476	-0.173589	Non-Significant	[2,3-Dihydroxy-1-(7-methoxy-2-oxochromen-6-yl)-3-methylbutyl] 3-methylbut-2-enoate | [1,3-Dihydroxy-1-(7-methoxy-2-oxochromen-6-yl)-3-methylbutan-2-yl] (E)-2-methylbut-2-enoate | 1,3-Dihydroxy-1-(7-methoxy-2-oxo-2H-chromen-6-yl)-3-methyl-2-butanyl (2Z)-2-methyl-2-butenoate
PN_0027339	9	2.24759e+08	2.98037e+06	8	222807280	2.35608e+07	0.807986	1.00876			3.85267	0.0925959	-0.0125852	Non-Significant	Lignicol
PN_0027438	9	6.36891e+08	3.0014e+08	8	8.70145e+08	1.13175e+09	0.559182	0.731936		*	2.73679	0.252447	0.45021	Non-Significant	5-[2-(Furan-3-yl)ethyl]-8-hydroxy-5,6,8a-trimethyl-3,4,4a,6,7,8-hexahydronaphthalene-1-carboxylic acid
PN_0027445	9	4.97945e+10	6.58421e+09	8	43175169125	4.08495e+09	0.0270246	1.15331	*		0.147178	1.56824	-0.205786	Non-Significant	(9Z,12E)-15,16-dihydroxyoctadeca-9,12-dienoic acid
PN_0027577	9	1.31944e+08	855545	8	1.31959e+08	3.25264e+06	0.989286	0.999884			4.65719	0.00467818	0.000167434	Non-Significant	IlexgeninA
PN_0027629	9	7.11333e+11	9.77995e+10	8	699750000000	2.18939e+11	0.887551	1.01655			4.21397	0.0518066	-0.0236862	Non-Significant	Quinolinic acid
PP_0000112	9	1.49144e+11	6.45284e+10	8	264632235750	2.0135e+11	0.122929	0.56359		*	0.659778	0.910346	0.827283	Non-Significant	L-Cycloserine
PP_0001037	9	1.61593e+09	1.93304e+09	8	7.17995e+08	3.2403e+09	0.492297	2.25061		*	2.45265	0.307773	-1.17032	Non-Significant	Aucubin
PP_0001986	9	23889	0.00272845	8	23889	0.0103501	0.39103	1			1.99282	0.40779	1.90401e-07	Non-Significant
PP_0002243	9	3.53773e+08	6.38463e+07	8	4.35435e+08	1.33017e+08	0.120652	0.812459			0.650703	0.918464	0.299634	Non-Significant	L-Alanyl-L-phenylalanine
PP_0002493	9	6.75222e+16	2.53159e+16	8	8.245e+16	6.02235e+16	0.506175	0.818948			2.49938	0.295699	0.288157	Non-Significant	4-Hydroxy-1-(3-pyridinyl)-1-butanone
PP_0002526	9	3.36954e+10	1.27055e+10	8	43107312000	3.66428e+10	0.47928	0.781664		*	2.40941	0.319411	0.35538	Non-Significant	Adenine
PP_0002640	9	9.41152e+09	2.3784e+09	8	6.67417e+09	7.84426e+09	0.333146	1.41014		*	1.72151	0.477365	-0.495839	Non-Significant	L-Glutaminyl-L-Aspartate
PP_0002769	9	10156000000000	4.91458e+12	8	21647500000000	20666530395096	0.125309	0.469153		*	0.669321	0.902016	1.09187	Non-Significant	L-Prolyl-L-threonine
PP_0002895	9	1.19144e+18	6.76854e+17	8	1.41275e+18	7.40729e+17	0.529399	0.843351			2.60249	0.276217	0.245795	Non-Significant	Ethylenediaminetetraacetic acid
PP_0003106	9	3.57374e+12	4.53776e+12	8	1075000000000	5.55909e+12	0.323776	3.32441		*	1.6888	0.489756	-1.7331	Non-Significant	(S)-(-)-Cotinine
PP_0003192	9	1.33756e+12	6.77234e+11	8	1803750000000	8.13211e+11	0.216616	0.741542		*	1.13519	0.66431	0.431401	Non-Significant	L-Homocysteine
PP_0003337	9	1.63144e+10	6.92339e+09	8	18623948000	6.43643e+09	0.488985	0.875989			2.44713	0.310704	0.191015	Non-Significant	L-Leucyl-L-leucine | L-Isoleucyl-L-leucine | L-Leucyl-L-isoleucine
PP_0003340	9	11136.3	1.92933e-12	8	11136.3	1.94458e-12		1					0	Non-Significant	(2alpha,3alpha,5xi,9xi,18xi,19xi,20xi)-2,3,23-Trihydroxyurs-12-en-28-oic acid
PP_0003402	9	1030022580	4.25687e+08	8	313123975	2.16875e+09	0.345211	3.2895		*	1.7756	0.461915	-1.71787	Non-Significant	L-Asparaginyl-L-Tryptophan
PP_0003417	9	1.12756e+13	1.8127e+12	8	10023000000000	5.03438e+12	0.494946	1.12497			2.45484	0.305442	-0.169884	Non-Significant	Nicotyrine
PP_0003537	9	8966666666666660	1816961749734980	8	1.09412e+16	2810812986105110	0.10214	0.819529			0.553551	0.990803	0.287134	Non-Significant	Creatinine
PP_0003638	9	1.41026e+10	9.94212e+09	8	1.70674e+10	1.54388e+10	0.640576	0.826291			3.09426	0.193429	0.275278	Non-Significant
PP_0003762	9	1.20629e+11	1.87268e+10	8	111979126250	5.97385e+10	0.685029	1.07724			3.29466	0.164291	-0.107343	Non-Significant	L-Glutamyl-L-lysine | L-Lysyl-L-glutamic acid
PP_0003828	9	-1.13453e+08	1.52985e+09	8	-4.98594e+08	1.35087e+09	0.592439	0.227545		*	2.88684	0.227356		Non-Significant	Irinotecan
PP_0003958	9	5.60506e+11	5.59325e+11	8	258875000000	2.76479e+11	0.188	2.16516		*	0.989896	0.725842	-1.11447	Non-Significant	cyclo(Pro-Ala)
PP_0004006	9	994908270	4.15051e+08	8	1373151075	1.46045e+09	0.466885	0.724544		*	2.35777	0.33079	0.464855	Non-Significant	Tyramine
PP_0004041	9	2.65444e+13	7.36259e+12	8	21862500000000	4.39706e+12	0.138564	1.21415		*	0.73658	0.858348	-0.279952	Non-Significant	5-Aminolevulinic acid | trans-3-Hydroxy-L-proline
PP_0004195	9	11639.3	1.92933e-12	8	11639.3	1.94458e-12		1					0	Non-Significant	(3R)-4-[6-[(2R,4R,5S,6R)-4,5-Dihydroxy-6-methyloxan-2-yl]-1,5-dihydroxy-9,10-dioxoanthracen-2-yl]-3-hydroxy-3-methylbutanoic acid
PP_0004250	9	5.84889e+11	2.669e+11	8	813625000000	3.91664e+11	0.175474	0.718868		*	0.928341	0.755787	0.476201	Non-Significant	4-Guanidinobutyric acid
PP_0004334	9	1.35339e+09	2.08141e+08	8	1926846905	2.0377e+09	0.412579	0.702387		*	2.09304	0.384492	0.509661	Non-Significant	Telekin
PP_0004421	9	1.59088e+09	6.22046e+08	8	1.02811e+09	1.53377e+09	0.326587	1.54738		*	1.69551	0.486001	-0.629831	Non-Significant	myo-Inositol 2-phosphate
PP_0004489	9	1.61784e+08	2.04432e+08	8	161460667	2.2684e+08	0.99757	1.00201			4.63724	0.00105663	-0.00289025	Non-Significant	1-(3-Ethyl-2,4-dihydroxy-6-methoxyphenyl)butan-1-one
PP_0004555	9	9.64556e+11	1.54881e+11	8	929500000000	2.7213e+11	0.744829	1.03771			4.28759	0.127944	-0.0534095	Non-Significant	D-Gluconic acid
PP_0004661	9	24065.2	0.00459468	8	24065.2	0.00913392	0.548902	1			3.36923	0.260505	-1.2656e-07	Non-Significant	11-Deoxy-17-hydroxycorticosterone | (9xi,11beta,14xi)-11,21-Dihydroxypregn-4-ene-3,20-dione
PP_0004870	9	5.39333e+13	2.52955e+13	8	62675000000000	3.13804e+13	0.534531	0.860524			3.29925	0.272027	0.216713	Non-Significant	Caffeine
PP_0004874	9	1.10706e+17	7.83386e+16	8	1.235e+17	1.33032e+17	0.809628	0.896401			4.58927	0.0917147	0.157783	Non-Significant	L-Carnitine
PP_0005310	9	1354111111111110	481518027815274	8	1876250000000000	1275011904706320	0.270558	0.721711		*	1.92686	0.567739	0.470506	Non-Significant	Acetylcholine | (3-Carboxypropyl)trimethylammonium
PP_0005346	9	1.77637e+09	5.1632e+08	8	1.47739e+09	3.77992e+08	0.198173	1.20237		*	1.48764	0.702955	-0.265887	Non-Significant	Wogonin | Acacetin | Maackiain
PP_0005363	9	7.44656e+09	6.3829e+10	8	-5324550275	3.45978e+10	0.622346	-1.39853		*	3.77829	0.205968		Non-Significant	D-Octopine
PP_0005376	9	6.36999e+10	4.14064e+10	8	1.08289e+11	1.27432e+11	0.335161	0.588239		*	2.28444	0.474747	0.765527	Non-Significant	Glycyl-L-proline
PP_0005381	9	4.74222e+11	8.3882e+10	8	706125000000	2.95195e+11	0.038793	0.671584	*	*	0.303514	1.41125	0.57436	Sig.Enriched	O-Acetyl-L-homoserine | N-Methyl-L-glutamic acid
PP_0005399	9	8.39441e+07	265356	8	83929919	925729	0.965331	1.00017			5.33573	0.0153238	-0.000244142	Non-Significant	L-Aspartyl-L-arginine | L-Arginyl-L-aspartic acid
PP_0006398	9	2.3216e+09	2.63485e+09	8	2554764100	3.57018e+09	0.879307	0.908735			4.95893	0.0558595	0.138068	Non-Significant	4-Oxododecanedioic acid
PP_0007274	9	6.7911e+08	2.87627e+07	8	755562080	2.72942e+08	0.414895	0.898814			2.71146	0.382061	0.153905	Non-Significant	1-(beta-D-Glucopyranosyloxy)-7-methyl-1,4a,5,6,7,7a-hexahydrocyclopenta[c]pyran-4-carboxylic acid
PP_0007887	9	9.04667e+12	2120459855786	8	8127500000000	2.15809e+12	0.390268	1.11309			2.61197	0.408637	-0.154575	Non-Significant	Allantoic acid
PP_0007891	9	4.50111e+13	6.15334e+12	8	49025000000000	1.30758e+13	0.421681	0.918126			2.73969	0.375016	0.123236	Non-Significant	Glyceraldehyde 3-phosphate
PP_0007892	9	9.83556e+12	1.87069e+12	8	7717500000000	8.07307e+12	0.454874	1.27445		*	2.8878	0.342109	-0.349873	Non-Significant	Aspartic acid | Iminodiacetic acid
PP_0007898	9	1.14089e+16	2244111430190370	8	1.06812e+16	4456431748447560	0.671093	1.06812			3.96588	0.173217	-0.0950778	Non-Significant	L-Tryptophan
PP_0007904	9	22344.9	0.00290593	8	22344.9	0.0101902	0.464757	1			2.9172	0.332774	1.71276e-07	Non-Significant	Tropine
PP_0007905	9	3.37889e+12	2.85349e+12	8	5060000000000	5.97978e+12	0.462268	0.667765		*	2.91806	0.335107	0.582588	Non-Significant	Urocanic acid
PP_0007949	9	11620.3	1.92933e-12	8	11620.3	1.94458e-12		1					0	Non-Significant	Rutin | 5,7-Dihydroxy-2-(4-hydroxyphenyl)-4-oxo-4H-chromen-3-yl 2-O-hexopyranosylhexopyranoside
PP_0009003	9	11214.6	1.92933e-12	8	11214.6	1.94458e-12		1					0	Non-Significant	Sachaliside
PP_0010598	9	1.4154e+09	4.07359e+08	8	1011439045	7.95687e+08	0.199672	1.39939		*	1.48883	0.699682	-0.484796	Non-Significant	L-Phenylalanyl-L-glutamic acid
PP_0010679	9	11424.1	1.92933e-12	8	11424.1	1.94458e-12		1					0	Non-Significant	Matrine
PP_0010811	9	8.16964e+08	4.0811e+08	8	7.94265e+08	4.03987e+08	0.909967	1.02858			3.64972	0.0409743	-0.0406517	Non-Significant	L-Seryl-L-phenylalanine
PP_0010849	9	5.99135e+08	4.49563e+08	8	3.73275e+08	1.00306e+08	0.186036	1.60508		*	1.40603	0.730402	-0.682643	Non-Significant	Kojic acid
PP_0010960	9	1.11088e+09	1.88431e+09	8	1615628274	4.02015e+09	0.739924	0.687582		*	4.30396	0.130813	0.540396	Non-Significant	L-Valylglycine
PP_0011289	9	4.02444e+11	8.93744e+10	8	432250000000	1.327e+11	0.591003	0.931046			3.60772	0.22841	0.103076	Non-Significant	L-Tryptophyl-L-phenylalanine
PP_0011622	9	1.19326e+11	1.76046e+10	8	113240093250	5.2707e+10	0.747737	1.05375			4.28214	0.126251	-0.0755263	Non-Significant	L-Lysyl-L-glutamic acid
PP_0011644	9	1.71991e+08	2.6794e+06	8	1.71178e+08	6.28685e+06	0.72775	1.00475			4.25542	0.138018	-0.00683936	Non-Significant	(5xi,13alpha)-7-Oxopimara-8,15-dien-18-oic acid
PP_0011667	9	5.05621e+08	1.14909e+08	8	5.89752e+08	2.73748e+08	0.411549	0.857346			2.70551	0.385578	0.222051	Non-Significant	(2E)-5-[(1R,3R,8aS)-3-Hydroxy-5,5,8a-trimethyl-2-methylenedecahydro-1-naphthalenyl]-3-methyl-2-pentenoic acid
PP_0012342	9	309000000000	1.37973e+11	8	378250000000	4.03828e+11	0.634508	0.81692			3.81048	0.197563	0.291733	Non-Significant	N-Acetylputrescine
PP_0012386	9	3.73411e+12	3.60331e+12	8	4087500000000	3.69213e+12	0.844533	0.913544			3.39955	0.0733835	0.130454	Non-Significant	Turanose
PP_0012426	9	2.65556e+16	1.04096e+16	8	2.39512e+16	1.3886e+16	0.665578	1.10873			3.95432	0.176801	-0.148913	Non-Significant	2-Linoleoyl-sn-glycero-3-phosphocholine | [2-Hydroxy-3-[(9Z,12Z)-octadeca-9,12-dienoyl]oxypropyl] 2-(trimethylazaniumyl)ethyl phosphate
PP_0012572	9	2.74221e+10	5.15972e+10	8	21298133125	4.33411e+10	0.796134	1.28754		*	4.53592	0.0990139	-0.364614	Non-Significant	O-Methylcedrelopsin
PP_0012605	9	1.32741e+10	1.18636e+10	8	9.14719e+09	1.13081e+10	0.475636	1.45117		*	2.96872	0.322725	-0.537218	Non-Significant	Fusaric acid
PP_0012660	9	208777777777777	7.19597e+13	8	316750000000000	140077274592072	0.0598793	0.659125		*	0.465216	1.22272	0.601376	Non-Significant	Pipericine
PP_0012745	9	1.5765e+08	6.50465e+06	8	1.55312e+08	4.8159e+06	0.418181	1.01505			1.81484	0.378636	-0.021551	Non-Significant	3-(2,6-Dihydroxyphenyl)-4-hydroxy-6-methyl-2-benzofuran-1(3H)-one
PP_0013255	9	4484444444444440	994083888702446	8	4153750000000000	1256354562101910	0.55395	1.07961			2.349	0.256529	-0.110515	Non-Significant	Choline
PP_0013330	9	4.88636e+08	2.53845e+08	8	469646073	2.9852e+08	0.889122	1.04043			3.63167	0.0510389	-0.0571858	Non-Significant	Tropinone
PP_0013336	9	2.77004e+09	1.11237e+09	8	4245631125	1.01026e+09	0.0121938	0.652445	*	*	0.0557503	1.91386	0.616071	Sig.Enriched	1,7-Dimethyluric acid
PP_0013347	9	7.67667e+12	1.28784e+12	8	8238750000000	1.7329e+12	0.456089	0.931776			1.95643	0.340951	0.101945	Non-Significant	L-Prolylglycine
PP_0013350	9	11203.1	1.92933e-12	8	11203.1	1.94458e-12		1					0	Non-Significant	L-Tryptophyl-L-tryptophan
PP_0013371	9	1.85467e+09	1.78053e+09	8	3.30837e+09	3.35773e+09	0.274338	0.5606		*	1.21916	0.561715	0.834955	Non-Significant	Methyl acetoxy[(1S,3S,7R,9R,12S,13S)-13-(3-furyl)-6,6,8,12-tetramethyl-17-methylene-5,15-dioxo-2,14-dioxatetracyclo[7.7.1.0~1,12~.0~3,8~]heptadec-7-yl]acetate
PP_0015906	9	1.39993e+08	1.45696e+06	8	138520338	6.22703e+06	0.500021	1.01063			2.13663	0.301011	-0.0152568	Non-Significant	Sinomenine
PP_0015953	9	5.34333e+13	1.75458e+13	8	56887500000000	1.69217e+13	0.686226	0.939281			2.84476	0.163533	0.0903717	Non-Significant	Carpachromene
PP_0015974	9	1.03309e+08	697310	8	1.02645e+08	3.76213e+06	0.60949	1.00647			2.55526	0.215033	-0.00930512	Non-Significant	Maesopsin
PP_0016024	9	1.30555e+11	4.49208e+10	8	113572713750	3.41051e+10	0.398759	1.14953			1.73734	0.399289	-0.201041	Non-Significant	L-Phenylalanyl-L-phenylalanine
PP_0016146	9	1.52134e+09	1.00857e+09	8	1.76297e+09	2.24794e+09	0.774309	0.862942			3.13963	0.111086	0.212664	Non-Significant	L-Prolyl-L-glutamine
PP_0016160	9	1.13942e+08	676499	8	1.13633e+08	1.65966e+06	0.614788	1.00272			2.56778	0.211274	-0.00391577	Non-Significant	Oroxyloside
PP_0016239	9	478953230	1.33624e+07	8	4.80631e+08	2.69853e+07	0.870767	0.99651			3.56982	0.0600979	0.00504346	Non-Significant	10-Hydroxy-9-isopropyl-1,6-dimethyl-5,12-dioxatricyclo[9.1.0.0^(4,6)]dodec-8-yl (2E)-3-phenylacrylate
PP_0016275	9	4.04075e+08	2.42623e+07	8	4.8471e+08	3.07558e+08	0.443518	0.833643			1.90988	0.353089	0.262498	Non-Significant	5-Hydroxy-4-methoxy-5,6-dihydro-2H-pyran-2-one
PP_0016386	9	-4.89823e+09	1.11218e+10	8	1287019830	1.9439e+10	0.426309	-3.80587		*	1.84291	0.370276		Non-Significant	L-Valyl-L-glutamine
PP_0016483	9	1.58453e+09	1.70563e+09	8	1.50201e+09	1.85843e+09	0.925192	1.05494			3.68419	0.0337682	-0.0771633	Non-Significant	4-Methoxy-2H-isoquinolin-1-one
PP_0016598	9	24272.9	0.00509902	8	24272.9	0.00873315	0.838578	1			3.45059	0.0764565	-4.21009e-08	Non-Significant	Schisandrin
PP_0016914	9	3130888888888880	2396279483096890	8	2311825000000000	3774743346336840	0.596526	1.35429		*	2.51038	0.224371	-0.43754	Non-Significant	Cycloleucine | L-Pipecolic acid
PP_0016960	9	11935	1.92933e-12	8	11935	1.94458e-12		1					0	Non-Significant	Anisodamine
PP_0017048	9	2.31755e+09	1.46397e+09	8	5.90916e+09	7.80672e+09	0.194247	0.392196		*	0.877271	0.711645	1.35035	Non-Significant	L-Lysyl-L-glutamine
PP_0017187	9	10658123800	4.22169e+09	8	4440663035	7.83315e+09	0.0559295	2.40012		*	0.254663	1.25236	-1.26311	Non-Significant	L-Threonyl-L-serine
PP_0017235	9	1.01072e+08	370143	8	1.00396e+08	1.77969e+06	0.281472	1.00673			1.24588	0.550564	-0.00968332	Non-Significant	8-Hydroxy-5,7-dimethoxy-2-phenyl-2,3-dihydro-4H-chromen-4-one
PP_0017383	9	9.36667e+11	2.38548e+11	8	998500000000	3.72562e+11	0.685743	0.938074			2.85341	0.163839	0.0922267	Non-Significant	Xanthine
PP_0017433	9	1.64111e+11	3.32018e+10	8	193875000000	8.52851e+10	0.34711	0.846479			1.52427	0.459532	0.240454	Non-Significant	5,6-Dihydrothymine
PP_0017520	9	2012222222222220	484633309260150	8	2122500000000000	893816056499961	0.752215	0.948043			3.10673	0.123658	0.0769749	Non-Significant	Arginine
PP_0017521	9	3.33798e+08	3.66859e+07	8	306858725	2.8541e+07	0.115011	1.08779			0.521541	0.939259	-0.121402	Non-Significant	N-(2-Hydroxybenzoyl)-D-serine
PP_0017602	9	1.61714e+08	2.44096e+09	8	2102739200	3.51637e+09	0.201659	0.0769064		*	0.907059	0.695382	3.70075	Non-Significant	Phosphocreatine
PP_0017739	9	2.27925e+11	2.22135e+11	8	123546528225	1.65807e+11	0.294754	1.84485		*	1.29949	0.53054	-0.883505	Non-Significant	3,4-Dimethylaniline
PP_0017741	9	7.74769e+09	8.98842e+09	8	3.73217e+09	3.91204e+09	0.26182	2.07592		*	1.1682	0.581998	-1.05375	Non-Significant	Temorine
PP_0017820	9	1.25073e+08	8.96879e+06	8	1.2059e+08	4.64584e+06	0.224226	1.03718			1.0045	0.649314	-0.0526649	Non-Significant	L-Phenylalanyl-L-methionine
PP_0017915	9	3.0772e+10	1.38185e+10	8	32709508125	1.76929e+10	0.803525	0.940766			3.24624	0.0950006	0.0880916	Non-Significant	L-Valyl-L-leucine
PP_0018039	9	5.88088e+10	1.50471e+10	8	53606969625	1.9204e+10	0.541002	1.09704			2.30288	0.266801	-0.133612	Non-Significant	Levoglucosan
PP_0018293	9	4.04444e+11	8.60684e+10	8	435250000000	1.32529e+11	0.573673	0.929223			2.42339	0.241335	0.105903	Non-Significant	L-Phenylalanyl-L-tryptophan | L-Tryptophyl-L-phenylalanine
PP_0018736	9	2.62636e+09	2.56568e+09	8	4.83272e+09	6.68886e+09	0.372427	0.543455		*	1.629	0.428959	0.879769	Non-Significant	2prime-Deoxyguanosine
PP_0018742	9	2.06685e+09	9.53041e+08	8	2.48677e+09	2.28789e+09	0.620822	0.831138			2.04668	0.207033	0.26684	Non-Significant	alpha-aminopimelic acid
PP_0018749	9	1.37571e+09	4.04632e+08	8	1.13245e+09	1.14855e+09	0.559332	1.21481		*	1.88881	0.25233	-0.280732	Non-Significant	L-Histidinol
PP_0018755	9	2.64667e+13	7.45537e+12	8	21912500000000	4.41958e+12	0.152977	1.20783		*	0.58606	0.815374	-0.272422	Non-Significant	trans-3-Hydroxy-L-proline
PP_0018762	9	1.85002e+10	1.56723e+10	8	37878793250	4.00226e+10	0.198444	0.488405		*	0.747362	0.702361	1.03385	Non-Significant	3-Methylxanthine | 7-Methylxanthine
PP_0018768	9	9.59557e+07	512852	8	9.54187e+07	2.74614e+06	0.572016	1.00563			1.91419	0.242592	-0.00809691	Non-Significant	Indole-3-butyric acid
PP_0018771	9	3173716200	3.7062e+10	8	18936077057	3.86863e+10	0.404654	0.167602		*	1.4182	0.392917	2.57689	Non-Significant	L-Isoleucyl-L-lysine
PP_0018772	9	8.68306e+08	1.0185e+08	8	1.03213e+09	4.48846e+08	0.302156	0.841275			1.08639	0.519769	0.249351	Non-Significant	L-Alanyl-L-methionine | L-Methionyl-L-alanine
PP_0018773	9	2.45557e+08	9.77332e+06	8	2.50746e+08	1.39587e+07	0.384117	0.979306			1.35477	0.415537	0.0301688	Non-Significant	L-Prolyl-L-phenylalanine
PP_0018800	9	1.01434e+09	9.00189e+07	8	1028668070	1.6764e+08	0.82634	0.986074			2.67657	0.0828414	0.0202327	Non-Significant	Schisantherin B
PP_0020130	9	5.32333e+12	1.21795e+12	8	4355000000000	2.34482e+12	0.293914	1.22235		*	1.06364	0.53178	-0.289657	Non-Significant	Geraniol | Fenchyl alcohols
PP_0020827	9	12193.4	1.92933e-12	8	12193.4	1.94458e-12		1					0	Non-Significant
PP_0020979	9	152088888888888	7.10561e+13	8	218600000000000	146342533608165	0.243062	0.695741		*	0.89715	0.614282	0.523379	Non-Significant	3-(1H-Indol-3-yl)-2-(trimethylammonio)propanoate
PP_0021076	9	2.27667e+11	1.28958e+11	8	158625000000	6.25824e+10	0.189692	1.43525		*	0.716831	0.72195	-0.521303	Non-Significant	L-Alanyl-L-glutamic acid
PP_0021229	9	4.43168e+08	5.30343e+07	8	4.13207e+08	5.80949e+07	0.283693	1.07251			1.04021	0.547151	-0.100986	Non-Significant	Curvulin
PP_0021260	9	184919530	2.54752e+06	8	1.80306e+08	1.62021e+07	0.410843	1.02559			1.42639	0.386324	-0.0364522	Non-Significant	L-Isoleucyl-L-isoleucine
PP_0021447	9	72935134	241501	8	7.27703e+07	738626	0.535232	1.00227			1.81848	0.271458	-0.00326411	Non-Significant	(1aS,2S,6aS,7S,7aR)-7-(Hydroxymethyl)-3,3,6a,7a-tetramethyldecahydronaphtho[2,3-b]oxiren-2-ol
PP_0021475	9	22726.9	0.00323179	8	22726.9	0.00542481	0.898206	1			2.89248	0.0466239	1.76332e-08	Non-Significant
PP_0021487	9	11410000000000	3.49671e+12	8	16177500000000	1.78581e+13	0.44343	0.705301		*	1.53474	0.353175	0.50369	Non-Significant	N-gamma-Ethyl-L-glutamine
PP_0021767	9	8.27992e+09	5.74151e+09	8	8507063750	7.70186e+09	0.945524	0.973299			3.02731	0.0243275	0.0390446	Non-Significant	L-Leucyl-L-phenylalanine | L-Phenylalanyl-L-leucine
PP_0021771	9	11156.8	1.92933e-12	8	11156.8	1.94458e-12		1					0	Non-Significant
PP_0021814	9	1.51733e+12	1.82983e+12	8	528750000000	5.89332e+11	0.16553	2.86966		*	0.629807	0.781124	-1.52088	Non-Significant	3-Isopropylhexahydropyrrolo[1,2-a]pyrazine-1,4-dione
PP_0021842	9	7.19778e+12	2.15711e+12	8	9595000000000	6.77987e+12	0.329231	0.750159		*	1.17236	0.482499	0.414731	Non-Significant	L-Valyl-L-alanine
PP_0022025	9	115666666666666	3.15791e+13	8	115300000000000	2.91142e+13	0.980558	1.00318			3.12149	0.00852656	-0.00458065	Non-Significant	L-Histidine
PP_0022026	9	1.07956e+13	3.6215e+12	8	16743750000000	6.43536e+12	0.0306507	0.644751	*	*	0.121185	1.51356	0.633185	Sig.Enriched	(R)-2-Aminobutanoic acid
PP_0022173	9	8.5405e+09	1.06378e+10	8	3222627925	2.52431e+10	0.571419	2.65017		*	1.91797	0.243045	-1.40608	Non-Significant	(1R,3aS,5aR,5bR,11aR,13aR)-7-Hydroxy-5a,5b,8,8,11a-pentamethyl-9-oxo-1-prop-1-en-2-yl-2,3,4,5,6,7,7a,10,11,11b,12,13,13a,13b-tetradecahydro-1H-cyclopenta[a]chrysene-3a-carboxylic acid
PP_0022425	9	3.78929e+10	6.65511e+10	8	7.12486e+10	1.43259e+11	0.539304	0.531841		*	1.82673	0.268166	0.910933	Non-Significant	Ovalitenin B
PP_0022520	9	1.03533e+08	661820	8	1.03081e+08	2.41735e+06	0.596171	1.00439			1.98903	0.224629	-0.00632158	Non-Significant	3,5-Dimethoxycinnamic acid
PP_0022529	9	494806640	4.89601e+06	8	485910565	3.08179e+07	0.404742	1.01831			1.41405	0.392822	-0.0261741	Non-Significant	8-[3-Oxo-2-[(E)-pent-2-enyl]cyclopenten-1-yl]octanoic acid
PP_0022530	9	-9.68318e+08	2.43554e+09	8	6.17945e+09	1.61318e+10	0.207352	-0.1567		*	0.77565	0.683292		Non-Significant	(1aR,5aS,9aS)-1a,4-Dimethyl-8-methyleneoctahydro-1aH-oxireno[3,3a]azuleno[6,5-b]furan-7(8H)-one | Glechomafuran | (3aR,5aR,9bR)-3a-Hydroxy-5a,9-dimethyl-3-methylidene-4,5,6,7,8,9b-hexahydrobenzo[g][1]benzofuran-2-one
PP_0022645	9	1.67961e+11	3.97355e+11	8	-8368090000	5.21069e+10	0.233588	-20.0717		*	0.865056	0.631549		Non-Significant	3-Isobutylhexahydropyrrolo[1,2-a]pyrazine-1,4-dione
PP_0022722	9	420383340	7.86748e+07	8	3.8113e+08	7.2806e+07	0.304578	1.10299			1.09157	0.516301	-0.141423	Non-Significant	L-Isoleucyl-L-valine
PP_0022838	9	5.15222e+08	4.74341e+08	8	8.94086e+08	1.15032e+09	0.378282	0.576255		*	1.33844	0.422184	0.795219	Non-Significant	Pyridoxine
PP_0022889	9	6.39573e+08	1.76051e+07	8	5.9818e+08	1.0821e+08	0.274056	1.0692			1.0082	0.562161	-0.0965277	Non-Significant	4-Methyl-5-thiazolethanol
PP_0023083	9	8.43572e+11	1.56407e+12	8	1104528496825	1.88086e+12	0.75905	0.763739		*	2.47303	0.11973	0.388848	Non-Significant	4-Aminobenzoic acid
PP_0023193	9	1.58667e+13	5.76628e+11	8	16612500000000	1.93423e+12	0.285819	0.955104			1.04113	0.54391	0.0662701	Non-Significant	(+)-Gibberellic acid
PP_0023264	9	3.81444e+12	6.19881e+11	8	4587500000000	1.06845e+12	0.0837591	0.831487			0.327663	1.07697	0.266235	Non-Significant	O-Palmitoyl-L-carnitine
PP_0023276	9	1.23645e+08	588599	8	1.23608e+08	1.40413e+06	0.94281	1.0003			3.02735	0.025576	-0.000434809	Non-Significant	L-Phenylalanyl-L-isoleucine
PP_0023371	9	6.96278e+09	5.75442e+09	8	6301190175	4.07907e+09	0.790822	1.105			2.56902	0.101921	-0.14404	Non-Significant	L-Valyl-L-threonine
PP_0023414	9	5.21758e+08	7.26063e+07	8	550597735	1.45853e+08	0.606677	0.947621			2.01802	0.217043	0.077618	Non-Significant	(2E,4E,10Z)-N-Isobutyl-2,4,10-hexadecatrienamide
PP_0023494	9	3.01111e+12	1.0697e+12	8	3370000000000	1.44768e+12	0.566556	0.893505			1.9074	0.246757	0.162453	Non-Significant	Homoserine lactone | 1-Aminocyclopropanecarboxylic acid
PP_0023612	9	2.65705e+08	4.76938e+06	8	2.5731e+08	2.94159e+07	0.410208	1.03263			1.42866	0.386996	-0.0463207	Non-Significant
PP_0023715	9	2.21423e+09	1.84189e+09	8	3.74447e+09	3.66661e+09	0.285455	0.591335		*	1.04322	0.544463	0.757953	Non-Significant	5-Methoxyindole-3-acetic acid
PP_0024186	9	7.33696e+08	9.56916e+08	8	1.62505e+09	1.54574e+09	0.168006	0.451491		*	0.637046	0.774676	1.14723	Non-Significant	Harzianopyridone
PP_0024201	9	5.08455e+11	5.38776e+11	8	1112266614250	9.51031e+11	0.122636	0.457134		*	0.474732	0.911384	1.12931	Non-Significant	Adenosine monophosphate
PP_0024212	9	5163333333333330	229619250064100	8	5027500000000000	536915795473155	0.498814	1.02702			1.71044	0.302061	-0.0384616	Non-Significant	L-Isoleucine
PP_0024214	9	-4.02243e+09	1.30454e+10	8	5.34833e+10	1.34903e+11	0.220885	-0.0752091		*	0.820748	0.655833		Non-Significant	N-omega-Acetylhistamine
PP_0024217	9	12003.6	1.92933e-12	8	12003.6	1.94458e-12		1					0	Non-Significant	Testosterone
PP_0024222	9	3.25266e+09	1.6709e+09	8	3.83769e+09	2.01687e+09	0.522905	0.847557			1.78205	0.281577	0.238618	Non-Significant	Prostaglandin B2
PP_0024232	9	1.43333e+11	1.19478e+10	8	126966256250	2.56457e+10	0.105806	1.12891			0.411017	0.975488	-0.174929	Non-Significant	L-Aspartylglycine | Glycyl-L-aspartic acid
PP_0024240	9	26633862000	1.69624e+11	8	226334769500	2.42582e+11	0.0655744	0.117675		*	0.257432	1.18327	3.08712	Non-Significant	Tetrahydrobiopterin
PP_0024659	9	3.97778e+16	8639412274249010	8	3.255e+16	7317884159470450	0.08444	1.22205		*	0.329168	1.07345	-0.289305	Non-Significant	D-Tagatose | alpha-D-Talose | D-chiro-Inositol | D-chiro-Inositol
PP_0024779	9	1.63645e+08	2.44512e+06	8	1.65492e+08	1.44627e+07	0.71035	0.988842			2.33491	0.148527	0.0161885	Non-Significant	Baicalin
PP_0024852	9	1.42333e+11	5.2376e+10	8	177662958750	8.34401e+10	0.306273	0.801142			1.09412	0.513891	0.319869	Non-Significant	9-(3-O-Methylpentofuranosyl)-1,9-dihydro-6H-purin-6-one
PP_0025150	9	4.13975e+08	2.59356e+07	8	4.96023e+08	3.1438e+08	0.445706	0.834589			1.53782	0.350952	0.260862	Non-Significant	5-(Hydroxymethyl)-4-methoxy-2(5H)-furanone | 5-Hydroxy-4-methoxy-5,6-dihydro-2H-pyran-2-one
PP_0025187	9	10675518000	4.66497e+09	8	11801486100	9.40045e+09	0.754303	0.904591			2.4648	0.122454	0.144662	Non-Significant	3-Hydroxy-9,9,16,16-tetramethyl-8-oxa-14,23,25-triazaheptacyclo[17.5.2.0~1,17~.0~3,15~.0~4,13~.0~7,12~.0~19,23~]hexacosa-4,6,10,12,14-pentaene-24,26-dione 14-oxide
PP_0025188	9	1.33276e+09	9.98334e+07	8	1.31602e+09	1.06978e+08	0.743169	1.01272			2.43558	0.128912	-0.0182381	Non-Significant	6',7'-Dimethoxy-2'-methyl-3',4',6,8-tetrahydro-2'H-spiro[indeno[4,5-d][1,3]dioxole-7,1'-isoquinolin]-8-ol
PP_0025590	9	24247.3	0.00316667	8	24247.3	0.00517549	0.30198	1			1.08929	0.520022	1.30568e-07	Non-Significant	L-Tryptophylglycine
PP_0025834	9	1.38056e+12	5.87263e+11	8	1578375000000	9.92511e+11	0.619221	0.874669			2.04748	0.208154	0.193191	Non-Significant	Indole-3-acetic acid
PP_0026064	9	3.98851e+11	5.76491e+11	8	86722053750	1.54803e+11	0.159626	4.59919		*	0.609433	0.796895	-2.20138	Non-Significant	cyclo(leucyl-prolyl) | cyclo(D)-Pro-(D)-Ile
PP_0026364	9	9.73194e+08	8.43781e+08	8	5.42021e+08	3.68169e+08	0.202351	1.79549		*	0.759498	0.693896	-0.84438	Non-Significant	3-Benzylhexahydropyrrolo[1,2-a]pyrazine-1,4-dione
PP_0026652	9	8.78369e+08	4.3032e+08	8	1203353940	7.57477e+08	0.286682	0.729934		*	1.04086	0.542599	0.454162	Non-Significant	5-[(1E,3E)-1,3-Heptadien-1-yl]-2,3-dihydroxycyclopentanecarboxylic acid
PP_0026677	9	91436494000	1.33123e+10	8	99511635000	2.35174e+10	0.390125	0.918852			1.37161	0.408796	0.122095	Non-Significant	L-Glutamyl-L-Arginine | L-Arginyl-L-glutamic acid
PP_0026698	9	3.01741e+08	3.44126e+06	8	2.97588e+08	2.39029e+07	0.612475	1.01396			2.03122	0.212911	-0.0199942	Non-Significant	(-)-Myrtenal
PP_0026790	9	5.37237e+08	7.06358e+07	8	658811420	3.60664e+08	0.336012	0.815463			1.19268	0.473645	0.294308	Non-Significant	L-Valyl-L-aspartic acid
PP_0026906	9	3.71932e+09	4.51004e+09	8	5.92744e+09	8.48215e+09	0.505755	0.627474		*	1.7289	0.29606	0.672372	Non-Significant	7,8-Dimethylalloxazine
PP_0027071	9	9.34233e+07	298463	8	9.29583e+07	1.87013e+06	0.471748	1.005			1.62264	0.326289	-0.00719743	Non-Significant	L-Seryl-L-methionine
PP_0027091	9	1.38728e+09	8.96794e+08	8	4.16618e+09	6.44028e+09	0.218034	0.332985		*	0.812871	0.661476	1.58647	Non-Significant
PP_0027361	9	6.04837e+09	2.00775e+09	8	1.40835e+10	1.54855e+10	0.142369	0.429463		*	0.549208	0.846584	1.21939	Non-Significant	2-Phenylacetamide
PP_0027751	9	5.01755e+10	1.0158e+10	8	37222240250	2.27559e+10	0.142544	1.348		*	0.547982	0.84605	-0.430817	Non-Significant	(4R)-4-Ethenyl-4,10-dimethyl-2-(2-methylprop-1-enyl)-2,3-dihydropyrano[3,2-c]chromen-5-one
PP_0027766	9	816000000000	3.03004e+11	8	1220250000000	4.82544e+11	0.0535129	0.668715		*	0.210826	1.27154	0.580536	Non-Significant	Nicotinamide | Isonicotinamide
PP_0028157	9	7.92846e+08	3.84611e+08	8	8.58785e+08	3.44768e+08	0.716407	0.923219			1.94129	0.14484	0.115255	Non-Significant	Longistylin C
PP_0028304	9	4.66115e+08	2.79224e+07	8	4.49443e+08	8.86059e+07	0.599033	1.03709			1.64734	0.222549	-0.0525462	Non-Significant	Homocystine
PP_0028382	9	4.82736e+10	1.01303e+10	8	45206471000	6.63118e+09	0.478045	1.06785			1.34458	0.320531	-0.0947049	Non-Significant	13-Hydroxy-6-(1-hydroxyethyl)-9-isopropyl-12,14-dimethyl-3-methylene-15-nonyl-1-oxa-4,7,10-triazacyclopentadecane-2,5,8,11-tetrone
PP_0028383	9	2.94723e+08	2.75177e+07	8	424118585	3.5132e+08	0.286277	0.694908		*	0.845887	0.543214	0.525106	Non-Significant	5-[[4-[5-[[4-[5-[Acetyl(hydroxy)amino]pentylamino]-4-oxobutanoyl]-hydroxyamino]pentylamino]-4-oxobutanoyl]-hydroxyamino]pentanoic acid
PP_0028448	9	4.29081e+10	1.8883e+10	8	45109267125	1.49452e+10	0.795367	0.951204			2.13443	0.0994323	0.0721726	Non-Significant	Nicotine
PP_0028531	9	9.77341e+07	351142	8	9.74524e+07	689544	0.296772	1.00289			0.874571	0.527578	-0.00416455	Non-Significant	(4aS,8aR,8bR,9aS,12S,12aS,14bR)-12-(3-Furyl)-6,6,8a,12a-tetramethyl-3,8,10-trioxotetradecahydro-3H-oxireno[d]pyrano[4',3':3,3a][2]benzofuro[5,4-f]isochromen-7-yl acetate
PP_0028607	9	1.74013e+10	3.49783e+09	8	17104001750	4.6228e+09	0.882278	1.01738			2.36195	0.0543946	-0.0248601	Non-Significant	D-Glucosamine-6-phosphate
PP_0028694	9	1.38362e+10	8.10678e+09	8	1.73913e+10	2.81086e+10	0.720855	0.79558		*	1.94859	0.142152	0.329921	Non-Significant	Indole-3-acetyl-alanine
PP_0028783	9	4.20001e+09	5.06378e+09	8	5.8571e+09	6.49523e+09	0.563708	0.717081		*	1.55791	0.248946	0.479792	Non-Significant	L-Lysyl-L-proline
PP_0028867	9	5.12138e+08	2.0112e+07	8	4.95456e+08	4.94352e+07	0.365981	1.03367			1.05338	0.436541	-0.0477748	Non-Significant	2-Amino-3-phosphonopropanoic acid
PP_0028923	9	3.53052e+08	4.10557e+07	8	334129450	3.35327e+07	0.318403	1.05663			0.928466	0.497023	-0.0794717	Non-Significant
PP_0028924	9	1.82444e+11	9.97862e+10	8	111250000000	1.09746e+11	0.181453	1.63995		*	0.550803	0.741237	-0.713652	Non-Significant	cyclo(D)-Pro-(D)-Ile
PP_0028970	9	2.43464e+08	1.01558e+07	8	2.30818e+08	4.98602e+07	0.466846	1.05479			1.32313	0.330826	-0.0769546	Non-Significant	Shogaol
PP_0029087	9	2.29754e+08	3.6805e+06	8	2.26388e+08	1.22835e+07	0.443936	1.01487			1.2679	0.35268	-0.0212959	Non-Significant	Microminutin
PP_0029168	9	1.96448e+09	2.17139e+11	8	-120368215875	1.99217e+11	0.246954	-0.0163206		*	0.739532	0.607383		Non-Significant	4-Methoxycinnamic acid
PP_0029207	9	340000000000	7.94308e+10	8	358116624500	1.83411e+11	0.790814	0.949411			2.13251	0.101926	0.0748947	Non-Significant	(2alpha,3alpha,5xi,9xi)-2,3-Dihydroxyurs-12-en-28-oic acid
PP_0029231	9	1.47806e+10	4.64627e+09	8	25652475125	1.00862e+10	0.0107053	0.576187	*	*	0.033885	1.9704	0.795392	Sig.Enriched	L-Aspartyl-L-valine
PP_0029454	9	8010000000000	7.32325e+11	8	7547500000000	6.30799e+11	0.186055	1.06128			0.563236	0.730358	-0.0858034	Non-Significant	(1R,3R,7S,8S,9R)-9-Isopropyl-1-methyl-2-methylene-5-oxatricyclo[5.4.0.03,8]undecan-4-one
PP_0029497	9	4.11388e+09	2.71206e+09	8	7516345425	6.11998e+09	0.150909	0.547325		*	0.461871	0.821286	0.86953	Non-Significant
PP_0029553	9	1.42296e+09	2.73341e+08	8	8.45927e+08	7.47712e+08	0.0468842	1.68213	*	*	0.147142	1.32897	-0.750288	Sig.Depleted	Bavachinin
PP_0029693	9	255873450	4.39449e+06	8	2.49988e+08	2.37706e+07	0.47557	1.02354			1.34101	0.322785	-0.0335743	Non-Significant	2-Hydroxy-3,6-diphenylcyclohexyl acetate
PP_0029869	9	44836651000	3.24466e+09	8	50539583250	1.6247e+10	0.317451	0.887159			0.928126	0.498323	0.172735	Non-Significant	13,17-Dihydroxy-4-methyl-14-methylene-5-oxo-6-oxapentacyclo[11.2.1.1~4,7~.0~1,10~.0~3,9~]heptadec-8-ene-2-carboxylic acid
PP_0029876	9	2.89146e+08	6.74497e+06	8	3.03303e+08	4.41499e+07	0.355516	0.953324			1.03127	0.449141	0.068961	Non-Significant	L-Tryptophyl-L-methionine
PP_0029951	9	8.06289e+08	4.82616e+08	8	850590315	1.52358e+09	0.934973	0.947917			2.48506	0.029201	0.0771678	Non-Significant	S-(2-Carboxyethyl)cysteine
PP_0030946	9	9.54717e+08	2.75695e+08	8	2254528720	3.25181e+09	0.249024	0.423467		*	0.743726	0.603758	1.23968	Non-Significant	4-[4-Hydroxy-2,2,6-trimethyl-6-[(2S,3R,4S,5S,6R)-3,4,5-trihydroxy-6-(hydroxymethyl)oxan-2-yl]oxycyclohexylidene]but-3-en-2-one
PP_0031162	9	6872656400	2.66094e+09	8	8.03206e+09	7.70748e+09	0.676772	0.855653			1.84741	0.169558	0.224902	Non-Significant
PP_0032387	9	1.11233e+12	1.63934e+12	8	267500000000	1.72568e+12	0.317158	4.15826		*	0.929717	0.498724	-2.05598	Non-Significant	Ergothioneine
PP_0032400	9	2.50066e+08	1.29105e+06	8	248442480	9.35702e+06	0.612685	1.00653			1.67658	0.212763	-0.00939528	Non-Significant	Maytenine
PP_0032410	9	3.29547e+09	2.23824e+09	8	3.64025e+09	3.04049e+09	0.792003	0.905285			2.13054	0.101273	0.143556	Non-Significant
PP_0032447	9	2.09333e+16	2478406746278740	8	1.77875e+16	2910295763074850	0.0293638	1.17686	*		0.0924169	1.53219	-0.234938	Non-Significant	Betaine
PP_0032449	9	2.60333e+16	3812479508141650	8	3.4225e+16	1.24721e+16	0.0795601	0.760653		*	0.247595	1.0993	0.39469	Non-Significant	Norleucine
PP_0032452	9	9470000000000	3.11391e+12	8	5802500000000	5.79864e+12	0.119217	1.63206		*	0.367917	0.923662	-0.70669	Non-Significant	gamma-Valerolactam
PP_0032476	9	5.65889e+11	2.373e+11	8	489000000000	1.60602e+11	0.452408	1.15724			1.28878	0.34447	-0.210684	Non-Significant	L-Aspartyl-L-lysine
PP_0032480	9	5.54558e+08	6.8563e+07	8	671941225	4.97297e+08	0.492524	0.825308			1.37832	0.307573	0.276996	Non-Significant	L-Arginyl-L-phenylalanine
PP_0032486	9	7.28778e+13	9.9609e+12	8	77262500000000	6.74048e+12	0.311172	0.943249			0.914582	0.506999	0.0842894	Non-Significant	Psoralidin
PP_0032497	9	2.52222e+12	7.56386e+11	8	3161250000000	1.5179e+12	0.280592	0.797856		*	0.831301	0.551925	0.3258	Non-Significant
PP_0033448	9	4.67149e+09	1.62899e+08	8	4.51088e+09	3.46685e+08	0.231486	1.0356			0.695082	0.635476	-0.0504717	Non-Significant	(3aS,3bS,4R,4aR,6S,7S,7aR,8R,8aR,9aS)-4,8,9a-Triacetoxy-4a-hydroxy-2,2,3b,6,8a-pentamethyl-1-oxotetradecahydro-1H-cyclopenta[a]-s-indacen-7-yl benzoate
PP_0033514	9	8.14558e+09	3.71035e+09	8	7728995225	3.11848e+09	0.806945	1.0539			2.24691	0.093156	-0.0757359	Non-Significant	Methyl (4aR,4bR,5R,6R,10aR,12aS)-5,6-diacetyloxy-2,4b,7,7,10a,12a-hexamethyl-12-methylidene-1,4,8-trioxo-4a,5,6,6a,9,10,10b,11-octahydronaphtho[1,2-h]isochromene-2-carboxylate
PP_0033807	9	1.19111e+12	1.01544e+11	8	1228750000000	1.24721e+11	0.503319	0.969368			1.40499	0.298157	0.0448834	Non-Significant	Nerolidol
PP_0034438	9	11593.4	1.92933e-12	8	11593.4	1.94458e-12		1					0	Non-Significant	(5E,8Z)-4,7-Dihydroxy-2-methyl-2,3,4,7-tetrahydrooxecin-10-one
PP_0034696	9	1.95352e+09	8.73588e+08	8	4128865150	3.54054e+09	0.0936985	0.473136		*	0.28997	1.02827	1.07967	Non-Significant	(2R)-8-Ethyl-7-hydroxy-5-methoxy-2-methyl-2,3-dihydro-4H-chromen-4-one
PP_0034979	9	9.3256e+09	1.18849e+10	8	6.09955e+09	1.14801e+10	0.57873	1.5289		*	1.59546	0.237524	-0.612494	Non-Significant	cyclo(Gly-Pro)
PP_0035240	9	9755431500	3.80452e+09	8	8612054300	2.05481e+09	0.461411	1.13276			1.31107	0.335912	-0.179848	Non-Significant	6-Oxocativic acid
PP_0035278	9	2.00502e+08	1.99135e+06	8	198943810	6.15014e+06	0.481954	1.00783			1.35215	0.316995	-0.0112525	Non-Significant	L-Prolyl-L-valine
PP_0035703	9	1.06578e+10	4.39643e+09	8	4.6723e+09	7.44227e+09	0.0584224	2.28106		*	0.182837	1.23342	-1.18971	Non-Significant	L-Seryl-L-threonine
PP_0035847	9	2.57751e+09	5.76786e+08	8	2676631100	5.10425e+08	0.714338	0.962969			1.94042	0.146096	0.0544391	Non-Significant	L-Tryptophyl-L-leucine
PP_0035911	9	3.41966e+09	4.59918e+09	8	3.76924e+09	8.31357e+09	0.914619	0.907254			2.43679	0.0387598	0.140422	Non-Significant	L-Asparaginyl-L-valine
PP_0035926	9	2.48878e+13	1.34207e+13	8	35912500000000	21419646355624	0.217167	0.693012		*	0.655632	0.663206	0.529049	Non-Significant	L-Octanoylcarnitine
PP_0036004	9	3.78333e+10	3.91028e+10	8	64457830800	7.82829e+10	0.380384	0.586947		*	1.08919	0.419778	0.768698	Non-Significant	Diethanolamine | 3-Methylamino-1,2-propanediol | 2-Amino-2-methylpropane-1,3-diol
PP_0036048	9	1.71189e+13	7.97483e+12	8	15512500000000	8.13447e+12	0.687108	1.10355			1.87102	0.162975	-0.142158	Non-Significant	3-Methylhistidine
PP_0036091	9	466777777777777	104909220016376	8	528500000000000	9.12297e+13	0.217886	0.883212			0.656019	0.661771	0.179168	Non-Significant	Hypoxanthine
PP_0036206	9	2.36556e+11	6.75335e+10	8	144697325375	8.46787e+10	0.0251505	1.63483	*	*	0.0793813	1.59945	-0.709141	Sig.Depleted	Zinnimidine
PP_0036560	9	12122.2	1.92933e-12	8	12122.2	1.94458e-12		1					0	Non-Significant	3-Methoxy-7-(2,4',6-trihydroxy-3-methoxy-4-biphenylyl)-3,4-dihydro-2,5-oxepinedione
PP_0036628	9	2.40651e+09	2.40619e+09	8	1.79519e+09	2.30068e+09	0.601405	1.34053		*	1.64978	0.220833	-0.422808	Non-Significant	L-Aspartyl-L-tyrosine
PP_0036940	9	9.43495e+07	497567	8	9.37524e+07	2.73751e+06	0.528634	1.00637			1.46462	0.276845	-0.00915957	Non-Significant	L-Methionine methylsulfonium
PP_0037163	9	1.00679e+08	578196	8	99859336	2.48693e+06	0.350808	1.0082			1.02028	0.454931	-0.0117865	Non-Significant	Deoxymannojirimycin
PP_0037190	9	4.79595e+09	3.41785e+09	8	3154284450	3.73828e+09	0.359084	1.52046		*	1.03891	0.444803	-0.604505	Non-Significant	5-Hydroxy-2-pyridinemethanol
PP_0037873	9	23392.2	0.00290593	8	23392.2	0.0082017	0.268245	1			0.796845	0.571468	2.06437e-07	Non-Significant	2,5-Dihydroxypyridine
PP_0037875	9	2.92222e+11	1.36942e+11	8	225098663000	9.23775e+10	0.260977	1.2982		*	0.777333	0.583398	-0.376508	Non-Significant	3-Methoxytyramine
PP_0037882	9	118666666666666	1.84797e+13	8	159375000000000	7.5018e+13	0.13476	0.744575		*	0.414733	0.870438	0.425511	Non-Significant	Pyroglutamic acid
PP_0037889	9	2031111111111110	465038827530681	8	2876250000000000	1568201312696440	0.142545	0.706166		*	0.437481	0.846047	0.50192	Non-Significant	L-Methionine
PP_0037890	9	6.87556e+16	8737149293549800	8	9.11875e+16	3.39296e+16	0.0740427	0.754002		*	0.231071	1.13052	0.40736	Non-Significant	O-Acetyl-L-carnitine
PP_0037900	9	6698263100	3.56147e+09	8	19809271075	2.61389e+10	0.155576	0.338138		*	0.474848	0.808058	1.56432	Non-Significant	1-Methyluric acid
PP_0037908	9	1.36979e+10	7.58814e+09	8	1.36188e+10	9.91115e+09	0.985395	1.00581			0.994345	0.00638957	-0.00835847	Non-Significant	L-Aspartyl-L-phenylalanine
PP_0037913	9	2.184e+09	7.00514e+08	8	2.0663e+09	2.82545e+09	0.905063	1.05696			2.41713	0.0433212	-0.0799193	Non-Significant	L-Threonyl-L-threonine
PP_0038934	9	23855.1	0.00536449	8	23855.1	0.0035051	0.371454	1			1.06637	0.430095	-1.24315e-07	Non-Significant	Sinapaldehyde glucoside
PP_0039584	9	8.88058e+09	1.08778e+10	8	30612518800	3.42471e+10	0.0903472	0.290096		*	0.280379	1.04409	1.7854	Non-Significant	3-Methylbutyl 6-O-alpha-L-arabinopyranosyl-beta-D-glucopyranoside
PP_0040367	9	2.1112e+08	2.38388e+06	8	2.09531e+08	5.92134e+06	0.46932	1.00758			1.32675	0.328531	-0.0108968	Non-Significant	(2E,4E)-N-(2-Methylpropyl)-6-thiophen-2-ylhexa-2,4-dienamide
PP_0040641	9	2.81482e+08	4.87534e+07	8	2.6502e+08	6.2834e+06	0.359782	1.06212			1.03823	0.443961	-0.0869427	Non-Significant	(3aR,4aS,5R,7aS,8S,9aR)-5-Hydroxy-4a,8-dimethyl-3-methyleneoctahydroazuleno[6,5-b]furan-2,6(3H,4H)-dione
PP_0040781	9	5.26111e+13	2.81155e+13	8	77562500000000	4.06303e+13	0.15765	0.678306		*	0.479859	0.802307	0.559992	Non-Significant	(E)-Ethyl ferulate
PP_0040875	9	1.98361e+08	3.62098e+07	8	2.18017e+08	8.39343e+07	0.531416	0.909841			1.25351	0.274566	0.136314	Non-Significant	L-Leucyl-L-alanine
PP_0040986	9	95830343000	2.58532e+10	8	106915531375	5.39949e+10	0.590047	0.896318			1.3743	0.229113	0.157917	Non-Significant
PP_0040992	9	6.92702e+09	3.73141e+09	8	7.40811e+09	5.29519e+09	0.8299	0.93506			1.83304	0.0809741	0.096869	Non-Significant	4-Methoxymelilotic acid
PP_0041278	9	3.12077e+09	1.92287e+09	8	3.81948e+09	4.34274e+09	0.667561	0.817068			1.52292	0.175509	0.291472	Non-Significant	L-Leucylglycine
PP_0041358	9	1.78947e+08	2.39393e+06	8	1.7606e+08	1.04281e+07	0.430672	1.0164			1.0312	0.365853	-0.0234618	Non-Significant	N,N-Dimethylsphing-4-enine
PP_0041523	9	561000000000	1.33477e+11	8	579125000000	1.40972e+11	0.789165	0.968703			1.76057	0.102832	0.045874	Non-Significant	Indole-3-lactic acid
PP_0041612	9	4.26222e+12	1.26281e+12	8	4441250000000	8.81807e+11	0.742652	0.95969			1.6736	0.129215	0.05936	Non-Significant	L-Lysyl-L-valine
PP_0041637	9	2.75394e+10	2.01832e+10	8	28156711625	1.70975e+10	0.947035	0.978076			2.05099	0.0236342	0.0319813	Non-Significant	4-Hydroxy-6-[2-(2-methyl-1,2,4a,5,6,7,8,8a-octahydronaphthalen-1-yl)ethyl]oxan-2-one
PP_0041997	9	9.75506e+10	2.29777e+10	8	105095628875	2.65289e+10	0.539013	0.928208			1.26874	0.268401	0.10748	Non-Significant	5prime-Methylthioadenosine
PP_0042084	9	5.57333e+11	1.03624e+11	8	727000000000	2.74455e+11	0.104699	0.766621		*	0.274988	0.980059	0.383415	Non-Significant	L-beta-Imidazolelactic acid
PP_0042372	9	4.65333e+13	1.72865e+13	8	70475000000000	5.03631e+13	0.198777	0.660281		*	0.513584	0.701634	0.598847	Non-Significant	N-epsilon,N-epsilon,N-epsilon-Trimethyllysine
PP_0042474	9	11476.3	1.92933e-12	8	11476.3	1.94458e-12		1					0	Non-Significant	5-[3-Hydroxy-5-[3,4,5-trihydroxy-6-(hydroxymethyl)oxan-2-yl]oxydecanoyl]oxy-3-[3,4,5-trihydroxy-6-(hydroxymethyl)oxan-2-yl]oxydecanoic acid
PP_0042479	9	4.00751e+09	1.64731e+09	8	5440412025	4.12141e+09	0.350744	0.736619		*	0.856431	0.45501	0.44101	Non-Significant	L-Valyl-L-glutamic acid
PP_0042558	9	7.36111e+13	9.5161e+12	8	77875000000000	6.62932e+12	0.306851	0.945247			0.760962	0.513073	0.0812367	Non-Significant	Psoralidin | Alpinumisoflavone
PP_0042823	9	1.31048e+10	3.96975e+09	8	12126132500	3.53189e+09	0.601186	1.0807			1.3886	0.220991	-0.111972	Non-Significant	5-Methylcytosine
PP_0043251	9	1361888888888880	490975672626568	8	1882500000000000	1287708374261360	0.277093	0.723447		*	0.698074	0.557374	0.467041	Non-Significant	Acetylcholine | (3-Carboxypropyl)trimethylammonium
PP_0043255	9	6.20654e+08	1.70411e+07	8	6.01363e+08	1.07572e+08	0.602065	1.03208			1.38775	0.220357	-0.0455535	Non-Significant	Chalepin
PP_0043286	9	1.20228e+08	615867	8	1.19475e+08	1.96145e+06	0.290134	1.0063			0.725988	0.537401	-0.00906524	Non-Significant	Oroxindin
PP_0043304	9	1.17602e+09	4.2561e+08	8	6.27491e+08	1.27284e+09	0.240378	1.87416		*	0.609727	0.619105	-0.906247	Non-Significant	Synephrine
PP_0043305	9	1.26464e+10	2.7511e+09	8	1.19611e+10	2.3273e+09	0.590081	1.0573			1.37151	0.229088	-0.0803812	Non-Significant	2,2prime-Bipyridine
PP_0043307	9	1.69768e+09	4.49544e+08	8	1168948930	7.70659e+08	0.0998686	1.45231		*	0.262924	1.00057	-0.538352	Non-Significant	4,5-Dihydroorotic acid
PP_0043317	9	2.15222e+12	2.18047e+11	8	1748500000000	5.33105e+11	0.0540273	1.2309		*	0.142915	1.26739	-0.299709	Non-Significant	Glycocyamine
PP_0043321	9	4.09778e+11	7.92145e+10	8	385625000000	2.69441e+10	0.425732	1.06263			1.02157	0.370864	-0.0876432	Non-Significant	Mimosine
PP_0043325	9	7.4462e+08	1.45748e+08	8	8.7858e+08	6.4237e+08	0.550641	0.847526			1.29064	0.259132	0.238671	Non-Significant	Thymine
PP_0043326	9	8090000000000000	1134261874524570	8	8391250000000000	3306579749961750	0.800152	0.9641			1.77439	0.0968273	0.052746	Non-Significant	L-Tyrosine | 3-Amino-3-(4-hydroxyphenyl)propanoic acid
PP_0043332	9	1.83201e+10	1.62508e+10	8	3.66798e+10	3.87476e+10	0.212385	0.499461		*	0.546204	0.672875	1.00156	Non-Significant	7-Methylxanthine
PP_0043334	9	3.01404e+09	4.56752e+09	8	4.11139e+09	6.78272e+09	0.698001	0.733094		*	1.58585	0.156144	0.447929	Non-Significant	Riboflavin
PP_0043340	9	1.00255e+10	8.55583e+09	8	1.21642e+10	8.26604e+09	0.60886	0.824175			1.39473	0.215483	0.278978	Non-Significant	L-Aspartyl-L-leucine
PP_0043815	9	3.04447e+08	7.7775e+07	8	7.10751e+08	6.50409e+08	0.0816089	0.428346		*	0.215362	1.08826	1.22315	Non-Significant	Adenosine 3prime,5prime-cyclic phosphate
PP_0043825	9	2.67625e+08	1.87763e+08	8	4.13977e+08	4.63873e+08	0.396794	0.646475		*	0.962529	0.401435	0.629334	Non-Significant	L-Isoleucyl-L-phenylalanine
PP_0044123	9	1.77804e+08	2.05929e+06	8	1.74481e+08	1.19215e+07	0.421884	1.01904			1.01453	0.374807	-0.0272175	Non-Significant	L-Prolyl-L-lysine
PP_0044128	9	6.00111e+07	196698	8	59929311	700514	0.74101	1.00136			1.6733	0.130176	-0.00196649	Non-Significant	2-[(2R,3S,7R,8R,8aS)-2,3,4'-trihydroxy-4,4,7,8a-tetramethyl-6'-oxospiro[2,3,4a,5,6,7-hexahydro-1H-naphthalene-8,2'-3,8-dihydrofuro[2,3-e]isoindole]-7'-yl]-3-methylpentanoic acid
PP_0044320	9	2.36162e+09	2.74254e+09	8	2609355525	2.09031e+09	0.838588	0.905059			1.84489	0.0764512	0.143916	Non-Significant	L-Aspartyl-L-methionine
PP_0044974	9	3.49778e+12	2.00586e+12	8	2775000000000	1.65813e+12	0.434356	1.26046		*	1.03556	0.362154	-0.333951	Non-Significant	Pantothenic acid
PP_0046041	9	1.25211e+13	9.0231e+12	8	15031250000000	1.04307e+13	0.602341	0.833005			1.38551	0.220158	0.263602	Non-Significant	1-Methylnicotinamide
PP_0046084	9	2.86556e+13	7.82498e+12	8	26258750000000	1.19263e+13	0.627318	1.09128			1.31006	0.202512	-0.126017	Non-Significant	L-kynurenine
PP_0046097	9	2.5938e+09	2.22492e+09	8	2860105270	1.95615e+09	0.798016	0.906891			1.64795	0.0979882	0.140999	Non-Significant	L-Aspartyl-L-aspartic acid
PP_0043331	9	448000000000000	7.79022e+13	8	553250000000000	302662353126384	0.328476	0.809761			0.696445	0.483496	0.304433	Non-Significant	2prime,3prime-cyclic Cytidine monophosphate
PP_0040158	9	20500000000000	5.66613e+12	8	28312500000000	1.46738e+13	0.158891	0.724062		*	0.342107	0.798902	0.465815	Non-Significant	5-Butyl-4-hydroxy-3-methyl-6-(3-methyl-2-buten-1-yl)-2(1H)-pyridinone
PP_0037887	9	2111111111111110	373043041901482	8	1757250000000000	644487781109929	0.179934	1.20137		*	0.38592	0.744887	-0.264683	Non-Significant	Adrenaline
PP_0034633	9	240555555555555	3.95857e+13	8	226125000000000	3.73762e+13	0.453277	1.06382			0.955579	0.343637	-0.0892496	Non-Significant	Dihydroagathic acid
PN_0019581	9	1.57222e+11	3.5259e+10	8	201750000000	1.26516e+11	0.325669	0.779292		*	0.693138	0.487224	0.359764	Non-Significant	N-epsilon-Acetyl-L-lysine
LN_0000022	9	1.11472e+10	3.026e+09	8	1.11176e+10	4.78544e+09	0.987866	1.00267			2.02494	0.00530176	-0.00384231	Non-Significant	PI 35:2
LN_0000046	9	1.08052e+11	1.5639e+10	8	106048706875	9.641e+09	0.758845	1.01889			1.5729	0.119847	-0.0269945	Non-Significant	Vanillin | Methylparaben | 2-Hydroxyphenylacetic acid | 3-Hydroxyphenylacetic acid | 4-Hydroxyphenylacetic acid
LN_0000103	9	2.75667e+12	1.20224e+12	8	2935000000000	1.25226e+12	0.768748	0.939239			1.59046	0.114216	0.0904357	Non-Significant	Gondoic acid (FA 20:1)
LN_0000139	9	4.54111e+13	1.44261e+13	8	50837500000000	1.95472e+13	0.521408	0.89326			1.09713	0.282822	0.162848	Non-Significant	[6]-Gingerol
LN_0000195	9	345000000000	1.52143e+11	8	305875000000	9.73234e+10	0.543375	1.12791			1.13904	0.2649	-0.173654	Non-Significant	Cer d43:3
LN_0000203	9	10257.9	1.92933e-12	8	10257.9	1.94458e-12		1					0	Non-Significant	(2E)-6-(1-Hydroxy-4-methylcyclohex-3-en-1-yl)-2-methylhepta-2,6-dienoic acid
LN_0000210	9	6.79111e+12	1.56096e+12	8	6632500000000	2.18462e+12	0.864334	1.02391			1.76521	0.0633184	-0.0340949	Non-Significant	Palmitoleic acid | (Z)-14-Methylpentadec-6-enoic acid
LN_0000288	9	1.45483e+10	2.7109e+09	8	15116220500	1.32333e+09	0.599139	0.962431			1.25356	0.222473	0.0552452	Non-Significant	(1Z,5E,9E)-5,8,8-Trimethylcycloundeca-1,5,9-triene-1-carboxylic acid | 8-Isopropyl-5-methyl-3,4,6,7,8,8a-hexahydro-2-naphthalenecarboxylic acid | 2-[(2R,8S,8aR)-8,8a-Dimethyl-1,2,3,5,6,7,8,8a-octahydro-2-naphthalenyl]acrylic acid | Zizanoic acid
LN_0000353	9	5.15315e+08	3.13378e+07	8	5.99493e+08	2.47463e+08	0.325967	0.859585			0.692447	0.486826	0.218287	Non-Significant	3-Hydroxyoctanoic acid
LN_0000376	9	1.36457e+10	5.8428e+09	8	1.60215e+10	6.53762e+09	0.440957	0.851714			0.931375	0.355604	0.231559	Non-Significant	(Z)-Tetradec-9-enoic acid
LN_0000446	9	2.64396e+10	5.84137e+09	8	24157472125	9.0396e+09	0.540875	1.09447			1.13594	0.266903	-0.130232	Non-Significant
LN_0000517	9	8.74694e+10	1.56256e+10	8	88188780500	1.53432e+10	0.925146	0.991843			1.87561	0.0337898	0.0118164	Non-Significant	12-Methyltridecanoic acid | Myristic acid
LN_0000566	9	3.4557e+08	1.10884e+07	8	3.44666e+08	1.81922e+07	0.901903	1.00262			1.83183	0.0448404	-0.0037771	Non-Significant	(2S,4aS,6aS,6bR,10S,12aS,14bS)-10-Hydroxy-2,4a,6a,6b,9,9,12a-heptamethyl-13-oxo-3,4,5,6,6a,7,8,8a,10,11,12,14b-dodecahydro-1H-picene-2-carboxylic acid
LN_0000817	9	2.18422e+09	8.46548e+08	8	2104031175	9.1744e+08	0.85381	1.03811			1.75664	0.0686386	-0.0539633	Non-Significant	2-Ketoadipate
LN_0000920	9	4.39778e+12	1.7009e+12	8	4257500000000	1.21924e+12	0.849524	1.03295			1.75106	0.0708245	-0.0467682	Non-Significant	Cer d41:1
LN_0001022	9	3.02444e+12	7.47013e+11	8	2722500000000	695326233813	0.403832	1.11091			0.854585	0.393799	-0.151738	Non-Significant	PI 38:3
LN_0001031	9	286222222222222	32713826502634	8	267500000000000	2.16333e+13	0.19037	1.06999			0.407517	0.720401	-0.0975968	Non-Significant	PS 38:0
LN_0001163	9	9.70457e+09	7.24034e+08	8	10299501250	1.44341e+09	0.291092	0.942237			0.620735	0.53597	0.0858379	Non-Significant	Pyridoxal | 2-Amino-3-methoxybenzoic acid
LN_0001181	9	2.15142e+08	4.84867e+06	8	2.14773e+08	6.05064e+06	0.890815	1.00172			1.81263	0.0502127	-0.00247832	Non-Significant	5-Chloro-6,8-dihydroxy-3-[(1E,3E)-4-(3-hydroxy-5-methyloxolan-2-yl)buta-1,3-dienyl]isochromen-1-one | 1,4-Anhydro-1-[(1E,3E)-4-(5-chloro-6,8-dihydroxy-1-oxo-1H-isochromen-3-yl)-1,3-butadien-1-yl]-3,5-dideoxypentitol
LN_0001344	9	5.11834e+08	3.35082e+08	8	3.69961e+08	8.81603e+07	0.264746	1.38348		*	0.565639	0.577171	-0.468302	Non-Significant	Xylitol | Adonitol | L-(-)-Arabitol
LN_0001374	9	87900000000000	48534034450064	8	81187500000000	3.3926e+13	0.748779	1.08268			1.55494	0.125646	-0.114606	Non-Significant	PE 38:5e | PE 38:4p
LN_0001376	9	1.39444e+13	5.70671e+12	8	13525000000000	4.17943e+12	0.866607	1.03101			1.76661	0.0621776	-0.0440619	Non-Significant	PE 38:6e
LN_0001393	9	1.40167e+13	5.65726e+12	8	13633750000000	4.09093e+12	0.876572	1.02809			1.80013	0.0572123	-0.0399609	Non-Significant	PE 38:6e
LN_0001394	9	2.79667e+13	12206862823838	8	26145000000000	1.02303e+13	0.745252	1.06968			1.55051	0.127697	-0.0971732	Non-Significant	PE 38:7e
LN_0001395	9	2.63833e+12	2.29644e+12	8	1412000000000	8.32696e+11	0.1746	1.86851		*	0.375205	0.757955	-0.901887	Non-Significant	PE 38:6e
LN_0001422	9	1.17377e+09	4.61667e+08	8	1.17419e+09	3.91502e+08	0.998423	0.999642			0.998423	0.000685622	0.000516589	Non-Significant	Cholic acid
LN_0001591	9	1.3585e+09	1.67224e+09	8	4296535685	5.09923e+09	0.122219	0.316185		*	0.263661	0.912861	1.66116	Non-Significant	4,5,7-Trihydroxy-9,10-dioxoanthracene-2-carboxylic acid
LN_0001602	9	3.71778e+11	1.02326e+11	8	337750000000	1.82852e+11	0.637386	1.10075			1.32858	0.195598	-0.138485	Non-Significant	(5xi,9xi,10xi,13alpha)-Pimara-8(14),15-dien-18-oic acid
LN_0001612	9	1.63167e+13	7.71362e+12	8	15231250000000	4.6911e+12	0.735131	1.07126			1.6634	0.133636	-0.099312	Non-Significant	Cer d35:1
LN_0002007	9	9.17732e+08	1.58401e+08	8	1.40538e+09	9.88524e+08	0.163619	0.653013		*	0.425717	0.786166	0.614817	Non-Significant	5,7-Dihydroxy-4-methoxy-9,10-dioxo-9,10-dihydro-2-anthracenecarboxylic acid
LN_0002049	9	6.04643e+08	4.48043e+07	8	5.88561e+08	4.66967e+07	0.480069	1.02732			1.13965	0.318696	-0.0388902	Non-Significant	PE 38:5
LN_0002051	9	5.79339e+10	2.69837e+10	8	4.99017e+10	7.84622e+10	0.776194	1.16096			1.73511	0.11003	-0.21532	Non-Significant	PE 38:5
LN_0002150	9	9.42641e+09	2.65378e+09	8	7.99493e+09	1.03292e+09	0.173685	1.17905			0.450851	0.760237	-0.237623	Non-Significant	dMePE 36:1
LN_0002158	9	1.82333e+11	2.3817e+10	8	173000000000	2.1948e+10	0.416033	1.05395			1.00263	0.380872	-0.0758063	Non-Significant	dMePE 36:2
LN_0002166	9	7.65681e+10	1.11444e+10	8	84200303750	1.38448e+10	0.227337	0.909357			0.579293	0.64333	0.137081	Non-Significant	dMePE 38:4
LN_0002171	9	2.3141e+10	8.42727e+09	8	21953452125	4.76477e+09	0.730455	1.05409			1.65619	0.136407	-0.0760003	Non-Significant	Behenic acid
LN_0002184	9	6653333333333330	2306236111069280	8	6746250000000000	1855508690359600	0.928919	0.986227			2.01963	0.0320221	0.0200085	Non-Significant	Elaidic acid | (E)-Octadec-11-enoic acid | Oleic acid | Petroselinic acid
LN_0002213	9	9.0963e+08	1.13562e+08	8	8.57608e+08	9.75243e+07	0.330187	1.06066			0.811589	0.481239	-0.0849604	Non-Significant	dMePE 36:3
LN_0002218	9	4.90466e+09	8.86098e+09	8	4.82716e+09	1.06836e+10	0.987168	1.01606			1.97968	0.00560886	-0.0229808	Non-Significant	Equol
LN_0002256	9	1.76667e+11	1.87949e+10	8	168125000000	1.20171e+10	0.289049	1.05081			0.724905	0.539029	-0.0714956	Non-Significant	dMePE 34:1
LN_0002280	9	174222222222222	4.20469e+13	8	183375000000000	4.411e+13	0.66775	0.950087			1.52023	0.175386	0.0738683	Non-Significant	Palmitic acid
LN_0002317	9	1.40735e+10	2.94441e+09	8	15021544750	4.32006e+09	0.600939	0.936886			1.39092	0.221169	0.0940543	Non-Significant	Hexacosanoic acid (26:0)
LN_0002318	9	6.63825e+09	3.12859e+09	8	8665740425	4.40851e+09	0.287079	0.766034		*	0.721594	0.541999	0.38452	Non-Significant	Hexadecadienoic acid (16:2)
LN_0002381	9	1.93222e+12	5.36907e+11	8	2112500000000	6.0521e+11	0.52482	0.914661			1.24323	0.27999	0.12869	Non-Significant	FA 20:3
LN_0002395	9	994000000000	1.93106e+11	8	818250000000	2.35693e+11	0.111727	1.21479		*	0.292757	0.951841	-0.280704	Non-Significant	Arachidic acid
LN_0002423	9	1.01203e+08	668224	8	1.01371e+08	880994	0.661815	0.998343			1.51291	0.179263	0.00239291	Non-Significant
LN_0002442	9	1.01111e+12	2.70435e+11	8	874875000000	2.63932e+11	0.31104	1.15572			0.769633	0.507184	-0.208793	Non-Significant	PE 38:5
LN_0002444	9	3.17889e+11	1.48405e+11	8	310051853750	1.7383e+11	0.921419	1.02528			2.00725	0.0355428	-0.0360131	Non-Significant	PE 38:5p
LN_0002469	9	2.34917e+10	7.40867e+09	8	25912532875	1.10568e+10	0.599673	0.906577			1.39089	0.222086	0.141499	Non-Significant	PI 37:4
LN_0002471	9	2.88497e+09	2.06766e+09	8	3.11182e+09	1.85563e+09	0.816018	0.9271			1.80597	0.0883005	0.109204	Non-Significant	PI 38:2
LN_0002476	9	1.01022e+12	3.18182e+11	8	1041375000000	4.26165e+11	0.865646	0.970085			1.89691	0.0626596	0.043817	Non-Significant	Auricularic acid | Abietic acid | Isopimaric acid | FA 20:5 | (1R,4aR,10aR)-1,4a-Dimethyl-7-propan-2-yl-2,3,4,4b,5,6,10,10a-octahydrophenanthrene-1-carboxylic acid | Isopimaric acid A | (1S,4aR,10aR)-7-Ethenyl-1,4a,7-trimethyl-3,4,4b,5,6,9,10,10a-octahydro-2H-phenanthrene-1-carboxylic acid
LN_0002542	9	3.04667e+11	9.32523e+10	8	263875000000	7.0414e+10	0.329969	1.15459			0.812851	0.481527	-0.207377	Non-Significant	PI 34:1
LN_0002543	9	1.07843e+10	6.08614e+09	8	7.26422e+09	5.85558e+09	0.244453	1.48457		*	0.61865	0.611805	-0.570049	Non-Significant	PI 32:1
LN_0002545	9	1.62222e+12	3.84895e+11	8	1522500000000	3.24819e+11	0.575086	1.0655			1.34227	0.240267	-0.0915292	Non-Significant	PI 34:2
LN_0002620	9	1.82778e+13	5.2397e+12	8	18412500000000	2.90637e+12	0.949569	0.992683			1.92162	0.0224734	0.0105948	Non-Significant	PE 38:4
LN_0002868	9	2.8264e+10	1.22285e+10	8	32382100750	1.40453e+10	0.527687	0.872829			1.24736	0.277624	0.19623	Non-Significant	Tetradec-5-ynoic acid
LN_0002876	9	10810.6	1.92933e-12	8	10810.6	1.94458e-12		1					0	Non-Significant	Scopoletin
LN_0002918	9	3.20929e+10	1.24002e+10	8	26589790500	1.0007e+10	0.334038	1.20696		*	0.817436	0.476205	-0.271383	Non-Significant	PG 36:2
LN_0002920	9	3.27913e+08	4.53289e+07	8	3.27989e+08	6.74254e+07	0.99783	0.999768			0.998729	0.000943511	0.000335321	Non-Significant	PG 36:2
LN_0002961	9	7.76667e+11	2.55305e+11	8	810375000000	2.13764e+11	0.773597	0.958404			1.7328	0.111485	0.0612941	Non-Significant	PE 38:7e
LN_0002965	9	2.31348e+08	8.35044e+06	8	2.31457e+08	8.28633e+06	0.978748	0.999527			0.989435	0.00932921	0.000682766	Non-Significant	Lochnocarpol A
LN_0003011	9	6.99264e+09	1.05925e+09	8	6898249650	7.70998e+08	0.83836	1.01368			1.84805	0.0765694	-0.0196065	Non-Significant	PI 40:4
LN_0003028	9	4.21426e+10	9.37016e+09	8	38189268500	1.01022e+10	0.415651	1.10352			1.00389	0.381271	-0.142112	Non-Significant	Gluconic acid lactone
LN_0003038	9	1.6677e+08	1.26225e+06	8	1.6681e+08	2.02716e+06	0.961409	0.999762			1.93852	0.0170919	0.000344009	Non-Significant	Glycocholic acid
LN_0003082	9	3.54556e+12	6.71884e+11	8	3102500000000	7.45113e+11	0.216695	1.14281			0.55472	0.664151	-0.19258	Non-Significant	LdMePE 16:0
LN_0003084	9	6.46667e+11	1.4725e+11	8	575625000000	1.36155e+11	0.32011	1.12342			0.790316	0.494701	-0.167893	Non-Significant	LdMePE 18:0
LN_0003089	9	2.00778e+11	5.39717e+10	8	198500000000	3.64143e+10	0.921221	1.01147			2.01076	0.0356364	-0.0164606	Non-Significant	LdMePE 18:2
LN_0003090	9	6.58909e+10	2.31171e+10	8	55971514250	1.36641e+10	0.306705	1.17722			0.762303	0.513279	-0.235386	Non-Significant	LdMePE 18:1
LN_0003095	9	1.39556e+08	1.64481e+06	8	1.3882e+08	1.07034e+06	0.297823	1.00531			0.743555	0.526041	-0.00763896	Non-Significant	Taurochenodeoxycholic acid
LN_0003102	9	8.08978e+09	3.08693e+09	8	8.21334e+09	3.40203e+09	0.938443	0.984957			2.03635	0.0275923	0.0218675	Non-Significant	LdMePE 20:4
LN_0003156	9	6.87241e+08	1.27224e+08	8	6.13563e+08	8.72169e+07	0.189696	1.12008			0.491264	0.721942	-0.163604	Non-Significant	Tropic acid
LN_0003175	9	2.38305e+10	8.52125e+09	8	21005340875	4.30575e+09	0.411557	1.1345			0.996165	0.38557	-0.182053	Non-Significant	PE 40:5
LN_0003177	9	2.34993e+10	4.9618e+09	8	24142115375	1.32809e+10	0.894086	0.973374			1.95537	0.0486206	0.0389344	Non-Significant	PE 40:5
LN_0003180	9	4.23625e+09	2.96809e+09	8	2.96905e+09	2.52302e+09	0.361261	1.42681		*	0.880177	0.442179	-0.512788	Non-Significant	PE 40:4
LN_0003182	9	4.10265e+10	2.07773e+10	8	33907549875	1.52767e+10	0.438705	1.20995		*	1.04369	0.357827	-0.27495	Non-Significant	PE 40:5p | PE 40:6e
LN_0003186	9	1.01912e+11	3.62725e+10	8	105993483125	2.55798e+10	0.794864	0.961495			1.76619	0.099707	0.0566484	Non-Significant	PE 40:5e
LN_0003404	9	146077777777777	3.21423e+13	8	174425000000000	5.82626e+13	0.226034	0.837482			0.577297	0.645826	0.25587	Non-Significant	Arachidonic acid
LN_0003424	9	3.50569e+09	9.72985e+08	8	5950959100	4.6838e+09	0.145515	0.589097		*	0.379499	0.837093	0.763422	Non-Significant	(9Z)-(12R)-Hydroxyoctadecenoic acid
LN_0003433	9	1.42661e+10	5.80827e+09	8	19655281125	7.95163e+09	0.128403	0.725815		*	0.33566	0.891426	0.462326	Non-Significant	(E)-4-Hydroxynon-2-enoic acid
LN_0003452	9	1.29845e+09	3.59205e+08	8	2.52187e+09	3.12589e+09	0.260148	0.514877		*	0.656874	0.58478	0.957701	Non-Significant	(S)-2-Hydroxybutanoic acid
LN_0003560	9	4380000000000	1.26579e+12	8	4747500000000	1.60041e+12	0.60505	0.922591			1.38887	0.218209	0.116237	Non-Significant	FA 20:2
LN_0003576	9	6.53799e+10	1.686e+10	8	65614630125	1.6029e+10	0.976998	0.996423			1.96283	0.0101062	0.00517033	Non-Significant	Erucic acid (FA 22:1)
LN_0003693	9	3.31556e+11	1.2067e+11	8	541750000000	4.68718e+11	0.212374	0.612008		*	0.547443	0.672898	0.708377	Non-Significant	2-Hydroxybutyric acid
LN_0003758	9	2.90263e+08	8.9185e+06	8	2.90557e+08	1.34724e+07	0.957979	0.99899			1.93512	0.0186439	0.00145819	Non-Significant	3,4-Dihydroxymandelic acid
LN_0003858	9	1847071660	8.41135e+08	8	1955479245	8.13577e+08	0.791353	0.944562			1.76191	0.10163	0.0822824	Non-Significant	Ketodeoxyoctonic acid
LN_0003874	9	3.5383e+10	1.40158e+10	8	33003146000	1.55644e+10	0.744596	1.07211			1.67459	0.128079	-0.100452	Non-Significant	3-Hydroxy-3-methylvaleric acid
LN_0003884	9	2.02549e+08	1.60701e+07	8	200233435	1.52643e+07	0.765632	1.01157			1.71842	0.11598	-0.0165891	Non-Significant	3-Hydroxydodecanoic acid 12:0(3-OH)
LN_0003897	9	21314.3	0.00514242	8	21314.3	0.00500714	0.559769	1			1.30927	0.251991	9.96497e-08	Non-Significant	B-Boswellic acid
LN_0003926	9	3.83996e+08	2.76998e+08	8	3.85527e+08	2.32447e+08	0.990385	0.996028			0.995763	0.00419579	0.00574117	Non-Significant	4- Hydroxyphenylpyruvic acid
LN_0003954	9	8.96889e+13	2.12447e+13	8	103587500000000	3.20231e+13	0.303056	0.865827			0.754923	0.518477	0.207849	Non-Significant	FA 22:6
LN_0004068	9	1.0436e+08	725528	8	1.04632e+08	657168	0.434106	0.997408			1.03719	0.362404	0.00374449	Non-Significant	Sydonol
LN_0004108	9	1.86462e+08	2.42179e+07	8	177690995	5.02722e+06	0.332264	1.04936			0.814891	0.478516	-0.0695144	Non-Significant	5-[(2Z,8Z)-Pentadeca-2,8-dienyl]benzene-1,3-diol
LN_0004254	9	3.40556e+11	3.96992e+10	8	353250000000	4.50864e+10	0.546082	0.964064			1.28266	0.262742	0.0527994	Non-Significant	6-Hydroxynicotinic acid
LN_0004268	9	9254335300	2.81567e+09	8	9513328850	3.09827e+09	0.859081	0.972776			1.88624	0.0659658	0.0398209	Non-Significant	7-Chloro-2prime-hydroxy-4,6-dimethoxy-6prime-methyl-3H,4primeH-spiro[1-benzofuran-2,1prime-cyclohexa[2,5]diene]-3,4prime-dione
LN_0004552	9	4.29646e+08	1.76799e+08	8	349669910	4.3693e+07	0.23331	1.22872		*	0.593153	0.632066	-0.297154	Non-Significant	Pentacosenoic acid (25:1)
LN_0004553	9	4.6991e+08	3.02009e+08	8	4.76576e+08	3.59434e+08	0.967391	0.986011			1.94705	0.0143981	0.0203239	Non-Significant	Pentadecanoic acid (15:0)
LN_0004611	9	1.87444e+11	6.22718e+10	8	152046551250	4.86231e+10	0.215379	1.23281		*	0.552624	0.666796	-0.30195	Non-Significant	LysoPE 16:0
LN_0004614	9	1.23638e+11	3.84356e+10	8	108510765000	2.69682e+10	0.368504	1.1394			0.89586	0.433558	-0.188279	Non-Significant	LysoPE 18:1
LN_0004618	9	1680025304	2.06242e+09	8	8.53641e+08	1.02839e+09	0.322387	1.96807		*	0.567625	0.491623	-0.976782	Non-Significant	LysoPE 20:3 (20:3)
LN_0004622	9	1.30766e+09	1.3724e+09	8	7.57327e+08	9.55386e+08	0.358675	1.72667		*	0.617811	0.445299	-0.787995	Non-Significant	LysoPE 22:5 (22:5)
LN_0004623	9	7.53086e+08	1.87574e+08	8	1246391995	7.39585e+08	0.0714999	0.604213		*	0.141346	1.14569	0.726872	Non-Significant	LysoPI 20:4 (20:4)
LN_0004628	9	7.81889e+11	3.48512e+11	8	700000000000	2.53112e+11	0.591953	1.11698			0.914686	0.227713	-0.159609	Non-Significant	LysoPE 22:6
LN_0004665	9	1.49556e+11	3.86171e+10	8	170750000000	6.63276e+10	0.426566	0.875874			0.715883	0.370014	0.191204	Non-Significant	Dehydroisoandrosterone-3-sulfate
LN_0004674	9	2.25967e+12	1.99726e+12	8	1277125000000	4.41733e+11	0.194679	1.76934		*	0.364736	0.710681	-0.82321	Non-Significant	PE 36:6e
LN_0004725	9	1.03035e+11	5.72589e+10	8	89945378500	6.33206e+10	0.660745	1.14552			1.0056	0.179966	-0.196007	Non-Significant	Saccharin
LN_0004733	9	3.30333e+12	1.81276e+12	8	2808750000000	1.11732e+12	0.515479	1.17609			0.8312	0.287789	-0.233994	Non-Significant	PE 40:8e
LN_0004735	9	6.22333e+11	2.12589e+11	8	554250000000	1.65559e+11	0.476959	1.12284			0.78272	0.321519	-0.167151	Non-Significant	PE 40:7
LN_0005094	9	20932.4	0.0034801	8	20932.4	0.00489898	0.957323	1			1.36357	0.0189414	7.65795e-09	Non-Significant	Naringenin
LN_0005256	9	1.11191e+11	2.72704e+10	8	102643223750	3.49683e+10	0.580014	1.08328			0.899995	0.236561	-0.115402	Non-Significant	Gentisic acid | 2,3-Dihydroxybenzoic acid | 3,4-Dihydroxybenzoic acid
LN_0005287	9	20869.3	0.00312694	8	20869.3	0.00212132	0.819289	1			1.20881	0.0865628	2.11231e-08	Non-Significant	OAHFA 28:1
LN_0005289	9	1.62311e+10	1.37383e+09	8	16673353000	1.17568e+09	0.489656	0.973474			0.797666	0.310109	0.0387861	Non-Significant	OAHFA 27:0
LN_0005290	9	8.19636e+07	327031	8	8.20504e+07	179702	0.515796	0.998942			0.830507	0.287522	0.0015278	Non-Significant	OAHFA 28:0
LN_0005322	9	21488859000	8.16112e+09	8	22147452875	9.09119e+09	0.876981	0.970263			1.27197	0.0570097	0.0435519	Non-Significant	Nonadecenoic acid (19:1)
LN_0005328	9	21163.3	0.00406202	8	21163.3	0.00361544	0.572118	1			0.890228	0.242515	7.38504e-08	Non-Significant	(2E)-5-(5,6-Dihydroxy-1,2,4a,5-tetramethyldecahydro-1-naphthalenyl)-3-methyl-2-pentenoic acid
LN_0005339	9	3.78021e+09	4.89886e+09	8	2.0098e+09	3.26758e+09	0.401182	1.88089		*	0.681518	0.396659	-0.911413	Non-Significant	4-Pyridoxic acid
LN_0005345	9	6.79577e+07	437873	8	67859278	256601	0.586778	1.00145			0.907953	0.231526	-0.00209099	Non-Significant	Pinocembrin | Liquiritigenin
LN_0005395	9	1.73696e+10	3.21518e+09	8	18815149250	4.97158e+09	0.482293	0.923172			0.789142	0.316689	0.115329	Non-Significant
LN_0005502	9	7.35117e+10	1.90764e+10	8	75075182250	1.72471e+10	0.862377	0.979174			1.2557	0.0643028	0.0303623	Non-Significant	Heptadecenoic acid (17:1) | cis-10-Heptadecenoic acid
LN_0005582	9	1240228040	7.27183e+08	8	7.85034e+08	2.33476e+08	0.111807	1.57984		*	0.217926	0.951531	-0.659778	Non-Significant	Homogentisic acid | 3,4-Dihydroxyphenylacetic acid
LN_0005661	9	2.30035e+09	7.04327e+08	8	2160873325	9.02301e+08	0.725672	1.06454			1.09541	0.13926	-0.0902369	Non-Significant	Streptochlorin
LN_0005673	9	1.86953e+08	2.05682e+06	8	184998620	2.33005e+06	0.0860225	1.01056			0.169753	1.06539	-0.0151591	Non-Significant	OAHFA 34:1
LN_0005688	9	6.69865e+07	348618	8	66941872	352208	0.796829	1.00067			1.18195	0.0986347	-0.000961062	Non-Significant	OAHFA 36:2
LN_0005819	9	6.61862e+09	3.00234e+09	8	5202321875	3.2881e+09	0.367815	1.27224		*	0.627715	0.434371	-0.347375	Non-Significant	Acetoaminophenol
LN_0005825	9	4706666666666660	1350647992631680	8	4886250000000000	1118965561834420	0.771167	0.963247			1.14848	0.112852	0.054022	Non-Significant	Octadeca-5,6-dienoic acid | Linoleic acid (FA 18:2)
LN_0005831	9	1.63556e+13	4.26471e+12	8	18362500000000	6.26782e+12	0.447479	0.890704			0.747593	0.349227	0.166982	Non-Significant	Gamolenic acid (FA 18:3) | Linolenic acid
LN_0005847	9	132388888888888	3.20564e+13	8	137875000000000	3.30776e+13	0.733411	0.96021			1.10409	0.134652	0.0585788	Non-Significant	Stearic acid
LN_0005870	9	2.93556e+10	1.00305e+10	8	28497379750	7.84937e+09	0.848344	1.03012			1.23851	0.0714281	-0.0428083	Non-Significant	Tricosanoic acid (23:0)
LN_0005881	9	1.34942e+11	4.47801e+10	8	123335358000	3.21062e+10	0.553169	1.09411			0.869265	0.257142	-0.129757	Non-Significant	Nervonic acid
LN_0005892	9	4.01405e+09	9.91566e+08	8	5.99284e+09	2.44367e+09	0.0408185	0.669807	*	*	0.0811259	1.38914	0.578182	Sig.Enriched	Uridine
LN_0005965	9	4.79667e+12	2.7028e+12	8	4065000000000	1.72956e+12	0.522668	1.17999			0.834316	0.281774	-0.238777	Non-Significant	PE 36:3e
LN_0005969	9	5.07889e+11	1.25744e+11	8	441125000000	1.13748e+11	0.271283	1.15135			0.490075	0.566577	-0.203325	Non-Significant	PE 36:3
LN_0006004	9	5.83226e+07	210557	8	58368058	188683	0.647632	0.999221			0.989709	0.188672	0.00112438	Non-Significant	Chrysin | Rubiadin | Daidzein
LN_0006031	9	1.70512e+10	3.19643e+09	8	17019610000	1.51316e+09	0.980044	1.00185			1.37305	0.00875443	-0.00267204	Non-Significant	PE 38:3p
LN_0006032	9	3.97654e+10	8.9315e+09	8	32726131625	1.1005e+10	0.166136	1.2151		*	0.314978	0.779536	-0.281072	Non-Significant	PE 38:3
LN_0006065	9	15450858200	7.10663e+09	8	18195324625	1.18096e+10	0.564765	0.849166			0.881255	0.248132	0.235881	Non-Significant	PI 40:5
LN_0006067	9	4.52222e+11	1.07874e+11	8	444000000000	8.82383e+10	0.86683	1.01852			1.26053	0.0620661	-0.0264722	Non-Significant	PI 40:6
LN_0006070	9	5.81699e+10	1.15959e+10	8	62815464625	1.6317e+10	0.505047	0.926045			0.817941	0.296668	0.110847	Non-Significant	PI 40:5
LN_0006231	9	3.89667e+11	1.22843e+11	8	355125000000	9.22999e+10	0.526605	1.09727			0.839394	0.278515	-0.133914	Non-Significant	PE 34:1
LN_0006240	9	6.19556e+12	2.30508e+12	8	5312500000000	1.37951e+12	0.361121	1.16622			0.620101	0.442347	-0.221843	Non-Significant	PE 34:2
LN_0006246	9	1.7574e+09	1.30592e+09	8	1145757745	9.94733e+08	0.299409	1.53383		*	0.533939	0.523735	-0.617137	Non-Significant	PE 34:3
LN_0006292	9	6.79889e+12	2.23664e+12	8	6036250000000	1.27196e+12	0.409599	1.12634			0.69264	0.387641	-0.171646	Non-Significant	PE 36:2
LP_0000071	9	156927750000	6.40877e+10	8	140375854500	4.88186e+10	0.562195	1.11791			0.879716	0.250113	-0.160806	Non-Significant
LP_0000225	9	1.49331e+11	4.08234e+10	8	139343683250	4.25043e+10	0.628538	1.07167			0.965845	0.201668	-0.0998665	Non-Significant	Cer d40:2
LP_0000227	9	1.74372e+09	2.25002e+09	8	4.82042e+08	2.78236e+08	0.137335	3.61735		*	0.265356	0.862218	-1.85493	Non-Significant	Cer t40:1O
LP_0000308	9	10804.6	1.92933e-12	8	10804.6	1.94458e-12		1					0	Non-Significant	Adenosine | 2prime-Deoxyguanosine
LP_0000329	9	4.97051e+10	1.25807e+10	8	49731843375	1.60846e+10	0.996984	0.999462			0.999684	0.00131167	0.000776114	Non-Significant	Cer d41:2
LP_0000330	9	1.99111e+12	5.31988e+11	8	2177000000000	5.99989e+11	0.508466	0.914612			0.822279	0.293738	0.128768	Non-Significant	Cer d41:1
LP_0000348	9	2.25222e+11	5.47284e+10	8	210875000000	4.25523e+10	0.559122	1.06804			0.877379	0.252494	-0.0949611	Non-Significant	Cer d42:3
LP_0000349	9	9.00097e+10	2.55992e+10	8	90606129750	2.81442e+10	0.964099	0.993418			1.36274	0.0158784	0.00952753	Non-Significant	Cer d43:1
LP_0000432	9	2.13778e+11	4.69355e+10	8	269000000000	1.523e+11	0.315951	0.794713		*	0.558062	0.500381	0.331494	Non-Significant	Cer d42:1
LP_0000638	9	1.73046e+10	6.62189e+09	8	14518292750	4.4217e+09	0.330511	1.19192			0.578265	0.480814	-0.253287	Non-Significant	Cer d38:1
LP_0000645	9	2.46667e+11	1.01606e+11	8	198485467500	1.00063e+11	0.341282	1.24274		*	0.594301	0.466887	-0.313529	Non-Significant	Triethanolamine
LP_0000672	9	4.44709e+09	6.74502e+09	8	5.93396e+08	8.30262e+08	0.130563	7.4943		*	0.253151	0.88418	-2.90579	Non-Significant	Cer t42:1O
LP_0000707	9	2.05629e+08	4.2072e+06	8	203634540	5.31416e+06	0.401734	1.00979			0.681414	0.396062	-0.0140606	Non-Significant	DAG 34:2
LP_0000770	9	5.73856e+07	158950	8	5.73106e+07	144945	0.327437	1.00131			0.574695	0.484873	-0.00188805	Non-Significant	Lactitol | Cellobiitol
LP_0000905	9	2.74778e+13	5.15553e+12	8	29987500000000	5.30376e+12	0.338601	0.916308			0.590559	0.470312	0.126096	Non-Significant	ChE 18:2
LP_0000914	9	2.73096e+10	8.67698e+09	8	28936892750	7.79721e+09	0.691506	0.943762			0.982433	0.160204	0.0835043	Non-Significant	CerG3GNAc1 d44:1
LP_0000941	9	1.39293e+11	3.90774e+10	8	159811460000	7.05147e+10	0.462412	0.871608			0.765633	0.334971	0.198249	Non-Significant	Cer d40:0
LP_0001103	9	2.13556e+16	4972954632587930	8	2.06625e+16	3702098825569850	0.751683	1.03354			1.06656	0.123965	-0.0475966	Non-Significant	TAG 54:3
LP_0001105	9	2.13208e+10	1.48616e+10	8	1.0328e+10	1.1552e+10	0.112501	2.06437		*	0.218894	0.948844	-1.0457	Non-Significant	TAG 54:3
LP_0001117	9	1.3695e+09	1.05446e+09	8	1.31825e+09	1.02299e+09	0.920564	1.03887			1.30452	0.0359459	-0.0550196	Non-Significant	Cer d44:0
LP_0001139	9	5.98333e+13	1.71128e+13	8	66250000000000	2.12727e+13	0.501359	0.903145			0.813153	0.299851	0.146971	Non-Significant	Cer d42:1
LP_0001140	9	4.68444e+11	1.36384e+11	8	611875000000	3.67174e+11	0.291323	0.765588		*	0.521191	0.535626	0.385359	Non-Significant	Cer d42:0
LP_0001183	9	2.74425e+08	1.29154e+07	8	274225280	1.18322e+07	0.973997	1.00073			1.36803	0.0114424	-0.00105208	Non-Significant	(1S,6S,8R,11R)-6-(Hydroxymethyl)-2,6,9-trimethyltricyclo[5.4.0.0^(2,9)]undecane-8,11-diol
LP_0001186	9	7.90333e+11	2.90951e+11	8	660875000000	2.26713e+11	0.326997	1.19589			0.574832	0.485456	-0.258084	Non-Significant	LysoPC 15:0
LP_0001190	9	1.71556e+12	8.67498e+11	8	1362125000000	5.70262e+11	0.343588	1.25947		*	0.596448	0.463962	-0.332817	Non-Significant	LysoPC 14:0
LP_0001192	9	229666666666666	7.30017e+13	8	190500000000000	5.59362e+13	0.238054	1.2056		*	0.434997	0.623324	-0.26975	Non-Significant	LysoPC 16:0
LP_0001196	9	1.55871e+09	4.29539e+08	8	2296936225	1.14843e+09	0.09231	0.678602		*	0.181516	1.03475	0.559362	Non-Significant	cis-4-Hydroxy-D-proline | trans-3-Hydroxy-L-proline | trans-4-Hydroxy-L-proline
LP_0001237	9	5.53647e+09	5.26771e+09	8	5683555505	5.17553e+09	0.954567	0.974121			1.36139	0.0201937	0.0378266	Non-Significant	Cer d48:0
LP_0001239	9	2.78158e+08	5.96978e+06	8	2.75734e+08	4.50015e+06	0.364636	1.00879			0.624207	0.438141	-0.0126246	Non-Significant	TAG 64:3
LP_0001251	9	4.15889e+16	1.11974e+16	8	3.46625e+16	9672632600723100	0.195214	1.19982			0.365123	0.709488	-0.262822	Non-Significant	LysoPC 16:0
LP_0001253	9	3.33667e+12	1.01089e+12	8	2471250000000	7.77054e+11	0.0690085	1.35019		*	0.136664	1.1611	-0.433167	Non-Significant	LysoPC 16:0e
LP_0001263	9	8.52956e+08	5.96214e+08	8	253090160	1.36842e+08	0.0142384	3.37017	*	*	0.0284513	1.84654	-1.75282	Sig.Depleted	Cer d46:0
LP_0001270	9	1.046e+16	3285966372317280	8	8138750000000000	2632486263700420	0.132008	1.28521		*	0.255506	0.8794	-0.362004	Non-Significant	LysoPC 18:0
LP_0001273	9	4.49667e+13	1.47602e+13	8	35137500000000	1.14779e+13	0.149915	1.27973		*	0.287166	0.824154	-0.355844	Non-Significant	LysoPC 18:0
LP_0001274	9	435000000000	1.7635e+11	8	308875000000	1.17054e+11	0.107442	1.40834		*	0.209785	0.968827	-0.493992	Non-Significant	LysoPC 18:0e
LP_0001277	9	6.19556e+16	2.07052e+16	8	6.8275e+16	1.17409e+16	0.459141	0.907441			0.761352	0.338054	0.140124	Non-Significant	TAG 54:5
LP_0001281	9	6.35222e+16	2.09661e+16	8	6.975e+16	1.15162e+16	0.468058	0.910713			0.771532	0.3297	0.134932	Non-Significant	TAG 54:5
LP_0001283	9	496555555555555	56024796097601	8	463500000000000	4.62014e+13	0.207771	1.07132			0.385364	0.682416	-0.0993858	Non-Significant	TAG 54:5
LP_0001291	9	22013219000	4.16492e+10	8	42220362705	4.41716e+10	0.34713	0.521389		*	0.600719	0.459508	0.939569	Non-Significant	D-Gentiobiose
LP_0001308	9	585000000000000	194192559074749	8	514875000000000	188891834127365	0.463294	1.1362			0.764813	0.334144	-0.184214	Non-Significant	LysoPC 18:1
LP_0001311	9	1207888888888880	549477580171485	8	892875000000000	264987567093789	0.161517	1.35281		*	0.307797	0.791781	-0.435958	Non-Significant	LysoPC 18:1
LP_0001313	9	1.33333e+12	4.81303e+11	8	962250000000	3.28035e+11	0.0868756	1.38564		*	0.171133	1.0611	-0.470554	Non-Significant	LysoPC 18:1e
LP_0001324	9	3936666666666660	1390782154041380	8	3497500000000000	1092712875631750	0.484376	1.12557			0.791385	0.314817	-0.170651	Non-Significant	LysoPC 18:2
LP_0001329	9	1.25576e+11	5.37336e+10	8	100628968750	1.4439e+10	0.223823	1.24792		*	0.4117	0.650096	-0.31952	Non-Significant	LysoPC 18:3
LP_0001331	9	4.35333e+11	1.62646e+11	8	321375000000	1.0635e+11	0.1128	1.3546		*	0.219092	0.947692	-0.437863	Non-Significant	LysoPC 20:0
LP_0001333	9	4.31667e+11	1.22903e+11	8	345000000000	1.04497e+11	0.140731	1.25121		*	0.271445	0.851609	-0.323321	Non-Significant	LysoPC 20:1
LP_0001337	9	4.73556e+11	1.80699e+11	8	383625000000	1.26897e+11	0.259404	1.23442		*	0.470912	0.586023	-0.303837	Non-Significant	LysoPC 20:2
LP_0001339	9	14500000000000	8.59864e+12	8	11686250000000	4.99226e+12	0.430409	1.24077		*	0.721244	0.366119	-0.311241	Non-Significant	LysoPC 20:3
LP_0001358	9	146844444444444	5.31801e+13	8	145875000000000	5.51244e+13	0.971067	1.00665			1.36911	0.012751	-0.00955603	Non-Significant	LysoPC 20:4
LP_0001360	9	3.68889e+11	1.95376e+11	8	269875000000	9.97002e+10	0.216981	1.36689		*	0.401109	0.663577	-0.450895	Non-Significant	LysoPC 20:5
LP_0001369	9	7.11517e+10	3.72746e+10	8	46469533875	1.27291e+10	0.095759	1.53115		*	0.187303	1.01882	-0.614613	Non-Significant	LysoPC 22:0
LP_0001372	9	7.86121e+10	3.60212e+10	8	69338250000	2.20597e+10	0.538472	1.13375			0.855855	0.268836	-0.1811	Non-Significant	LysoPC 22:4
LP_0001374	9	7.25886e+10	4.31945e+10	8	60764774500	2.09378e+10	0.493101	1.19458			0.800928	0.307064	-0.256508	Non-Significant	LysoPC 22:5 (22:5)
LP_0001377	9	2.38778e+11	1.06483e+11	8	211187853750	8.00279e+10	0.559207	1.13064			0.876275	0.252427	-0.177142	Non-Significant	LysoPC 22:5 (22:5)
LP_0001378	9	6330000000000	2.95602e+12	8	6115000000000	2.41715e+12	0.87285	1.03516			1.26763	0.0590605	-0.049853	Non-Significant	LysoPC 22:6
LP_0001380	9	1.70844e+11	6.91902e+10	8	134603791000	4.2558e+10	0.220205	1.26924		*	0.405717	0.657173	-0.343962	Non-Significant	LysoPC 24:0
LP_0001386	9	2.90778e+12	1.14135e+12	8	2272500000000	7.435e+11	0.200372	1.27955		*	0.373513	0.698163	-0.355637	Non-Significant	LysoPE 16:0
LP_0001389	9	5890000000000	1.99752e+12	8	4625000000000	1.32855e+12	0.150489	1.27351		*	0.287767	0.822496	-0.348814	Non-Significant	LysoPE 18:0
LP_0001391	9	5.53141e+10	2.10413e+10	8	43017463625	9.10626e+09	0.147688	1.28585		*	0.283879	0.830653	-0.362725	Non-Significant	LysoPE 18:0
LP_0001393	9	1.49167e+09	5.87916e+08	8	1.53907e+09	1.06559e+09	0.909643	0.969203			1.30739	0.0411288	0.0451286	Non-Significant	TAG 57:1
LP_0001396	9	7.8221e+08	1.17615e+08	8	7.84422e+08	9.05827e+07	0.966269	0.99718			1.36407	0.0149019	0.00407382	Non-Significant	TAG 57:0
LP_0001399	9	10821324288	7.5201e+09	8	1.04296e+10	6.99744e+09	0.9133	1.03756			1.31095	0.0393864	-0.0531952	Non-Significant	TAG 57:2
LP_0001403	9	1.79556e+12	6.20043e+11	8	1580000000000	4.1283e+11	0.418689	1.13643			0.704793	0.378108	-0.184506	Non-Significant	LysoPE 18:1
LP_0001407	9	13510000000000	5.75645e+12	8	11856250000000	3.3446e+12	0.487808	1.13948			0.795822	0.311751	-0.18838	Non-Significant	LysoPE 18:2
LP_0001412	9	4.82556e+12	1.60107e+12	8	4717500000000	1.61822e+12	0.891921	1.02291			1.29195	0.0496738	-0.0326725	Non-Significant	LysoPE 20:4
LP_0001416	9	4.57111e+12	1.27081e+12	8	4053750000000	9.39725e+11	0.360366	1.12763			0.619763	0.443256	-0.173288	Non-Significant	TAG 56:2
LP_0001430	9	4.50111e+13	12601829673151	8	43187500000000	1.21558e+13	0.766228	1.04223			1.14266	0.115642	-0.0596674	Non-Significant	TAG 56:3
LP_0001535	9	7.57517e+10	3.88695e+10	8	54871763750	1.41738e+10	0.172448	1.38052		*	0.32528	0.763342	-0.465214	Non-Significant	MePC 31:2
LP_0001536	9	752000000000	4.28532e+11	8	747500000000	3.78831e+11	0.982107	1.00602			1.37421	0.00784136	-0.00865908	Non-Significant	MePC 30:2e
LP_0001556	9	5.30556e+12	5.22439e+12	8	2456250000000	6.73242e+11	0.147853	2.16002		*	0.283703	0.830171	-1.11105	Non-Significant	MePC 33:2e
LP_0001567	9	3.25102e+10	1.13668e+10	8	36272953375	1.21174e+10	0.518915	0.896265			0.831912	0.284904	0.158002	Non-Significant	MePC 34:2
LP_0001580	9	3170000000000	6.12658e+11	8	3391250000000	1.33587e+12	0.660555	0.934759			1.00669	0.180091	0.0973343	Non-Significant	MePC 35:2e
LP_0001594	9	2.01333e+13	9.21548e+12	8	17855000000000	5.4436e+12	0.551123	1.1276			0.868508	0.258751	-0.173258	Non-Significant	MePC 35:4e
LP_0001612	9	1.00431e+10	4.16889e+09	8	10480648950	4.716e+09	0.841759	0.958254			1.2354	0.074812	0.06152	Non-Significant	MePC 38:2e
LP_0001647	9	3.60629e+10	6.07514e+09	8	37114868750	5.24818e+09	0.709605	0.971656			1.07554	0.148983	0.0414825	Non-Significant	3-[(E)-2-(3-Hydroxy-4-methoxyphenyl)vinyl]-5-methoxy-2-(3-methyl-2-buten-1-yl)phenol
LP_0001677	9	9.88706e+07	2.03823e+06	8	9.81418e+07	540716	0.343597	1.00743			0.595533	0.46395	-0.010674	Non-Significant	(2S)-2-[(2R,2primeR,6primeR,8aprimeS)-4,6prime-Dihydroxy-2prime,5prime,5prime,8aprime-tetramethyl-6-oxo-3prime,4prime,4aprime,5prime,6,6prime,7prime,8,8prime,8aprime-decahydro-2primeH-spiro[furo[2,3-e]isoindole-2,1prime-naphthalen]-7(3H)-yl]pentanedioic acid
LP_0001766	9	3.10667e+11	1.0405e+11	8	385500000000	1.84671e+11	0.312249	0.80588			0.552402	0.505499	0.311363	Non-Significant	AcCa 14:2
LP_0001890	9	143000000000	3.79177e+10	8	158570988750	4.90649e+10	0.472461	0.901804			0.776486	0.325634	0.149114	Non-Significant	AcCa 12:0
LP_0001933	9	2.84443e+10	6.83795e+09	8	26862600000	3.91712e+09	0.5741	1.05888			0.892063	0.241012	-0.0825431	Non-Significant	Cer m42:0
LP_0001968	9	4.42111e+12	1.54146e+12	8	6355000000000	3.78764e+12	0.178807	0.69569		*	0.336702	0.747616	0.523483	Non-Significant	TAG 60:10
LP_0002149	9	1.24489e+12	4.45683e+11	8	1174125000000	4.28355e+11	0.743941	1.06027			1.11843	0.128461	-0.084431	Non-Significant	PE 36:1
LP_0002151	9	1.56112e+11	5.4157e+10	8	126125000000	2.17416e+10	0.164713	1.23776		*	0.312814	0.783272	-0.307728	Non-Significant	PE 36:1p
LP_0002156	9	6.93222e+13	2.44782e+13	8	58825000000000	1.75673e+13	0.331604	1.17845			0.579265	0.47938	-0.236888	Non-Significant	PE 36:2
LP_0002185	9	8.10222e+11	2.33616e+11	8	880625000000	2.27458e+11	0.539535	0.920054			0.856319	0.267981	0.12021	Non-Significant	TAG 55:5
LP_0002186	9	8.04444e+11	2.42044e+11	8	881375000000	2.33668e+11	0.516308	0.912715			0.830128	0.287091	0.131763	Non-Significant	TAG 55:5
LP_0002226	9	8.43333e+16	2.04879e+16	8	8.64375e+16	1.14825e+16	0.80118	0.975657			1.18523	0.09627	0.0355544	Non-Significant	TAG 54:4
LP_0002237	9	1.31867e+08	1.9534e+06	8	131623979	2.59911e+06	0.828837	1.00185			1.21804	0.0815308	-0.00266626	Non-Significant	N-Acetyl-D-mannosamine
LP_0002285	9	3.28778e+13	1.13438e+13	8	36712500000000	8.35882e+12	0.445048	0.895547			0.744651	0.351593	0.159159	Non-Significant	TAG 58:7
LP_0002286	9	2.03325e+10	8.51396e+09	8	30509238375	3.57265e+10	0.418693	0.666439		*	0.703734	0.378104	0.585455	Non-Significant	TAG 58:7
LP_0002292	9	167111111111111	7.04919e+13	8	213000000000000	101685790551089	0.291949	0.784559		*	0.521472	0.534693	0.350046	Non-Significant	TAG 58:8
LP_0002328	9	1261777777777770	516268771517747	8	1610000000000000	430680524618555	0.154754	0.783713		*	0.295415	0.810359	0.351603	Non-Significant	TAG 54:7
LP_0002347	9	3.45125e+10	1.50233e+10	8	40121497625	1.48056e+10	0.451205	0.860199			0.752685	0.345626	0.217258	Non-Significant	TAG 59:4
LP_0002351	9	1.02659e+10	9.50586e+09	8	1.54213e+10	1.25076e+10	0.35046	0.665696		*	0.604599	0.455361	0.587065	Non-Significant	TAG 59:5
LP_0002355	9	6.11778e+13	2.46217e+13	8	67125000000000	33786292655877	0.681639	0.911401			1.03456	0.166446	0.133842	Non-Significant	TAG 54:7
LP_0002362	9	4.40889e+12	1.94673e+12	8	5557500000000	1.68059e+12	0.21538	0.793322		*	0.398811	0.666795	0.334021	Non-Significant	TAG 54:8
LP_0002658	9	19920.6	0.0031798	8	19920.6	0.00250713	0.785286	1			1.16794	0.104972	-2.81642e-08	Non-Significant
LP_0002767	9	3.46333e+12	1.11605e+12	8	2821250000000	8.13396e+11	0.200331	1.22759		*	0.374063	0.698253	-0.295827	Non-Significant	LysoPC 17:0
LP_0002769	9	4.11444e+12	2.5197e+12	8	3321250000000	1.56126e+12	0.454695	1.23882		*	0.756236	0.34228	-0.308971	Non-Significant	LysoPC 16:1
LP_0002793	9	8.06334e+09	5.04064e+09	8	7463043775	2.56325e+09	0.766006	1.08044			1.14386	0.115768	-0.111614	Non-Significant	TAG 56:0
LP_0002826	9	6.35793e+07	197559	8	6.34606e+07	223738	0.263449	1.00187			0.477474	0.579304	-0.00269507	Non-Significant	TAG 65:3
LP_0002845	9	1.40067e+12	4.05793e+11	8	2102750000000	2.23394e+12	0.367381	0.666112		*	0.627939	0.434883	0.586164	Non-Significant	TAG 60:12
LP_0002852	9	1.06865e+11	3.74941e+10	8	96275859250	1.10399e+10	0.454811	1.10999			0.755299	0.342169	-0.150545	Non-Significant	TAG 60:2
LP_0002880	9	20213.6	0.00540319	8	20213.6	0.00504268	0.931581	1			1.33203	0.0307796	-1.58605e-08	Non-Significant	TAG 63:2
LP_0002882	9	1.08876e+09	9.54214e+08	8	9.73998e+08	4.76926e+08	0.763056	1.11782			1.14099	0.117444	-0.160691	Non-Significant	TAG 62:6
LP_0002883	9	20128.7	0.00548736	8	20128.7	0.00313676	0.652704	1			0.996091	0.185284	-7.26689e-08	Non-Significant	TAG 63:1
LP_0002886	9	1.06754e+09	3.19467e+08	8	1070838100	3.07979e+08	0.983024	0.996916			1.37376	0.00743568	0.00445636	Non-Significant	N-Ethylmaleamic acid
LP_0002998	9	198655555555555	9.34628e+13	8	283625000000000	146342004027747	0.16914	0.700416		*	0.320127	0.771754	0.513716	Non-Significant	TAG 58:9
LP_0002999	9	2.23612e+08	7.60292e+06	8	2.15318e+08	7.59473e+06	0.0401869	1.03852	*		0.0800137	1.39592	-0.0545272	Non-Significant	TAG 59:1
LP_0003000	9	5.81453e+09	3.56912e+09	8	3852904900	1.86258e+09	0.184271	1.50913		*	0.346404	0.734543	-0.593716	Non-Significant	TAG 59:2
LP_0003005	9	1.9676e+10	7.05633e+09	8	21353556500	7.07742e+09	0.632215	0.921441			0.970154	0.199135	0.118036	Non-Significant	TAG 59:3
LP_0003007	9	1.64656e+10	9.45106e+09	8	19504550575	1.0712e+10	0.543458	0.844195			0.861316	0.264834	0.244352	Non-Significant	O-Acetyl-L-homoserine | N-Methyl-L-glutamic acid
LP_0003099	9	1.11522e+12	2.59313e+11	8	1158375000000	2.47965e+11	0.731554	0.962747			1.10279	0.135754	0.0547712	Non-Significant	TAG 55:3
LP_0003102	9	1.67222e+12	5.24208e+11	8	1813750000000	3.77016e+11	0.537374	0.92197			0.855333	0.269724	0.117209	Non-Significant	TAG 55:4
LP_0003137	9	9.96778e+13	2.91689e+13	8	60323750000000	4.28797e+13	0.0409653	1.65238	*	*	0.0812722	1.38758	-0.724546	Sig.Depleted	Octylamine
LP_0003190	9	1.28487e+11	6.82527e+10	8	82645347375	2.50079e+10	0.0935806	1.55468		*	0.183689	1.02881	-0.636615	Non-Significant	PC 42:2
LP_0003219	9	7.70228e+10	1.10285e+10	8	79748480750	1.95052e+10	0.723657	0.965821			1.09385	0.140467	0.0501722	Non-Significant	PC 19:2
LP_0003221	9	116242930000	2.54438e+10	8	128926461250	3.03173e+10	0.363048	0.901622			0.622448	0.440036	0.149405	Non-Significant	PC 21:4
LP_0003223	9	3.31111e+13	1.28074e+13	8	27125000000000	8.29849e+12	0.277701	1.22069		*	0.499233	0.556422	-0.287692	Non-Significant	PC 30:0
LP_0003229	9	1757777777777770	338960830250995	8	1627500000000000	292904177407658	0.412837	1.08005			0.697055	0.384221	-0.111095	Non-Significant	PC 32:0
LP_0003233	9	5.96889e+13	12761704866949	8	51425000000000	1.44947e+13	0.230202	1.1607			0.422038	0.63789	-0.214993	Non-Significant	PC 32:0e
LP_0003237	9	767666666666666	288598769921148	8	707875000000000	206288589463540	0.634449	1.08447			0.972238	0.197604	-0.116985	Non-Significant	PC 32:1
LP_0003241	9	1.60556e+13	3.3971e+12	8	15870000000000	4.47281e+12	0.923992	1.01169			1.32288	0.0343316	-0.0167705	Non-Significant	PC 32:1e
LP_0003245	9	8.27111e+13	2.31752e+13	8	76412500000000	2.72463e+13	0.613883	1.08243			0.945941	0.211915	-0.114272	Non-Significant	PC 32:2
LP_0003247	9	1.56889e+13	4.6868e+12	8	14587500000000	2.18006e+12	0.552776	1.0755			0.869879	0.257451	-0.105011	Non-Significant	PC 33:1
LP_0003248	9	2.64385e+10	1.34039e+10	8	23028292875	8.46997e+09	0.546365	1.14809			0.862232	0.262517	-0.199231	Non-Significant	PC 32:3
LP_0003250	9	6.66222e+13	2.03117e+13	8	67175000000000	1.78934e+13	0.953586	0.991771			1.36174	0.0206403	0.0119209	Non-Significant	PC 33:2
LP_0003265	9	6.79333e+13	2.35116e+13	8	57912500000000	1.28431e+13	0.301742	1.17303			0.537236	0.520364	-0.230245	Non-Significant	PC 34:0
LP_0003268	9	1.00578e+12	4.07588e+11	8	860375000000	3.98547e+11	0.469667	1.169			0.773036	0.32821	-0.225274	Non-Significant	PC 34:0e
LP_0003285	9	3.2e+16	6026607669327740	8	2.92875e+16	3332711251475930	0.277633	1.09262			0.499919	0.556529	-0.127787	Non-Significant	PC 34:1
LP_0003289	9	6.57222e+13	2.24688e+13	8	55612500000000	1.16114e+13	0.271532	1.18179			0.489727	0.56618	-0.240972	Non-Significant	PC 34:1e
LP_0003297	9	4.72069e+09	8.73647e+09	8	2.50849e+09	3.92873e+09	0.520674	1.88189		*	0.833528	0.283434	-0.912178	Non-Significant	Tyramine
LP_0003332	9	1.32e+17	1.44482e+16	8	1.33375e+17	1.60173e+16	0.854814	0.989691			1.24632	0.0681282	0.0149503	Non-Significant	PC 34:2
LP_0003333	9	271444444444444	9.14851e+13	8	224125000000000	9.21713e+13	0.305588	1.21113		*	0.543214	0.514863	-0.276353	Non-Significant	PC 34:2e
LP_0003338	9	4.54778e+13	1.57997e+13	8	44475000000000	1.89357e+13	0.906811	1.02255			1.3084	0.0424831	-0.0321672	Non-Significant	PC 34:2e
LP_0003342	9	783000000000	3.528e+11	8	677875000000	1.61669e+11	0.452235	1.15508			0.753272	0.344636	-0.207993	Non-Significant	TAG 58:2
LP_0003343	9	3.14444e+13	15019746262097	8	44650000000000	2.54529e+13	0.205996	0.704243		*	0.382713	0.68614	0.505855	Non-Significant	TAG 58:10
LP_0003351	9	1.65655e+10	1.06251e+10	8	22641039875	1.05282e+10	0.255685	0.731658		*	0.46492	0.592295	0.450758	Non-Significant	TAG 57:5
LP_0003352	9	6.91116e+08	2.17756e+08	8	6.04729e+08	2.03549e+08	0.41323	1.14285			0.696659	0.383809	-0.192639	Non-Significant	TAG 58:0
LP_0003353	9	6.79695e+10	1.87003e+10	8	57558407875	1.39485e+10	0.217718	1.18088			0.401801	0.662106	-0.239862	Non-Significant	TAG 58:1
LP_0003357	9	4.08111e+13	19005488973218	8	31900000000000	1.55751e+13	0.310955	1.27935		*	0.55099	0.507303	-0.355406	Non-Significant	PC 34:3 | PC 34:3
LP_0003361	9	4.17222e+13	1.86702e+13	8	33225000000000	1.57117e+13	0.32955	1.25575		*	0.577491	0.482079	-0.328547	Non-Significant	PC 34:3
LP_0003367	9	432555555555555	9.95089e+13	8	417750000000000	152723606557728	0.81385	1.03544			1.20238	0.0894557	-0.0502456	Non-Significant	PC 34:3e
LP_0003370	9	5.95667e+12	2.06577e+12	8	6067500000000	2.60989e+12	0.923493	0.981733			1.32387	0.0345663	0.026597	Non-Significant	PC 34:4
LP_0003382	9	209111111111111	4.41261e+13	8	213875000000000	4.21848e+13	0.823655	0.977726			1.21203	0.0842547	0.0324981	Non-Significant	PC 35:2
LP_0003384	9	9.25444e+12	3.86681e+12	8	7766250000000	1.07565e+12	0.310521	1.19162			0.5511	0.507909	-0.252928	Non-Significant	PC 35:1
LP_0003386	9	1.32051e+11	1.71725e+11	8	136835702500	2.0452e+11	0.958862	0.965032			1.35706	0.018244	0.0513519	Non-Significant	PC 35:3
LP_0003392	9	3701111111111110	1415622163965760	8	2917500000000000	548966561562984	0.16319	1.26859		*	0.310451	0.787308	-0.343226	Non-Significant	PC 36:1
LP_0003394	9	1.00244e+12	5.43799e+11	8	761125000000	3.99368e+11	0.318993	1.31706		*	0.562542	0.496218	-0.397317	Non-Significant	PC 36:1e
LP_0003396	9	4.18e+16	6550190836914600	8	3.90875e+16	4752574490285690	0.349566	1.0694			0.603994	0.456471	-0.0967956	Non-Significant	PC 36:2
LP_0003398	9	9.72444e+11	4.07214e+11	8	796000000000	3.82241e+11	0.373381	1.22166		*	0.636236	0.427848	-0.288847	Non-Significant	PC 36:2e
LP_0003425	9	1.73778e+13	6.05429e+12	8	16370000000000	7.24827e+12	0.759015	1.06156			1.13648	0.119749	-0.0861893	Non-Significant	PC 36:3e
LP_0003427	9	4896888888888880	3827392338278250	8	3148500000000000	2446427307611760	0.286626	1.55531		*	0.513616	0.542684	-0.637201	Non-Significant	PC 36:3
LP_0003434	9	1193222222222220	345273361909725	8	1150375000000000	332184947409894	0.798444	1.03725			1.18276	0.0977553	-0.0527585	Non-Significant	PC 36:4e | MePC 35:4e
LP_0003435	9	9224444444444440	4472667300144040	8	6162500000000000	1984020089184000	0.0950203	1.49687		*	0.186186	1.02218	-0.581946	Non-Significant	PC 36:4
LP_0003436	9	4.37e+16	6469737243505330	8	4.98875e+16	1.16567e+16	0.189248	0.875971			0.355159	0.722969	0.191045	Non-Significant	PC 36:4
LP_0003439	9	969222222222222	273235602446761	8	998375000000000	325713255794111	0.843599	0.9708			1.23483	0.0738642	0.0427543	Non-Significant	PC 36:4e | PC 36:5e
LP_0003460	9	1.22184e+08	5.85752e+06	8	1.20082e+08	1.63767e+06	0.343356	1.01751			0.596977	0.464256	-0.0250387	Non-Significant
LP_0003525	9	8.08444e+13	7.40167e+13	8	39400000000000	17407633793417	0.144134	2.05189		*	0.277527	0.841233	-1.03695	Non-Significant	PC 36:5
LP_0003527	9	1606333333333330	802529438712375	8	1378500000000000	545357287866011	0.50985	1.16528			0.823318	0.292558	-0.220672	Non-Significant	PC 36:5
LP_0003534	9	9.94333e+11	3.78465e+11	8	997000000000	4.98832e+11	0.990185	0.997325			0.996464	0.00428349	0.00386393	Non-Significant	PC 36:6
LP_0003536	9	3.05444e+12	2.73475e+12	8	1935000000000	6.7758e+11	0.278787	1.57852		*	0.500376	0.554727	-0.658576	Non-Significant	PC 36:6e
LP_0003543	9	3.69556e+12	9.07787e+11	8	3230000000000	7.33173e+11	0.266905	1.14413			0.482951	0.573643	-0.194257	Non-Significant	PC 37:2
LP_0003547	9	4.59778e+13	1.21268e+13	8	55687500000000	1.90784e+13	0.224078	0.825639			0.41149	0.6496	0.276417	Non-Significant	PC 37:4
LP_0003549	9	1.63389e+12	7.49595e+11	8	1697125000000	5.45284e+11	0.846824	0.962739			1.23792	0.0722069	0.054783	Non-Significant	PC 37:6
LP_0003556	9	8.59444e+11	1.76925e+11	8	811125000000	1.40175e+11	0.545639	1.05957			0.862311	0.263095	-0.0834801	Non-Significant	TAG 58:5
LP_0003561	9	4.89222e+11	1.24657e+11	8	451875000000	8.73898e+10	0.491003	1.08265			0.798688	0.308916	-0.114566	Non-Significant	PC 38:1
LP_0003566	9	5.46111e+13	1.67062e+13	8	46025000000000	1.21211e+13	0.249363	1.18655			0.454914	0.603167	-0.246777	Non-Significant	PC 38:2
LP_0003574	9	3633333333333330	1052116913655510	8	3323750000000000	1108550372590900	0.563602	1.09314			0.880678	0.249027	-0.128482	Non-Significant	PC 38:3
LP_0003592	9	123566666666666	3.83939e+13	8	129262500000000	4.95375e+13	0.793312	0.955936			1.1783	0.100556	0.0650142	Non-Significant	PC 38:4
LP_0003595	9	5.21111e+13	1.29153e+13	8	44725000000000	6.93784e+12	0.170409	1.16515			0.321981	0.768506	-0.22051	Non-Significant	PC 38:4
LP_0003599	9	337333333333333	128696348044534	8	322750000000000	132595787478874	0.821256	1.04518			1.2101	0.0855214	-0.0637578	Non-Significant	PC 38:4e
LP_0003600	9	1.83e+16	2822676035254480	8	1.96e+16	4227461244225490	0.46251	0.933673			0.764655	0.334879	0.09901	Non-Significant	PC 38:4 | MePC 35:1
LP_0003605	9	236111111111111	7.84147e+13	8	235000000000000	4.56101e+13	0.972483	1.00473			1.36936	0.0121182	-0.00680518	Non-Significant	PC 38:5
LP_0003607	9	612333333333333	165748303158735	8	569500000000000	147222863131279	0.58366	1.07521			0.904388	0.23384	-0.104621	Non-Significant	PC 38:5e
LP_0003611	9	519666666666666	107002336423089	8	521125000000000	119327206214078	0.979147	0.997202			1.37353	0.00915223	0.00404294	Non-Significant	PC 38:5
LP_0003612	9	233733333333333	185234122126567	8	180125000000000	252890596051787	0.622403	1.29762		*	0.957741	0.205929	-0.375865	Non-Significant	PC 38:5
LP_0003618	9	5.08778e+13	2.02082e+13	8	52112500000000	2.12581e+13	0.903952	0.976307			1.30597	0.0438544	0.0345938	Non-Significant	PC 38:5e
LP_0003619	9	20198	0.00367801	8	20198	0.00315945	0.235471	1			0.430986	0.628062	-1.47815e-07	Non-Significant	PC 38:6
LP_0003622	9	2.29778e+16	5242799294694050	8	2.4425e+16	3483737730000430	0.518848	0.940748			0.833005	0.28496	0.0881193	Non-Significant	PC 38:6
LP_0003625	9	3.39556e+13	1.25904e+13	8	30400000000000	1.07999e+13	0.544112	1.11696			0.861124	0.264311	-0.159576	Non-Significant	PC 38:6e
LP_0003627	9	1.06356e+12	8.49802e+11	8	693625000000	2.07093e+11	0.250247	1.53333		*	0.455778	0.601631	-0.616668	Non-Significant	PC 38:7
LP_0003628	9	2.02556e+13	6.32062e+12	8	20202500000000	8.52355e+12	0.988469	1.00263			1.37964	0.00503677	-0.00378382	Non-Significant	PC 38:6e
LP_0003630	9	244444444444444	5.9414e+13	8	228250000000000	6.33308e+13	0.594487	1.07095			0.917326	0.225858	-0.0988918	Non-Significant	PC 38:6
LP_0003633	9	1.38845e+11	2.13946e+11	8	1.42267e+11	1.95967e+11	0.973148	0.975948			1.36857	0.0118211	0.0351244	Non-Significant	PC 38:7 | MePC 35:4
LP_0003635	9	7.46192e+10	4.11138e+10	8	71951795500	5.16955e+10	0.907302	1.03707			1.30741	0.0422482	-0.0525159	Non-Significant	PC 39:4
LP_0003638	9	3.61444e+12	1.59346e+12	8	4036250000000	9.25217e+11	0.522066	0.895496			0.834554	0.282275	0.159242	Non-Significant	PC 39:6
LP_0003642	9	5.74222e+13	1.7977e+13	8	54450000000000	1.56694e+13	0.723059	1.05459			1.09444	0.140826	-0.0766771	Non-Significant	PC 40:4
LP_0003644	9	1.68244e+12	5.46977e+11	8	1717375000000	5.40596e+11	0.896628	0.97966			1.29708	0.0473877	0.0296462	Non-Significant	PC 40:4
LP_0003645	9	1.26316e+09	1.44125e+09	8	1.52219e+09	9.18079e+08	0.6697	0.829833			1.01783	0.17412	0.269107	Non-Significant	PC 40:1
LP_0003648	9	4.87121e+10	1.29944e+10	8	43385090375	1.18937e+10	0.394037	1.12278			0.670406	0.404463	-0.16708	Non-Significant	PC 40:3
LP_0003652	9	9.25778e+13	2.95855e+13	8	97612500000000	3.41175e+13	0.74891	0.948421			1.12438	0.12557	0.0764	Non-Significant	TAG 56:4
LP_0003657	9	9.79222e+12	5.07475e+12	8	10385500000000	6.98762e+12	0.842603	0.942874			1.235	0.0743771	0.0848625	Non-Significant	TAG 56:4
LP_0003662	9	497555555555555	184747199647999	8	553000000000000	117998789340036	0.479011	0.899739			0.784927	0.319655	0.152422	Non-Significant	TAG 56:5
LP_0003664	9	450111111111111	166753893840926	8	449250000000000	177401683032763	0.991906	1.00192			1.38269	0.00352949	-0.00276267	Non-Significant	TAG 56:5
LP_0003667	9	8.14444e+13	3.17302e+13	8	76125000000000	3.65493e+13	0.752361	1.06988			1.12803	0.123574	-0.097446	Non-Significant	PC 40:5
LP_0003669	9	7.88667e+13	3.22422e+13	8	71600000000000	1.47435e+13	0.56794	1.10149			0.884966	0.245698	-0.139456	Non-Significant	PC 40:5
LP_0003670	9	8.18889e+12	3.45339e+12	8	7992500000000	3.47161e+12	0.90861	1.02457			1.3076	0.0416226	-0.0350209	Non-Significant	PC 40:4e
LP_0003672	9	5880000000000	2.03809e+12	8	5380000000000	2.23041e+12	0.636004	1.09294			0.973279	0.19654	-0.12821	Non-Significant	PC 40:5e
LP_0003808	9	10963.7	1.92933e-12	8	10963.7	1.94458e-12		1					0	Non-Significant	(2S,3S,4S,5R,6R)-6-[[(3S,4R,6aR,6bS,8aS,14bR)-4-(Hydroxymethyl)-4,6a,6b,11,11,14b-hexamethyl-8a-[(2S,3R,4S,5S,6R)-3,4,5-trihydroxy-6-(hydroxymethyl)oxan-2-yl]oxycarbonyl-1,2,3,4a,5,6,7,8,9,10,12,12a,14,14a-tetradecahydropicen-3-yl]oxy]-3,4,5-trihydroxyoxane-2-carboxylic acid
LP_0003880	9	10581.2	1.92933e-12	8	10581.2	1.94458e-12		1					0	Non-Significant	(4S,4aR,5S,8S)-4-(Isobutyryloxy)-3,4a,5-trimethyl-9-oxo-4,4a,5,6,7,8,8a,9-octahydronaphtho[2,3-b]furan-8-yl 3-methyl-2-butenoate
LP_0003911	9	1.21941e+10	1.42127e+09	8	1.12956e+10	2.76634e+09	0.404584	1.07955			0.685202	0.392992	-0.110424	Non-Significant	(R)-(-)-2-Phenylglycine | 4-(Methylamino)benzoic acid
LP_0004092	9	2.82413e+09	1.83627e+09	8	1847062750	1.01837e+09	0.203066	1.52898		*	0.3779	0.692363	-0.612573	Non-Significant	15-Crown-5
LP_0004119	9	6.2561e+09	2.12068e+09	8	5988294750	3.21519e+09	0.840273	1.04472			0.886555	0.0755798	-0.0631178	Non-Significant	2-(2-Hydroxy-3-buten-2-yl)-3a,6,6,9a-tetramethyldodecahydronaphtho[2,1-b]furan-4,5-diol
LP_0004233	9	11540000000000	1.94507e+12	8	9768750000000	2.58715e+12	0.128759	1.18132			0.175523	0.890223	-0.240397	Non-Significant	2-Amino-3-methyl-1-butanol
LP_0004323	9	4.07878e+08	1.40761e+07	8	4.02434e+08	1.34547e+07	0.429222	1.01353			0.518332	0.367318	-0.0193857	Non-Significant	3-(3,3-Dichloro-2-hydroxypropyl)-6,8-dimethoxyisochromen-1-one
LP_0004410	9	2.29737e+08	7.49884e+06	8	2.37516e+08	2.98557e+07	0.46018	0.967251			0.552117	0.337072	0.0480377	Non-Significant	3-[(7S,8S)-5-Hydroxy-2,2,7,8-tetramethyl-6-oxo-7,8-dihydropyrano[3,2-g]chromen-10-yl]-3-phenylpropanoic acid
LP_0004514	9	7.5226e+08	3.9552e+07	8	7.20778e+08	4.66486e+07	0.152735	1.04368			0.206938	0.81606	-0.0616763	Non-Significant	Xanthurenic acid
LP_0004605	9	7.94229e+07	3.48753e+06	8	7.79474e+07	372030	0.253941	1.01893			0.331137	0.595267	-0.0270539	Non-Significant	Villosinol
LP_0004622	9	2.23957e+08	5.83138e+07	8	2.33821e+08	5.23932e+07	0.720261	0.957813			0.792288	0.14251	0.0621844	Non-Significant	5,6-Dimethylbenzimidazole
LP_0004652	9	2.68686e+10	4.87271e+09	8	26266708125	2.60244e+09	0.759807	1.02291			0.823557	0.119297	-0.0326832	Non-Significant	Kaempferol 3-O-arabinoside
LP_0004806	9	307384	6.17385e-11	8	307384	0.0141421	0.303673	1			0.385578	0.517594	-2.34673e-08	Non-Significant	7-[(2E,5E)-7-Hydroxy-3,7-dimethylocta-2,5-dienoxy]chromen-2-one
LP_0004862	9	1.73889e+12	5.62638e+11	8	1725000000000	4.57353e+11	0.956571	1.00805			0.972325	0.0192826	-0.0115694	Non-Significant	AcCa 10:0
LP_0004867	9	1.09258e+11	2.86187e+10	8	124125000000	2.53233e+10	0.277166	0.88023			0.356402	0.55726	0.184048	Non-Significant	AcCa 10:3
LP_0004869	9	1364000000000	5.18911e+11	8	1309250000000	2.88581e+11	0.795546	1.04182			0.849858	0.0993346	-0.059103	Non-Significant	AcCa 10:1
LP_0004871	9	4.96634e+09	2.83238e+09	8	6.07674e+09	2.74834e+09	0.42614	0.817272			0.515732	0.370447	0.291113	Non-Significant	AcCa 10:2
LP_0004876	9	5.70156e+09	2.8315e+09	8	7374152275	2.46697e+09	0.21646	0.773181		*	0.285954	0.664622	0.371121	Non-Significant	AcCa 10:4
LP_0004884	9	1.56161e+10	7.99278e+09	8	12372722275	5.06991e+09	0.340999	1.26214		*	0.428079	0.467247	-0.335867	Non-Significant	AcCa 12:4
LP_0004973	9	7.04094e+08	9.31184e+07	8	656375200	4.82626e+07	0.213412	1.0727			0.282263	0.670781	-0.101247	Non-Significant	alpha-aminopimelic acid
LP_0004990	9	8.99433e+10	1.40374e+11	8	171846533875	2.15977e+11	0.363006	0.523393		*	0.451118	0.440086	0.934033	Non-Significant	Anthranilic acid | N-Methylnicotinic acid | 4-Aminobenzoic acid
LP_0005105	9	46323880600	3.99949e+10	8	43054003375	2.90676e+10	0.851447	1.07595			0.893256	0.0698424	-0.105609	Non-Significant	Bis(2-hydroxypropyl)amine
LP_0005244	9	1.20224e+09	1.06908e+09	8	1.70042e+09	2.18495e+09	0.551863	0.707024		*	0.644711	0.258169	0.500169	Non-Significant	Cer d38:0
LP_0005251	9	3.27775e+08	3.54591e+07	8	3.25902e+08	2.16709e+07	0.898891	1.00575			0.92813	0.0462931	-0.00826807	Non-Significant	Cer t38:1
LP_0005272	9	14788900400	8.0258e+09	8	1.19759e+10	4.52296e+09	0.396044	1.23489		*	0.486731	0.402257	-0.304377	Non-Significant	Cer t40:0
LP_0005276	9	3.59333e+12	9.50671e+11	8	3567500000000	7.90041e+11	0.952589	1.00724			0.969164	0.0210943	-0.0104093	Non-Significant	Cer d40:1
LP_0005290	9	1.69674e+10	6.73475e+09	8	14087689000	4.46526e+09	0.322069	1.20441		*	0.406151	0.492051	-0.268329	Non-Significant	Cer t40:3
LP_0005294	9	5.15689e+10	2.23008e+10	8	49590844125	1.53291e+10	0.836306	1.03989			0.883209	0.0776349	-0.0564277	Non-Significant	Cer t42:0
LP_0005307	9	3.30457e+09	1.52222e+09	8	2853017675	1.52776e+09	0.551352	1.15827			0.645472	0.258571	-0.211972	Non-Significant	Cer t43:1
LP_0005353	9	1.99647e+11	8.80022e+10	8	213750000000	3.34183e+10	0.676482	0.934023			0.756869	0.169744	0.0984705	Non-Significant	DAG 36:3
LP_0005395	9	3.41789e+10	2.75557e+10	8	1.99346e+10	2.07631e+10	0.252282	1.71456		*	0.32936	0.598114	-0.777836	Non-Significant	Dexamethasone
LP_0005453	9	1.45665e+09	6.82789e+08	8	1.1143e+09	4.6066e+08	0.250684	1.30723		*	0.327658	0.600874	-0.386515	Non-Significant	dMePE 36:3
LP_0005460	9	278178230	1.11759e+07	8	2.71969e+08	9.29628e+06	0.235564	1.02283			0.309352	0.627891	-0.0325688	Non-Significant	Dodecyltrimethylammonium
LP_0005546	9	2.05662e+10	4.31276e+09	8	21224755625	3.08653e+09	0.725657	0.968974			0.795859	0.139268	0.0454697	Non-Significant	TAG 57:3
LP_0005552	9	2.84276e+10	1.16021e+10	8	37017783000	1.14089e+10	0.145457	0.767945		*	0.197317	0.837265	0.380925	Non-Significant	TAG 57:4
LP_0005557	9	3552222222222220	1208426433195020	8	3480000000000000	600618728598149	0.880654	1.02075			0.919555	0.0551948	-0.0296345	Non-Significant	PC 40:6
LP_0005559	9	1.35511e+13	7.30388e+12	8	10632500000000	5.12613e+12	0.361447	1.2745		*	0.449683	0.441956	-0.34993	Non-Significant	PC 40:6e
LP_0005561	9	7.89333e+13	3.43779e+13	8	68762500000000	1.86116e+13	0.4685	1.14791			0.560284	0.32929	-0.199013	Non-Significant	PC 40:7
LP_0005566	9	3.35111e+13	1.63759e+13	8	27650000000000	7.48847e+12	0.36844	1.21198		*	0.45736	0.433633	-0.27736	Non-Significant	PC 40:7e
LP_0005573	9	8.90909e+09	3.60888e+09	8	6091313505	2.31871e+09	0.0788275	1.46259		*	0.109199	1.10332	-0.548525	Non-Significant	PC 42:1
LP_0005575	9	3.63444e+11	1.24994e+11	8	347875000000	1.10581e+11	0.790519	1.04476			0.84693	0.102088	-0.0631658	Non-Significant	PC 42:10
LP_0005577	9	1.23248e+10	2.46899e+09	8	10515855875	1.42914e+09	0.0894763	1.17202			0.123796	1.04829	-0.228995	Non-Significant	PC 42:3
LP_0005580	9	61157547000	2.77895e+10	8	48460476250	1.39895e+10	0.262265	1.26201		*	0.339996	0.581259	-0.335722	Non-Significant	PC 42:4
LP_0005582	9	4.55706e+08	2.13231e+07	8	464413495	2.17363e+07	0.418011	0.981251			0.506998	0.378812	0.0273062	Non-Significant	PE 32:1
LP_0005588	9	4.45556e+11	2.31915e+11	8	420875000000	2.71279e+11	0.842388	1.05864			0.887103	0.0744876	-0.0822135	Non-Significant	PE 34:1
LP_0005589	9	5.31889e+11	2.37451e+11	8	402875000000	7.97844e+10	0.164738	1.32023		*	0.222386	0.783206	-0.400793	Non-Significant	PE 34:1p
LP_0005593	9	2.96556e+12	1.13723e+12	8	2731250000000	8.63125e+11	0.64273	1.08579			0.725684	0.191972	-0.118741	Non-Significant	PE 34:2p | PE 34:3e
LP_0005595	9	2.15422e+13	8.64772e+12	8	20487500000000	8.66841e+12	0.80543	1.05148			0.858765	0.0939719	-0.0724231	Non-Significant	PE 34:2
LP_0005596	9	1.93177e+10	1.11824e+10	8	1.80553e+10	1.07166e+10	0.815963	1.06991			0.866669	0.0883293	-0.0974958	Non-Significant	PE 34:3
LP_0005602	9	8.14383e+09	2.2443e+09	8	7433277600	1.84747e+09	0.49046	1.09559			0.584031	0.309396	-0.13171	Non-Significant	PE 35:2
LP_0005607	9	4.66889e+11	1.78992e+11	8	383375000000	1.1478e+11	0.277232	1.21784		*	0.356075	0.557156	-0.284323	Non-Significant	PE 35:3
LP_0005614	9	1.57082e+09	1.14393e+09	8	1.0157e+09	3.94337e+08	0.212717	1.54654		*	0.282352	0.672198	-0.629046	Non-Significant	PE 35:4
LP_0005618	9	6.90444e+12	2.81735e+12	8	6497500000000	2.31017e+12	0.751174	1.06263			0.81819	0.12426	-0.0876406	Non-Significant	PE 36:2p
LP_0005620	9	69200000000000	2.41659e+13	8	58850000000000	16862384173064	0.328194	1.17587			0.413406	0.483869	-0.23373	Non-Significant	PE 36:2
LP_0005627	9	2.47333e+12	8.13665e+11	8	2006250000000	6.75868e+11	0.22088	1.23281		*	0.291101	0.655843	-0.301955	Non-Significant	PE 36:3
LP_0005630	9	1.61667e+12	6.69216e+11	8	1524875000000	6.25191e+11	0.774997	1.0602			0.835943	0.1107	-0.0843313	Non-Significant	PE 36:3p
LP_0005632	9	2.16889e+13	6.56533e+12	8	21700000000000	5.42639e+12	0.997039	0.999488			0.998837	0.00128773	0.000738896	Non-Significant	PE 36:4
LP_0005636	9	1.19547e+11	3.42091e+10	8	106803159375	2.57396e+10	0.404135	1.11932			0.494487	0.393473	-0.162626	Non-Significant	PE 36:4
LP_0005638	9	6.95778e+13	3.01346e+13	8	66962500000000	1.89342e+13	0.835846	1.03906			0.883563	0.0778736	-0.0552732	Non-Significant	PE 36:4p | PE 36:5e
LP_0005642	9	1.91604e+08	9.73178e+06	8	1.90085e+08	4.24158e+06	0.689701	1.00799			0.767024	0.161339	-0.0114766	Non-Significant	PE 36:5
LP_0005649	9	2.2321e+08	3.15195e+06	8	222978030	3.98174e+06	0.89501	1.00104			0.927571	0.0481721	-0.00150289	Non-Significant	PE 38:1
LP_0005651	9	7.57348e+10	2.27901e+10	8	76045929000	1.74556e+10	0.975467	0.995909			0.987017	0.0107872	0.00591381	Non-Significant	PE 38:2p
LP_0005654	9	1.75463e+09	1.85429e+09	8	2070182105	1.84599e+09	0.730512	0.847575			0.800393	0.136373	0.238587	Non-Significant	PE 38:2
LP_0005663	9	101044444444444	2.54709e+13	8	105975000000000	1.7368e+13	0.652177	0.953474			0.733369	0.185635	0.068734	Non-Significant	PE 38:4
LP_0005674	9	111644444444444	4.98189e+13	8	107650000000000	3.7332e+13	0.855693	1.03711			0.896863	0.0676822	-0.0525631	Non-Significant	PE 38:4p
LP_0005677	9	1.33337e+11	1.15916e+11	8	129752727750	7.85093e+10	0.942293	1.02762			0.963098	0.0258139	-0.0393138	Non-Significant	PE 38:4
LP_0005683	9	1.94222e+13	6.45267e+12	8	18587500000000	4.87924e+12	0.770079	1.04491			0.832255	0.113465	-0.0633755	Non-Significant	PE 38:5 | PE 38:6p
LP_0005687	9	1.83356e+13	8.85276e+12	8	18232500000000	7.34274e+12	0.979664	1.00565			0.989461	0.00892283	-0.00813159	Non-Significant	PE 38:5p
LP_0005690	9	9.08778e+13	3.6052e+13	8	87937500000000	2.92328e+13	0.857161	1.03344			0.897555	0.0669376	-0.047449	Non-Significant	PE 38:6
LP_0005699	9	1.47849e+09	1.50255e+09	8	5.26095e+08	3.00826e+08	0.0995359	2.81032		*	0.136862	1.00202	-1.49073	Non-Significant	PE 40:3
LP_0005700	9	2.27191e+10	2.27514e+10	8	1.47555e+10	1.5153e+10	0.41562	1.53971		*	0.505201	0.381304	-0.622657	Non-Significant	PE 40:4
LP_0005705	9	8.30889e+11	3.3924e+11	8	819500000000	2.98842e+11	0.942762	1.0139			0.962691	0.025598	-0.0199116	Non-Significant	PE 40:4p
LP_0005708	9	2.10222e+12	3.61275e+11	8	2283750000000	4.27215e+11	0.357384	0.920513			0.445627	0.446865	0.11949	Non-Significant	PE 40:5
LP_0005710	9	2.13333e+11	8.57846e+10	8	181500000000	6.61254e+10	0.409649	1.17539			0.499583	0.387588	-0.23314	Non-Significant	PE 40:5p
LP_0005712	9	2.62371e+11	1.28663e+11	8	193745926250	1.1192e+11	0.261876	1.3542		*	0.339888	0.581904	-0.437442	Non-Significant	PE 40:5p
LP_0005725	9	1.59724e+09	2.13998e+08	8	2064635650	1.99659e+09	0.494246	0.773618		*	0.586653	0.306057	0.370307	Non-Significant	TAG 55:0
LP_0005731	9	1.92367e+13	8.32626e+12	8	19650000000000	5.07571e+12	0.90489	0.978965			0.931726	0.0434043	0.0306705	Non-Significant	PE 40:6
LP_0005733	9	2.13778e+13	1.10361e+13	8	19162500000000	6.19699e+12	0.623792	1.1156			0.709348	0.20496	-0.157826	Non-Significant	PE 40:6p
LP_0005750	9	188211524000	1.02197e+11	8	184674516250	6.92029e+10	0.935424	1.01915			0.95784	0.0289914	-0.0273702	Non-Significant	PE 42:6p
LP_0005759	9	1.72667e+13	4.28836e+12	8	18412500000000	3.18857e+12	0.545749	0.937769			0.640261	0.263007	0.0926959	Non-Significant	TAG 58:6
LP_0005765	9	2.28667e+13	5.19206e+12	8	26900000000000	7.87201e+12	0.2264	0.850062			0.298022	0.645124	0.23436	Non-Significant	TAG 58:7
LP_0005803	9	488444444444444	187725272080713	8	542625000000000	116533180437406	0.492615	0.900151			0.585969	0.307493	0.151761	Non-Significant	TAG 56:5
LP_0005809	9	6.26694e+08	7.68935e+08	8	6.31129e+08	8.76749e+08	0.991276	0.992972			0.994858	0.00380551	0.0101748	Non-Significant	GlcCer t42:1O
LP_0005862	9	20447.6	0.00536449	8	20447.6	0.00396412	0.388428	1			0.479493	0.410689	-1.45031e-07	Non-Significant
LP_0005874	9	8.06447e+09	1.31495e+09	8	7716449750	9.30546e+08	0.543337	1.0451			0.638106	0.26493	-0.0636426	Non-Significant	Hex1Cer t34:1
LP_0005925	9	1.14668e+09	9.75137e+08	8	6.85707e+08	3.70962e+08	0.228666	1.67225		*	0.300649	0.640798	-0.741793	Non-Significant	Phenethylamine
LP_0005959	9	7628069100	3.62601e+09	8	7392605955	3.62756e+09	0.895485	1.03185			0.926335	0.0479419	-0.0452349	Non-Significant	Hex3Cer d40:1
LP_0005960	9	6.80586e+09	3.01631e+09	8	6.41205e+09	2.93623e+09	0.789303	1.06142			0.846443	0.102756	-0.0859917	Non-Significant	Hex3Cer d42:1
LP_0005961	9	1.33753e+10	3.95844e+09	8	13633363875	4.20875e+09	0.898089	0.981071			0.928165	0.0466805	0.0275709	Non-Significant	Hex2Cer d42:1
LP_0005984	9	8.11111e+11	4.24498e+11	8	761500000000	3.33518e+11	0.79433	1.06515			0.849375	0.0999992	-0.0910555	Non-Significant	Hex1Cer d40:1
LP_0005992	9	2.25111e+12	8.46041e+11	8	1993750000000	6.31233e+11	0.492852	1.12908			0.585624	0.307283	-0.175153	Non-Significant	Hex1Cer d34:1
LP_0005994	9	3.51556e+12	1.47728e+12	8	3360000000000	1.29697e+12	0.821722	1.0463			0.87112	0.0852749	-0.0652915	Non-Significant	Hex1Cer d42:1
LP_0006021	9	1.45775e+11	3.70065e+10	8	171483536250	5.5918e+10	0.275954	0.850084			0.355254	0.559164	0.234322	Non-Significant	Hex3Cer d34:1
LP_0006026	9	3.24161e+10	6.24784e+09	8	33377612875	7.77147e+09	0.781282	0.971192			0.840275	0.107192	0.0421722	Non-Significant	Hex2Cer d42:2
LP_0006033	9	1.21648e+11	3.72919e+10	8	94487861250	2.26102e+10	0.0944533	1.28744		*	0.130195	1.02478	-0.364509	Non-Significant	PI 36:1
LP_0006090	9	4.71333e+12	1.49918e+12	8	4651625000000	1.98872e+12	0.94294	1.01327			0.961989	0.0255162	-0.0190129	Non-Significant	PI 36:2
LP_0006095	9	3.75441e+09	1.86544e+09	8	2711632925	1.71016e+09	0.25034	1.38456		*	0.327594	0.60147	-0.469425	Non-Significant	PI 36:2
LP_0006098	9	8.25673e+10	2.33609e+10	8	70658789125	2.21429e+10	0.299422	1.16854			0.380615	0.523716	-0.224702	Non-Significant	PI 36:3
LP_0006103	9	1.42689e+12	4.10808e+11	8	1341625000000	3.44244e+11	0.651888	1.06355			0.733787	0.185827	-0.0888915	Non-Significant	PI 36:4
LP_0006197	9	3.07044e+13	1.56363e+13	8	43275000000000	1.4932e+13	0.111783	0.709519		*	0.153322	0.951624	0.495086	Non-Significant	PI 38:4
LP_0006201	9	1.71889e+12	8.33658e+11	8	1550375000000	4.84067e+11	0.623948	1.10869			0.7088	0.204852	-0.148859	Non-Significant	TAG 58:3
LP_0006207	9	1.54967e+12	6.27834e+11	8	1683125000000	6.45661e+11	0.672099	0.920708			0.752724	0.172566	0.119184	Non-Significant	TAG 58:4
LP_0006208	9	1.25418e+10	2.52792e+09	8	12889583000	2.98489e+09	0.798256	0.97302			0.851933	0.0978579	0.0394586	Non-Significant	PI 38:5
LP_0006210	9	1.04723e+10	1.93066e+09	8	10756008000	2.73445e+09	0.806404	0.973627			0.858979	0.0934473	0.0385587	Non-Significant	PI 38:5
LP_0006233	9	8.91444e+12	3.12217e+12	8	7590000000000	3.37523e+12	0.413796	1.1745			0.504087	0.383213	-0.232045	Non-Significant	Piperine
LP_0006262	9	1.01982e+10	7.9205e+09	8	9.23122e+09	4.07315e+09	0.760808	1.10475			0.823838	0.118725	-0.143717	Non-Significant	L-Prolylglycine | Glycylproline | 5-delta-Hydroxybutylhydantoin
LP_0006387	9	1.91866e+10	8.97885e+09	8	1.84548e+10	7.47459e+09	0.858633	1.03965			0.89825	0.0661922	-0.0561	Non-Significant	Pyroglutamic acid
LP_0006488	9	2.77516e+11	1.48989e+11	8	247599750000	1.56099e+11	0.69183	1.12082			0.768623	0.160001	-0.16456	Non-Significant	Serotonin
LP_0006493	9	252888888888888	139145108110601	8	239887500000000	122542534160884	0.841688	1.0542			0.887206	0.074849	-0.0761457	Non-Significant	SM d32:1
LP_0006500	9	4.97778e+16	7079508771408110	8	4.935e+16	8140375561711770	0.909236	1.00867			0.935334	0.0413235	-0.0124517	Non-Significant	SM d34:1
LP_0006503	9	18169760000	8.98787e+09	8	17687369375	8.06674e+09	0.909319	1.02727			0.934555	0.0412836	-0.0388199	Non-Significant	SM t34:1
LP_0006505	9	8.10889e+13	6.19929e+13	8	78053750000000	54912392287950	0.916801	1.03889			0.940504	0.0377249	-0.0550363	Non-Significant	SM d34:4
LP_0006512	9	5200000000000	1.59301e+12	8	5170000000000	1.60902e+12	0.969738	1.0058			0.982114	0.0133456	-0.00834734	Non-Significant	SM d36:3
LP_0006516	9	5.19556e+11	1.43513e+11	8	598875000000	1.80021e+11	0.32839	0.867553			0.413183	0.483611	0.204977	Non-Significant	TAG 55:6
LP_0006521	9	6.39265e+10	3.53773e+10	8	70620588750	3.62812e+10	0.705791	0.90521			0.780232	0.151324	0.143676	Non-Significant	SM d36:4
LP_0006522	9	153333333333333	1.85742e+13	8	157625000000000	1.19276e+13	0.584971	0.972773			0.673475	0.232865	0.039825	Non-Significant	SM d36:4
LP_0006525	9	5.12778e+13	1.63921e+13	8	51412500000000	1.77555e+13	0.987234	0.99738			0.995297	0.00557982	0.00378543	Non-Significant	SM d36:5
LP_0006527	9	127688888888888	4.79653e+13	8	109850000000000	3.48776e+13	0.399817	1.16239			0.490825	0.398139	-0.217098	Non-Significant	SM d38:1
LP_0006531	9	157511111111111	3.76942e+13	8	165112500000000	5.6524e+13	0.746049	0.953962			0.814205	0.127233	0.0679957	Non-Significant	SM d38:2
LP_0006533	9	1.44111e+13	2.85589e+12	8	14985000000000	4.15879e+12	0.742182	0.961702			0.810781	0.12949	0.0563375	Non-Significant	SM d38:4
LP_0006536	9	7.72889e+12	1.9421e+12	8	8558750000000	3.33392e+12	0.534022	0.903039			0.62916	0.272441	0.147139	Non-Significant	SM d38:5
LP_0006537	9	1238111111111110	265404617727557	8	1257625000000000	333028500496364	0.894897	0.984484			0.92832	0.0482269	0.022561	Non-Significant	SM d40:1
LP_0006538	9	636777777777777	149686988226914	8	681875000000000	240010379239851	0.644437	0.933863			0.726873	0.19082	0.0987173	Non-Significant	SM d40:2
LP_0006543	9	271222222222222	7.12562e+13	8	293875000000000	9.00007e+13	0.571333	0.922917			0.661888	0.243111	0.115727	Non-Significant	SM d41:1
LP_0006545	9	100533333333333	3.10528e+13	8	112950000000000	4.58632e+13	0.51883	0.890069			0.611911	0.284975	0.16801	Non-Significant	SM d41:2
LP_0006563	9	580888888888888	187798059391227	8	645875000000000	263886034654572	0.563685	0.899383			0.65371	0.248963	0.152993	Non-Significant	SM d42:2
LP_0006567	9	1279888888888880	371460107025116	8	1362500000000000	437386720028332	0.67953	0.939368			0.759515	0.167791	0.0902377	Non-Significant	SM d42:1
LP_0006568	9	842222222222222	128200797362748	8	792000000000000	147991312486336	0.464799	1.06341			0.557057	0.332735	-0.0887005	Non-Significant	SM d42:3
LP_0006570	9	9.33778e+13	1.25759e+13	8	90225000000000	2.19655e+13	0.717425	1.03494			0.78995	0.144224	-0.049552	Non-Significant	SM d42:4
LP_0006642	9	7.70889e+11	1.72377e+11	8	674625000000	1.68425e+11	0.263537	1.14269			0.341247	0.579158	-0.192437	Non-Significant	PC 34:1
LP_0006685	9	1.03948e+10	6.04754e+09	8	8912022800	2.7822e+09	0.53522	1.16637			0.629904	0.271468	-0.222031	Non-Significant	TAG 62:3
LP_0006690	9	1.20496e+09	1.31787e+09	8	931680880	5.55891e+08	0.594719	1.29332		*	0.681871	0.225688	-0.371082	Non-Significant	TAG 62:2
LP_0006709	9	3.87667e+11	1.72871e+11	8	365375000000	7.47967e+10	0.740905	1.06101			0.810183	0.130237	-0.0854388	Non-Significant	TAG 60:3
LP_0006990	9	7.60985e+07	457353	8	7.58957e+07	464319	0.37927	1.00267			0.469754	0.421051	-0.00384941	Non-Significant
LP_0006997	9	1.49099e+10	1.20058e+10	8	1.24772e+10	1.35937e+10	0.700579	1.19496			0.776789	0.154543	-0.256966	Non-Significant
LP_0006999	9	4.14891e+08	2.6678e+07	8	436799415	8.04365e+07	0.451325	0.949843			0.542665	0.34551	0.0742386	Non-Significant
LP_0007094	9	3.40796e+09	2.82525e+09	8	2584813228	1.64301e+09	0.481861	1.31845		*	0.575024	0.317079	-0.398847	Non-Significant	Pectolinarigenin
LP_0007178	9	8.97444e+11	1.86176e+11	8	976000000000	1.40575e+11	0.346843	0.919513			0.433457	0.459867	0.121059	Non-Significant	TAG 56:7
LP_0007209	9	1.31982e+09	2.22594e+09	8	2053085635	3.18249e+09	0.586476	0.642847		*	0.673115	0.23175	0.637454	Non-Significant	TAG 30:0
LP_0007219	9	1.10959e+09	1.78487e+09	8	2348741020	2.64103e+09	0.269855	0.472419		*	0.347807	0.568869	1.08186	Non-Significant	TAG 38:1
LP_0007221	9	5.92589e+13	3.15291e+13	8	63600000000000	3.57152e+13	0.79363	0.931744			0.849444	0.100382	0.101995	Non-Significant	TAG 38:4e
LP_0007228	9	1.00944e+10	1.2743e+10	8	5956906100	5.08015e+09	0.404765	1.69458		*	0.494712	0.392797	-0.760924	Non-Significant	TAG 40:0
LP_0007285	9	6.38462e+08	1.39339e+08	8	6.08638e+08	5.2195e+07	0.577628	1.049			0.668484	0.238352	-0.0690157	Non-Significant	Hordenine
LP_0007308	9	7.45305e+07	240576	8	7.4583e+07	222415	0.648177	0.999295			0.730349	0.188306	0.00101691	Non-Significant	TAG 66:3
LP_0007329	9	1.2772e+11	1.55876e+11	8	71645772875	6.62577e+10	0.361117	1.78266		*	0.449777	0.442352	-0.834029	Non-Significant	TAG 42:0
LP_0007333	9	5.96629e+10	1.11604e+11	8	62761617025	6.85805e+10	0.946814	0.950628			0.965055	0.0237355	0.0730475	Non-Significant	TAG 42:2
LP_0007354	9	1.24867e+12	9.74867e+11	8	1827750000000	8.17645e+11	0.207609	0.683171		*	0.276232	0.682753	0.54968	Non-Significant	TAG 56:6
LP_0007362	9	7.08111e+11	2.1842e+11	8	934875000000	4.52231e+11	0.199479	0.757439		*	0.266372	0.700102	0.400798	Non-Significant	TAG 60:9
LP_0007364	9	1.12224e+09	3.76873e+08	8	1.20983e+09	2.80009e+08	0.598602	0.927602			0.685616	0.222862	0.108421	Non-Significant	TAG 61:3
LP_0007366	9	20056	0.00587367	8	20056	0.00369362	0.246447	1			0.32288	0.608277	2.09806e-07	Non-Significant	TAG 61:1
LP_0007367	9	156718860	4.53398e+06	8	155014235	3.25951e+06	0.393174	1.011			0.484812	0.405416	-0.0157781	Non-Significant	TAG 61:2
LP_0007377	9	1.67844e+16	5935747870132100	8	2.04125e+16	3962119742908180	0.164641	0.822263			0.222526	0.783461	0.282328	Non-Significant	TAG 54:6
LP_0007379	9	1367333333333330	390644659505284	8	1596250000000000	327018457320946	0.21317	0.856591			0.282616	0.671273	0.223322	Non-Significant	TAG 56:6
LP_0007383	9	1556666666666660	462736426056994	8	2010000000000000	815527874622145	0.172708	0.774461		*	0.232017	0.762689	0.368735	Non-Significant	TAG 56:7
LP_0007392	9	1.71333e+12	4.77389e+11	8	1883500000000	5.73486e+11	0.514423	0.909654			0.608004	0.28868	0.13661	Non-Significant	Cer d42:2
LP_0007396	9	1.65833e+12	5.2766e+11	8	1798750000000	5.75089e+11	0.607174	0.921937			0.692578	0.216686	0.117261	Non-Significant	Cer d42:2
LP_0007398	9	3.25322e+09	8.78954e+08	8	2669460550	1.37831e+09	0.308457	1.21868		*	0.390759	0.510806	-0.285321	Non-Significant	TAG 43:0
LP_0007410	9	1.81556e+12	2.06563e+12	8	1465375000000	1.00106e+12	0.66968	1.23897		*	0.750771	0.174133	-0.309141	Non-Significant	TAG 44:1
LP_0007415	9	1.08677e+12	1.74615e+12	8	1120929470000	1.13521e+12	0.963053	0.969526			0.976234	0.0163496	0.0446488	Non-Significant	TAG 44:2
LP_0007443	9	1.07756e+13	5.64929e+12	8	7416250000000	6.08798e+12	0.256321	1.45297		*	0.333848	0.591216	-0.539	Non-Significant	TAG 46:0
LP_0007446	9	1.07778e+13	6.55677e+12	8	9451250000000	4.51259e+12	0.638587	1.14035			0.722475	0.19478	-0.189483	Non-Significant	TAG 46:2
LP_0007459	9	2287000000000	3.15392e+12	8	2756656837500	2.93223e+12	0.755878	0.829628			0.820098	0.121548	0.269463	Non-Significant	TAG 46:3
LP_0007461	9	5.29667e+11	1.40481e+11	8	443875000000	1.65486e+11	0.265549	1.19328			0.343052	0.575855	-0.254931	Non-Significant	TAG 47:1
LP_0007481	9	101744444444444	4.48983e+13	8	75000000000000	3.76511e+13	0.206386	1.35659		*	0.274934	0.68532	-0.439988	Non-Significant	TAG 48:0
LP_0007491	9	2.25348e+10	6.33191e+09	8	20682600750	8.83742e+08	0.426493	1.08956			0.515597	0.370088	-0.12374	Non-Significant	TAG 60:7
LP_0007492	9	2.42111e+11	5.72635e+10	8	252625000000	4.51946e+10	0.683119	0.958381			0.761993	0.165504	0.0613281	Non-Significant	TAG 60:7
LP_0007495	9	854666666666666	325749904067522	8	624625000000000	394946628401502	0.207883	1.36829		*	0.276265	0.682181	-0.452372	Non-Significant	TAG 48:1
LP_0007498	9	977333333333333	284840744978663	8	801000000000000	347089943057168	0.267953	1.22014		*	0.345756	0.571941	-0.287048	Non-Significant	TAG 48:2
LP_0007503	9	2.05556e+12	5.41228e+11	8	2630000000000	8.96182e+11	0.125564	0.78158		*	0.171589	0.901133	0.355534	Non-Significant	TAG 48:4
LP_0007507	9	6.39667e+13	1.85889e+13	8	59012500000000	1.80117e+13	0.586094	1.08395			0.673372	0.232033	-0.1163	Non-Significant	TAG 48:3
LP_0007524	9	2.06444e+12	5.30073e+11	8	2633750000000	8.83207e+11	0.122984	0.783842		*	0.168478	0.910151	0.351365	Non-Significant	TAG 48:4
LP_0007528	9	4.75444e+11	1.67757e+11	8	402875000000	1.59701e+11	0.377013	1.18013			0.46748	0.423643	-0.238944	Non-Significant	TAG 49:0
LP_0007532	9	1.86667e+13	6.1225e+12	8	15638750000000	5.74767e+12	0.311588	1.19362			0.393827	0.50642	-0.255339	Non-Significant	TAG 49:1
LP_0007536	9	11860000000000	3.63861e+12	8	11242500000000	3.70205e+12	0.733836	1.05493			0.803243	0.134401	-0.0771411	Non-Significant	TAG 49:2
LP_0007539	9	6.28222e+11	1.78318e+11	8	663000000000	1.69147e+11	0.686811	0.947545			0.765344	0.163162	0.0777339	Non-Significant	TAG 49:3
LP_0007542	9	2.29218e+08	6.56156e+06	8	2.3086e+08	5.15652e+06	0.578466	0.99289			0.667368	0.237722	0.0102937	Non-Significant	TAG 49:5
LP_0007547	9	4.73333e+13	2.35921e+13	8	35975000000000	1.7876e+13	0.285778	1.31573		*	0.364941	0.543972	-0.395862	Non-Significant	TAG 50:0
LP_0007555	9	1.25479e+09	5.04423e+08	8	1.33478e+09	3.02397e+08	0.702202	0.940076			0.777039	0.153538	0.0891505	Non-Significant	TAG 61:4
LP_0007558	9	117883614	1.42113e+06	8	117891655	1.46864e+06	0.991004	0.999932			0.995484	0.00392446	9.84048e-05	Non-Significant	TAG 61:6
LP_0007559	9	1.33826e+08	1.11469e+06	8	1.33372e+08	1.13157e+06	0.418274	1.0034			0.506764	0.378539	-0.00490289	Non-Significant	TAG 61:7
LP_0007571	9	3.76451e+09	1.27852e+09	8	3.2598e+09	7.41482e+08	0.343673	1.15483			0.429978	0.463855	-0.207679	Non-Significant
LP_0007592	9	8.37436e+10	4.28258e+10	8	97914357500	6.14638e+10	0.585731	0.855274			0.673651	0.232302	0.225541	Non-Significant	Glycyl-L-phenylalanine
LP_0007619	9	1.81111e+16	3752813759182710	8	1.78375e+16	3893561535223420	0.88475	1.01534			0.922964	0.0531796	-0.0219616	Non-Significant	TAG 50:2
LP_0007621	9	9487777777777770	2202945629025920	8	8577500000000000	2275093404675940	0.415474	1.10612			0.505577	0.381456	-0.145513	Non-Significant	TAG 50:1
LP_0007652	9	1.40011e+16	3004124017265450	8	1.329e+16	4335577074788150	0.696923	1.05351			0.773507	0.156815	-0.0752002	Non-Significant	TAG 50:3
LP_0007999	9	3.14873e+10	1.16009e+10	8	30720249125	1.02589e+10	0.887751	1.02497			0.924359	0.051709	-0.0355799	Non-Significant	Hex1Cer d42:1O
LP_0008008	9	1.18676e+10	1.94467e+09	8	12464145300	3.8814e+09	0.688916	0.952137			0.766919	0.161834	0.0707586	Non-Significant	Hex2Cer d32:1
LP_0008015	9	1.66831e+10	4.15891e+09	8	17560133875	4.47894e+09	0.681384	0.950053			0.760821	0.166608	0.0739205	Non-Significant	Hex1Cer d34:2
LP_0008200	9	8.13334e+09	5.82447e+09	8	1.04208e+10	6.80671e+09	0.466606	0.780489		*	0.55862	0.33105	0.35755	Non-Significant	GlcCer d36:1
LP_0008224	9	1.37929e+11	6.47851e+10	8	104404631625	5.78909e+10	0.280803	1.3211		*	0.359001	0.551598	-0.401739	Non-Significant	Hex1Cer d42:2
LP_0008225	9	9.87778e+12	2.79486e+12	8	9687500000000	3.01688e+12	0.894404	1.01964			0.928676	0.0484661	-0.0280621	Non-Significant	Hex2Cer d34:1
LP_0008282	9	3.13667e+11	1.13857e+11	8	308000000000	1.20556e+11	0.921943	1.0184			0.944907	0.0352957	-0.0263019	Non-Significant	Hex1Cer d41:1
LP_0008292	9	32896337000	1.01802e+10	8	30099879125	8.5465e+09	0.55176	1.09291			0.645269	0.258249	-0.128169	Non-Significant	Hex1Cer d42:3
LP_0008337	9	7.07933e+10	1.29146e+10	8	73270172250	1.90368e+10	0.755388	0.966195			0.820368	0.12183	0.049613	Non-Significant	Hex2Cer d34:2
LP_0008424	9	627444444444444	180083391176914	8	721250000000000	160824438441425	0.277637	0.86994			0.355772	0.556523	0.201012	Non-Significant	TAG 50:4
LP_0008433	9	5.60217e+10	8.86246e+09	8	55082233375	1.12102e+10	0.849675	1.01706			0.892239	0.070747	-0.0243999	Non-Significant	TAG 60:6
LP_0008435	9	1659143990	1.38744e+09	8	2.43815e+09	4.287e+09	0.612464	0.680492		*	0.697179	0.21292	0.555349	Non-Significant	TAG 60:6
LP_0008442	9	2.97644e+12	1.73777e+12	8	3940000000000	2.87257e+12	0.409479	0.755443		*	0.499924	0.387769	0.404606	Non-Significant	TAG 50:5
LP_0008445	9	3.01322e+12	1.74358e+12	8	3908750000000	2.88844e+12	0.444793	0.770892		*	0.535971	0.351842	0.3754	Non-Significant	TAG 50:5
LP_0008454	9	7.71914e+10	3.52267e+10	8	67888190000	2.88391e+10	0.563406	1.13704			0.654069	0.249179	-0.18528	Non-Significant	TAG 51:0
LP_0008456	9	1.85111e+13	5.53183e+12	8	17097500000000	6.28641e+12	0.628863	1.08268			0.713654	0.201444	-0.114606	Non-Significant	TAG 51:1
LP_0008470	9	142433333333333	3.58213e+13	8	132300000000000	3.31254e+13	0.555576	1.07659			0.648367	0.255256	-0.106474	Non-Significant	TAG 51:2
LP_0008481	9	124655555555555	44175703478018	8	126912500000000	2.77267e+13	0.90284	0.982217			0.931342	0.0443891	0.025887	Non-Significant	TAG 51:3
LP_0008484	9	1.88444e+13	7.69466e+12	8	21612500000000	4.52278e+12	0.388389	0.871923			0.479978	0.410733	0.197727	Non-Significant	TAG 51:4
LP_0008496	9	4.48556e+11	8.68607e+10	8	502125000000	1.16294e+11	0.295301	0.893315			0.375807	0.529735	0.16276	Non-Significant	TAG 51:5
LP_0008500	9	4.08246e+10	1.05275e+10	8	41804807875	7.79388e+09	0.832127	0.976554			0.880469	0.0798106	0.034229	Non-Significant	(E)-1,7-Bis(4-hydroxyphenyl)hept-1-en-3-one
LP_0008513	9	3.70444e+12	1.24954e+12	8	2952500000000	9.2336e+11	0.183334	1.25468		*	0.245699	0.736756	-0.32732	Non-Significant	TAG 52:0
LP_0008517	9	1451111111111110	393587488509367	8	1171500000000000	403819974033691	0.169195	1.23868		*	0.227849	0.771612	-0.308801	Non-Significant	TAG 52:1
LP_0008521	9	8.01889e+16	1.3676e+16	8	7.55125e+16	1.30523e+16	0.483301	1.06193			0.576124	0.315782	-0.0866869	Non-Significant	TAG 52:2
LP_0008528	9	1.88444e+17	3.77727e+16	8	1.94e+17	2.22197e+16	0.721578	0.971363			0.792951	0.141717	0.0419174	Non-Significant	TAG 52:3
LP_0008539	9	2.33333e+17	5.95651e+16	8	2.48875e+17	2.50795e+16	0.50433	0.937552			0.597346	0.297286	0.0930289	Non-Significant	TAG 52:4
LP_0008570	9	4721111111111110	1705846156929490	8	5415000000000000	1005641231112900	0.331405	0.871858			0.416505	0.479641	0.197835	Non-Significant	TAG 52:5
LP_0008584	9	4.32444e+13	9.92536e+12	8	47850000000000	1.27936e+13	0.416953	0.90375			0.506268	0.379913	0.146004	Non-Significant	TAG 52:6
LP_0008588	9	3.42938e+09	2.62541e+09	8	5.16745e+09	7.23327e+09	0.510031	0.66365		*	0.603455	0.292404	0.591506	Non-Significant	TAG 52:7
LP_0008590	9	1.04244e+09	3.41653e+08	8	1.02219e+09	2.64061e+08	0.894168	1.0198			0.929299	0.0485809	-0.0282909	Non-Significant	TAG 56:8
LP_0008594	9	933444444444444	377267846201843	8	1313500000000000	493808233455631	0.0926996	0.710654		*	0.128096	1.03292	0.49278	Non-Significant	TAG 56:8
LP_0008596	9	462555555555555	284198922900453	8	754750000000000	521396681999415	0.165272	0.612859		*	0.222836	0.781801	0.706372	Non-Significant	TAG 56:8
LP_0008599	9	2.90002e+10	2.23363e+10	8	70549470625	8.47449e+10	0.175581	0.411062		*	0.235592	0.755523	1.28257	Non-Significant	TAG 52:7
LP_0008600	9	5.4795e+09	1.79792e+09	8	4379150270	2.06135e+09	0.257863	1.25127		*	0.335463	0.588612	-0.323394	Non-Significant	TAG 53:0
LP_0008606	9	5.91667e+13	1.59339e+13	8	56900000000000	16433937011997	0.776915	1.03984			0.837199	0.109627	-0.056356	Non-Significant	TAG 53:2
LP_0008608	9	203444444444444	6.25022e+13	8	209750000000000	42026352277045	0.813083	0.969938			0.864436	0.0898651	0.0440359	Non-Significant	TAG 53:3
LP_0008616	9	117011111111111	4.10145e+13	8	126425000000000	2.38714e+13	0.578391	0.925538			0.667976	0.237778	0.111636	Non-Significant	TAG 53:4
LP_0008618	9	1.18256e+13	3.73552e+12	8	13825000000000	2.34932e+12	0.213203	0.855375			0.282323	0.671206	0.225372	Non-Significant	TAG 53:5
LP_0008620	9	1.20367e+13	3.82182e+12	8	13881250000000	2.52444e+12	0.265345	0.867117			0.343188	0.576189	0.205702	Non-Significant	TAG 53:5
LP_0008636	9	1.40432e+09	7.45389e+08	8	1836520700	5.59197e+08	0.200985	0.764662		*	0.26806	0.696837	0.387107	Non-Significant	TAG 53:7
LP_0008644	9	2.14222e+13	4.92336e+12	8	17967500000000	6.19363e+12	0.219824	1.19228			0.290053	0.657924	-0.253718	Non-Significant	TAG 54:1
LP_0008650	9	2221111111111110	397946115838703	8	2032500000000000	504600266123025	0.402838	1.0928			0.493444	0.394869	-0.128026	Non-Significant	TAG 54:2
LP_0008664	9	1.09378e+13	2.77835e+12	8	16737500000000	9.34237e+12	0.0949491	0.653489		*	0.130717	1.02251	0.613764	Non-Significant	TAG 56:9
LP_0008670	9	1.03201e+10	2.45635e+09	8	10851299675	1.41768e+09	0.599646	0.951047			0.686104	0.222105	0.0724113	Non-Significant	Cer t34:1
LN_0001225	9	900000000000	2.27406e+11	8	857000000000	2.5335e+11	0.717333	1.05018			0.790632	0.144279	-0.0706298	Non-Significant	Allymalonic acid | trans-3-Hexenedioic acid
LP_0003364	9	660888888888888	157933090614700	8	604250000000000	102009453343445	0.400667	1.09373			0.491325	0.397217	-0.129262	Non-Significant	PC 34:3
GC_1100	9	6.48017e+10	9.61349e+09	8	68158455500	1.85527e+10	0.64038	0.950751			0.723766	0.193562	0.0728602	Non-Significant	Nicotinic acid
GC_1029	9	9480000000000	3.1745e+12	8	11893750000000	2.91038e+12	0.124664	0.797057		*	0.170569	0.904258	0.327245	Non-Significant	Citric acid
GC_1042	9	4.28111e+11	1.77762e+11	8	418125000000	9.8624e+10	0.890126	1.02388			0.925964	0.0505487	-0.034051	Non-Significant	(2R,3S)-2-Hydroxy-3-isopropylbutanedioic acid
GC_1105	9	4.23667e+11	1.46458e+10	8	421250000000	1.90544e+10	0.771883	1.00574			0.833393	0.112449	-0.00825294	Non-Significant	2-Hydroxybutanoic acid
GC_1071	9	138444444444444	9.83757e+12	8	136625000000000	1.95005e+13	0.807956	1.01332			0.859807	0.0926124	-0.0190857	Non-Significant	Gluconic acid
GC_1075	9	912000000000000	111610931364270	8	983875000000000	166614557330041	0.307419	0.926947			0.389888	0.51227	0.109441	Non-Significant	Lactic acid
GC_1078	9	4.09667e+11	4.83244e+10	8	1044625000000	1728726032785	0.286141	0.392166		*	0.364986	0.54342	1.35046	Non-Significant	Fructose
GC_1108	9	8.90111e+11	1.95796e+10	8	876500000000	1.45504e+10	0.12856	1.01553			0.175467	0.890894	-0.0222313	Non-Significant	2-Hydroxyvaleric acid
GC_1080	9	1.96889e+11	5.10305e+10	8	210125000000	6.00082e+10	0.630064	0.937008			0.714286	0.200616	0.0938661	Non-Significant	Lysine
GC_1081	9	7.31165e+10	8.65961e+09	8	75186856250	2.04506e+10	0.78493	0.972464			0.843382	0.105169	0.0402827	Non-Significant	Threonic acid
GC_1085	9	2.76333e+11	2.64764e+10	8	265250000000	2.43355e+10	0.385186	1.04178			0.47655	0.41433	-0.0590568	Non-Significant	L-Malic acid
GC_1086	9	4.95667e+12	7.73256e+11	8	5891250000000	1.89452e+12	0.193268	0.841361			0.2587	0.713839	0.249204	Non-Significant	myo-Inositol
GC_1087	9	2.45681e+09	9.86651e+08	8	2.32333e+09	1.00017e+09	0.785839	1.05745			0.843543	0.104667	-0.0805892	Non-Significant	Glucose 1-phosphate
GC_1092	9	9.73978e+09	1.05382e+09	8	9333673425	1.57251e+09	0.536619	1.04351			0.630882	0.270334	-0.0614435	Non-Significant	Monostearin
GC_1093	9	6490658700	1.28689e+09	8	6587503625	1.94128e+09	0.904036	0.985299			0.931711	0.0438142	0.021367	Non-Significant	1-Monopalmitin
GC_1096	9	1.46356e+12	7.16972e+11	8	1755750000000	1.07533e+12	0.515157	0.833579			0.608225	0.28806	0.26261	Non-Significant	Elaidic acid
GC_1098	9	5.22662e+10	7.69187e+09	8	51938755250	1.24271e+10	0.948088	1.00631			0.965469	0.0231512	-0.00906776	Non-Significant	Pentadecanoic acid
GC_1099	9	1.07122e+13	1.38331e+12	8	9963750000000	7.88107e+11	0.198422	1.07512			0.265279	0.70241	-0.104497	Non-Significant	Benzoic acid
GC_1101	9	2.85696e+09	8.00772e+08	8	2831644450	4.87868e+08	0.939337	1.00894			0.960961	0.0271784	-0.0128386	Non-Significant	Xylose
GC_1103	9	1619000000000	8.12163e+11	8	1837875000000	8.723e+11	0.599984	0.880909			0.685784	0.22186	0.182936	Non-Significant	Pyruvic acid
GC_1229	9	5.52667e+11	6.88858e+10	8	584750000000	8.19612e+10	0.394215	0.945133			0.48502	0.404267	0.0814104	Non-Significant	1-Methylhistamine
GC_125	9	96968147000	1.60481e+10	8	102055308000	9.70139e+09	0.448906	0.950153			0.540341	0.347845	0.0737684	Non-Significant	Creatine
GC_1310	9	4.52249e+08	2.39609e+07	8	4.48748e+08	2.03749e+07	0.751703	1.0078			0.817965	0.123954	-0.0112125	Non-Significant	Glucaric acid
GC_1319	9	4.02778e+12	5.17851e+11	8	4117500000000	6.06341e+11	0.746552	0.97821			0.813954	0.12694	0.0317846	Non-Significant	Glycylglycine
GC_1358	9	138333333333333	9.69536e+12	8	136625000000000	1.95005e+13	0.818878	1.0125			0.868934	0.0867807	-0.0179273	Non-Significant	L-Iditol
GC_147	9	4.06869e+09	2.82254e+09	8	6.08805e+09	4.72841e+09	0.295241	0.668308		*	0.376162	0.529823	0.581414	Non-Significant	Sucrose
GC_151	9	2.70778e+12	2.7257e+11	8	2786250000000	2.696e+11	0.560382	0.971836			0.651239	0.251516	0.0412154	Non-Significant	3-Aminoisobutyric acid
GC_153	9	2.10308e+10	1.79471e+09	8	21020086500	1.50988e+09	0.989592	1.00051			0.99677	0.00454366	-0.000737571	Non-Significant	4-Acetylbutyric acid
GC_160	9	2.55576e+09	6.14133e+08	8	2668920050	8.85083e+08	0.761304	0.957599			0.823573	0.118442	0.0625057	Non-Significant	Citrulline
GC_241	9	65205178000	2.57882e+10	8	55654587500	1.77235e+10	0.393855	1.1716			0.485114	0.404664	-0.228486	Non-Significant	trans-4-Hydroxy-L-proline
GC_309	9	1.58556e+11	1.42751e+10	8	152375000000	1.92275e+10	0.459903	1.04056			0.552381	0.337333	-0.0573622	Non-Significant	Hexadecane
GC_332	9	3.32889e+12	1.02305e+12	8	2612500000000	8.48793e+11	0.139863	1.27422		*	0.190194	0.854296	-0.34961	Non-Significant	D-Talose
GC_344	9	3.40411e+10	5.7019e+09	8	33389087750	6.48536e+09	0.8283	1.01953			0.877256	0.0818122	-0.0279022	Non-Significant	Ribitol
GC_350	9	1.63758e+11	3.49455e+10	8	157250000000	3.46936e+10	0.705958	1.04139			0.779641	0.151221	-0.0585067	Non-Significant	Alanine
GC_352	9	120666666666666	1.81521e+13	8	131750000000000	22371857321197	0.277271	0.915876			0.355714	0.557095	0.126776	Non-Significant	Valine
GC_353	9	1650000000000000	204816991482640	8	1822500000000000	114361581960776	0.0526859	0.90535			0.0730762	1.27831	0.143453	Non-Significant	Urea
GC_354	9	219222222222222	3.65472e+13	8	232625000000000	3.18206e+13	0.435467	0.942385			0.525302	0.361045	0.0856121	Non-Significant	Glycine
GC_355	9	8.00398e+09	8.91325e+08	8	9278803975	2.21888e+09	0.132599	0.862609			0.180536	0.877461	0.213221	Non-Significant	alpha-Ketoglutaric acid
GC_360	9	3.32778e+12	1.02364e+12	8	2616250000000	8.47027e+11	0.142223	1.27196		*	0.193166	0.84703	-0.347059	Non-Significant	Glucose
GC_365	9	3.57667e+11	1.40203e+11	8	360625000000	6.52707e+10	0.957243	0.991797			0.972118	0.0189776	0.0118837	Non-Significant	Cholesterol
GC_378	9	1.36139e+08	2.98601e+07	8	161278160	4.05153e+07	0.162687	0.844126			0.220153	0.788647	0.24447	Non-Significant	7-Hydroxy-4-androstene-3,17-dione
GC_388	9	5.37333e+13	6.10676e+12	8	53237500000000	7.16698e+12	0.879601	1.00931			0.91932	0.0557141	-0.0133745	Non-Significant	Oxoproline
GC_391	9	3.42778e+12	8.30975e+11	8	3410000000000	5.88582e+11	0.96058	1.00521			0.974616	0.0174665	-0.00750184	Non-Significant	Threonine
GC_393	9	7.18526e+10	9.88939e+09	8	78517971750	1.64609e+10	0.320976	0.915111			0.405232	0.493527	0.127982	Non-Significant	Fumaric acid
GC_414	9	1.45111e+11	2.57607e+10	8	185750000000	6.27506e+10	0.0942346	0.781217		*	0.130055	1.02579	0.356204	Non-Significant	Pelargonic acid
GC_427	9	1.76222e+12	4.57569e+11	8	1801250000000	3.55143e+11	0.848393	0.978333			0.891735	0.0714032	0.0316026	Non-Significant	Phenylalanine
GC_428	9	4.66889e+12	9.38569e+11	8	6167500000000	2.97116e+12	0.170515	0.757015		*	0.229349	0.768237	0.401607	Non-Significant	Proline
GC_430	9	3.62556e+12	5.90193e+11	8	3488750000000	4.45756e+11	0.601506	1.03921			0.686817	0.22076	-0.0554919	Non-Significant	Serine
GC_433	9	2730000000000	1.42916e+11	8	2793750000000	9.99911e+10	0.309546	0.977181			0.391692	0.509275	0.033302	Non-Significant	Tyrosine
GC_439	9	2707579600	4.80667e+08	8	2.56666e+09	6.37118e+08	0.611576	1.0549			0.696883	0.21355	-0.0771089	Non-Significant	Cystine
GC_442	9	1.72556e+11	2.83024e+10	8	169750000000	4.99678e+10	0.886882	1.01653			0.924321	0.0521341	-0.0236493	Non-Significant	L-Glutamic acid
GC_456	9	253685487000	5.91133e+11	8	359185942875	6.11688e+11	0.722859	0.706279		*	0.793574	0.140946	0.50169	Non-Significant	Glycerol
GC_467	9	6.39912e+10	1.2523e+10	8	78921825750	2.18996e+10	0.100116	0.810818			0.137489	0.999496	0.30255	Non-Significant	alpha-Ketoisocaproic acid
GC_481	9	2.00378e+11	4.76121e+11	8	289553190125	4.96929e+11	0.710973	0.692025		*	0.7844	0.148147	0.531104	Non-Significant	Caprylic acid
GC_484	9	1.25366e+09	1.99695e+08	8	1.1841e+09	3.00292e+08	0.577951	1.05874			0.668162	0.238109	-0.0823522	Non-Significant	Cellobiose
GC_514	9	1.55222e+13	2.36367e+12	8	16162500000000	1.87992e+12	0.549414	0.960385			0.643881	0.2601	0.0583153	Non-Significant	D-Glyceric acid
GC_536	9	1.31778e+11	1.10428e+10	8	133750000000	1.43003e+10	0.753081	0.985254			0.818662	0.123158	0.0214318	Non-Significant	Picolinic acid
GC_556	9	2.95015e+09	5.66519e+08	8	3041946900	7.4653e+08	0.777526	0.969823			0.837046	0.109285	0.0442073	Non-Significant	D-Arabitol
GC_584	9	1.18011e+10	1.97553e+09	8	12225110875	1.53226e+09	0.631523	0.965316			0.715211	0.199611	0.0509272	Non-Significant	2,3-Dihydroxypyridine
GC_589	9	9.07575e+10	1.25342e+10	8	99901949500	2.06355e+10	0.280467	0.908465			0.358985	0.552118	0.138497	Non-Significant	2,3-Dimethylsuccinic acid
GC_60	9	1.33051e+10	1.50611e+09	8	13603165750	1.64699e+09	0.702109	0.978088			0.77771	0.153596	0.0319644	Non-Significant	2-Aminophenol
GC_635	9	1.74237e+09	1.59138e+08	8	1.73116e+09	2.5881e+08	0.914661	1.00647			0.939176	0.0387397	-0.00930718	Non-Significant	5-Aminovaleric acid
GC_699	9	9148468400	4.10948e+09	8	1.2369e+10	8.87655e+09	0.342825	0.73963		*	0.429885	0.464928	0.435125	Non-Significant	Palmitoleic acid
GC_721	9	5.20222e+12	1.02884e+12	8	6638750000000	1.28414e+12	0.0217813	0.783615	*	*	0.0434453	1.66192	0.351784	Sig.Enriched	Isoleucine
GC_728	9	2.1788e+07	5.61233e+06	8	2.0461e+07	2.88148e+06	0.557044	1.06486			0.648717	0.254111	-0.0906602	Non-Significant	3-Ureidopropionate
GC_743	9	2.18064e+10	4.78483e+09	8	22055020375	2.25033e+09	0.895174	0.988729			0.926876	0.0480926	0.0163537	Non-Significant	O-Phosphorylethanolamine
GC_774	9	3311547500	3.98953e+08	8	3.20592e+09	3.16665e+08	0.558099	1.03295			0.649265	0.253289	-0.0467656	Non-Significant	1,2-Cyclohexanedione
GC_819	9	768774740	9.12335e+08	8	4.54364e+08	1.14688e+08	0.350087	1.69198		*	0.437018	0.455825	-0.758713	Non-Significant	3-Phenyllactic acid
GC_858	9	1.34742e+08	1.48939e+07	8	138549472	1.97762e+07	0.657884	0.972518			0.739039	0.181851	0.0402028	Non-Significant	Pyrrole-2-carboxylic acid
GC_859	9	7.12995e+08	2.59914e+08	8	7.90571e+08	3.08497e+08	0.581825	0.901874			0.670547	0.235208	0.149003	Non-Significant	3-Methylthiopropylamine
GC_888	9	8230876700	1.20756e+09	8	9.12537e+09	1.79606e+09	0.241926	0.901978			0.317332	0.616317	0.148836	Non-Significant	Lauric acid
GC_1089	9	1.59778e+08	3.49592e+07	8	148551484	2.66648e+07	0.472679	1.07557			0.564673	0.325434	-0.105108	Non-Significant	D-(Glycerol 1-phosphate)
GC_890	9	1.63156e+13	3.19729e+12	8	19450000000000	2.53715e+12	0.0423884	0.838846	*		0.0588668	1.37275	0.253522	Sig.Enriched	Leucine
GC_1090	9	1.64111e+11	2.78722e+10	8	172375000000	2.07015e+10	0.503077	0.952059			0.596498	0.298366	0.0708776	Non-Significant	Aminomalonic acid
GC_923	9	4.2443e+07	1.2351e+07	8	39528654	6.15309e+06	0.555712	1.07373			0.647845	0.25515	-0.102626	Non-Significant	3-Hydroxyanthranilic acid
GC_950	9	9.37778e+11	2.17799e+11	8	1030375000000	1.64453e+11	0.343299	0.910133			0.429995	0.464327	0.135851	Non-Significant	Ornithine
GC_957	9	1.95222e+13	4.53232e+12	8	22387500000000	5.59399e+12	0.261674	0.872014			0.340024	0.582239	0.197576	Non-Significant	1,5-Anhydroglucitol
GC_959	9	1.25566e+10	3.55734e+09	8	13246846625	2.72241e+09	0.662939	0.947892			0.743965	0.178527	0.0772059	Non-Significant	Asparagine
GC_983	9	2.73556e+12	6.63308e+11	8	2683750000000	3.53753e+11	0.846515	1.0193			0.890604	0.0723656	-0.0275836	Non-Significant	Glutamine
